# Supplementary material for: Liver saturated fat content associates with hepatic DNA methylation in obese individuals
Source: Clin Epigenetics. 2023 Feb 11;15:21. doi: 10.1186/s13148-023-01431-x (PMC9921201; doi:10.1186/s13148-023-01431-x)
Supplement: Supplementary file 1 — Additional file 1: Table S1. SFA-related DNA methylation in human liver. The table contains the 3169 CpGs found to be associated with total liver saturated fat content. [file 13148_2023_1431_MOESM1_ESM.xlsx]

## Sheet: Sheet1
SFA-related DNA methylation in human liver. The table contains the 3169 CpGs found to be associated with total liver saturated fat content.
ID_SFA	P.Value_SFA	adj.P.Val_SFA	mean_beta	sd_beta	ADDRESSA_ID	ALLELEA_PROBESEQ	ADDRESSB_ID	ALLELEB_PROBESEQ	INFINIUM_DESIGN_TYPE	NEXT_BASE	COLOR_CHANNEL	FORWARD_SEQUENCE	GENOME_BUILD	CHR	MAPINFO	SOURCESEQ	CHROMOSOME_36	COORDINATE_36	STRAND	UCSC_REFGENE_GROUP	UCSC_CPG_ISLANDS_NAME	RELATION_TO_UCSC_CPG_ISLAND	PHANTOM	DMR	ENHANCER	HMM_ISLAND	REGULATORY_FEATURE_NAME	REGULATORY_FEATURE_GROUP
cg17118262	1.52378016016206e-10	6.94121481237984e-05	0.773657160216613	0.0537011718638422	46707467	TCAAATCCAAACTCTTCTACCCTAAAACAATAATACTTAAATAAAATAAC	NA		II			GTGGGAAGCAAAGAAAAGTAAGTGAGAGGAAGTGGCCTCTGTGTGGCTTGTCCAACCCTA[CG]TCATTCCATCCAAGTACTACTGCTTCAGGGCAGAAGAGTCTGGACCTGAACAGAGATACA	37	17	32690569	CGTCATTCCATCCAAGTACTACTGCTTCAGGGCAGAAGAGTCTGGACCTG	17	29714682	F	TSS1500					NA
cg03752741	2.02060264201176e-08	0.0045801419510273	0.684705902607708	0.0637382421344663	11755447	ATTAAAACACTAATAATCATTTACTCAAATTTACAATTAACACAATTCTC	NA		II			CTCCAGGCTTGGAGACTCAGTGATTAATAGTCAATGAAATGACCACTGAATGGTAAATAC[CG]AGAATTGTGCCAACTGTAAACCTGAGTAAATGATTATTAGTGTTTTAACTAGTGTCACTG	37	15	84168459	TTAAAACACTAATAATCATTTACTCAGGTTTACAGTTGGCACAATTCTCG	15	81959463	F	Body;Body					TRUE
cg25375162	3.78216027094608e-08	0.0045801419510273	0.777205176853924	0.0789243408329944	65732308	AAACTTTAAACCAACCTATTTCACTCCAAAACCTTTAAAACTCAAACTTC	NA		II			CAGCTGAACTAAAACTTTGGACCAGCCTGTTTCACTCCAAAGCCTTTGGGGCTCAAGCTT[CG]CATGGTACAATCCTCTGAGTCTGAGTCACTGGTGAGTCACTTTTGGAAGTTGACAAGACC	37	3	30383960	AACTTTGGACCAGCCTGTTTCACTCCAAAGCCTTTGGGGCTCAAGCTTCG	3	30358964	R						TRUE
cg16685257	4.26121141970865e-08	0.0045801419510273	0.840346794168009	0.0583603410946872	74631388	ACCCCAAAATCTCCATAAAACATAAAAATCATACTTCCCATTAAAAAAAC	NA		II			TGTACCTGGGAGGCCTGGGTCAAGTCACTGCCCTCACTCCCAGTCCCTGAGCTTGAGTTT[CG]CTCTTTTAATGGGAAGCATGACCTTCATGCTTCATGGAGACTTTGGGGTATGTGGCATCT	37	19	48991098	CGCTCTTTTAATGGGAAGCATGACCTTCATGCTTCATGGAGACTTTGGGG	19	53682910	F	Body	chr19:48988310-48988525	S_Shelf			TRUE		19:48990986-48991138	Unclassified_Cell_type_specific
cg25282951	5.02731123034394e-08	0.0045801419510273	0.721202307062946	0.0667848898754412	24762378	ATCCTATATAACCAAATAATTTACTTTTCAAAAAAAACCAAAAATTCACA	59763356	ATCCTATATAACCAAATAATTTACTTTTCAAAAAAAACCGAAAATTCGCG	I	C	Grn	CAGTCAGTCACAGTCCTGTGTGGCCAAATGGTTTGCTTTTCAAGGGAAGCCGGAGATTCG[CG]CCATGTGAAATGTCCCAATTTTTCAATCATCAGAAATTCATTCAAAATTTTAAAAAGTAC	37	1	15095376	GTCCTGTGTGGCCAAATGGTTTGCTTTTCAAGGGAAGCCGGAGATTCGCG	1	14967963	R	Body;Body					TRUE
cg14010852	1.1468705775626e-07	0.0076538213965796	0.621339290730666	0.0612284974016894	35619334	AATCAAACAATACTATAAAAACTAATAATATAAAAAAACATTCCAAACCC	NA		II			CTGCCTGGGAATCGTGAGTCTCAGAGCTGCAGGGAAGGGGTTCTTTAAGTCATTTCATCT[CG]GGTCTGGAATGCTTCTCCACACTACTAGTCCTCACAGTATTGTCTGATTTGTGTCAAAGC	37	4	72903914	CGGGTCTGGAATGCTTCTCCACACTACTAGTCCTCACAGTATTGTCTGAT	4	73122778	F	Body;TSS1500;TSS1500					NA
cg17894008	1.26639873957677e-07	0.0076538213965796	0.937649351313753	0.0187131306779618	49646328	TAACAAATATCTTTTTAAATACTCTCTTTTTACTTCCCRCTACAACAAAC	NA		II			TGTGCAGGGAACGCGGAAGCAAGATGGCGGCAGAAAGAGCGCGAGCGAGAGCGTGACCCA[CG]CTTGTTGCAGCGGGAAGCAAAAAGAGAGCATTTAAAAAGACATTTGTCAGCAGTGCTACA	37	17	59668604	CGCTTGTTGCAGCGGGAAGCAAAAAGAGAGCATTTAAAAAGACATTTGTC	17	57023386	F	TSS200					NA	17:57023299-57023399
cg04421915	1.79237219357417e-07	0.0076538213965796	0.852745578090134	0.048038873796976	63653431	ATAATAAAAACCTATTTTTATTTACCTAAAATCCCAACCCATACTATATC	NA		II			CAGTGTAATTCATGATAAAGGCCTGTTTTTGTTTACCTGGAGTCCCAGCCCATGCTGTAT[CG]GTTTGATTCCAGGCATGCAGGGGTTGCATAGAGACTGAGTAGCCAAGGTCAGTCACGTGG	37	3	9234050	TGATAAAGGCCTGTTTTTGTTTACCTGGAGTCCCAGCCCATGCTGTATCG	3	9209050	R	Body;Body					NA
cg09109411	1.79336439967602e-07	0.0076538213965796	0.890131763900483	0.0452521948226741	63655361	ACTTAAAATAAATCCTTAACAACRACAACAATAACAATAACAAAATAATC	NA		II			CAGCATCCATCACTTAGAATAGATCCTTAACAACGACAACAATAACAGTAGCAAAATGGT[CG]TAATAGTAATAAGGAACGGGAGCTGCCAATAGGAGCCATTACGGTGTGCCAAGAACACTG	37	5	149319112	CGACCATTTTGCTACTGTTATTGTTGTCGTTGTTAAGGATCTATTCTAAG	5	149299305	R	Body					NA
cg14420953	1.79974250415493e-07	0.0076538213965796	0.828929594287287	0.066857333919936	15785456	CCAACCAAAAAAAAATATACTATTTCCCCTAATTAACACAATCCTAAACC	NA		II			CCCACTGTGTTGGGTCTACCTCAGGCTGCTTCTTCCCTCCTGGAAACAGGCTGGCTGCCC[CG]GCTCAGGACTGTGCTAATCAGGGGAAATAGCACACCTCTCTCTGGTTGGCCTATGAACAG	37	6	36558154	CAACCAGAGAGAGGTGTGCTATTTCCCCTGATTAGCACAGTCCTGAGCCG	6	36666132	F		chr6:36561907-36562412	N_Shelf			NA
cg06092869	1.84823775947752e-07	0.0076538213965796	0.601530282239259	0.0808448790192248	30653485	RCCAAAACTATTATTCAACACAAACTAACTACTCCTATCACCTCTCCCAC	NA		II			GTCAGAGAAACGCCAGAACTGTTGTTCAACACAGGCTGGCTGCTCCTGTCACCTCTCCCA[CG]CCACCCACCCCTTATGTCTAGTCTCAGAAAACCAGAACCAGGGTGACAATTGCCCCCAGA	37	1	225642746	CCAGAACTGTTGTTCAACACAGGCTGGCTGCTCCTGTCACCTCTCCCACG	1	223709369	R					DMR	NA
cg21814550	2.14059822532793e-07	0.00780569764597941	0.686749588963333	0.0612331994038649	16735421	AATATTACAATCAATACTAAAACTACAATAATAAAAACTTACCTAAAACC	NA		II			CAGTCTCTCATGGTGTTGCAATCAATACTAGGGCTGCAGTAATAAAGGCTTGCCTAGAGC[CG]GAGGATCTCTGCCAGGAACTGCTCACTCATATGGCTGTTGGCAGGAGGCCTTAAGTTCCT	37	14	53170147	CGGCTCTAGGCAAGCCTTTATTACTGCAGCCCTAGTATTGATTGCAACAC	14	52239897	R		chr14:53173752-53174112	N_Shelf			NA
cg09342225	2.22762409605011e-07	0.00780569764597941	0.502027766005458	0.0542189685513944	23799421	CTATATACTCCCTAAAAAATTAACCTAAAATCTCATCTCTATAAAATCTC	NA		II			CTTCTACTGATCTGTGTACTCCCTGAGGGGTTAACCTAGAATCTCATCTCTGTGGGGTCT[CG]GGCCTGGTTACTCTGCACTCATCTGTCCATGGTTGCCCTACTGGCCCATTAACAGACACA	37	11	101668461	TGTGTACTCCCTGAGGGGTTAACCTAGAATCTCATCTCTGTGGGGTCTCG	11	101173671	R						TRUE
cg08670465	2.65112081879516e-07	0.0080040291072394	0.389367271302447	0.0704607228820166	61658437	TACTCCAACAATTCACTAATATAAAAAATTATCTATATTTCAAATCAACC	NA		II			CCATATGTCTACACTGCATTCTTGCTCAGCTGGGGCTTTGCAGACCAAAATCTATCCTGA[CG]GTTGACCTGAAATACAGACAATTTCCCACATCAGTGAACTGCTGGAGCATGTTTTTTTAA	37	5	169725100	CGGTTGACCTGAAATACAGACAATTTCCCACATCAGTGAACTGCTGGAGC	5	169657678	F	TSS1500			low-CpG:169657224-169657871		NA		5:169724685-169725119	Promoter_Associated
cg00886780	2.7792345352073e-07	0.0080040291072394	0.600854808653327	0.0484231670971763	42686459	CATCAAACAAATAAAATTCTAACAATACAAAAAAACTACACAAAATTCTC	NA		II			ATGATCAAGCCCATCAAGCAAGTGGGGTTCTAACAGTACAGGAAGGCTGCACAGGGTTCT[CG]AGGGAGGGTGTGGCTGTGGAGCCCAGAGTTCAGCATGATGTTCCCTGGCAACTTCTGCCG	37	6	35149727	ATCAAGCAAGTGGGGTTCTAACAGTACAGGAAGGCTGCACAGGGTTCTCG	6	35257705	R		chr6:35149971-35150391	N_Shore			NA
cg20993403	3.21864047478499e-07	0.0080040291072394	0.887514940445258	0.038006665251758	40761363	CAATTTCCAACACATACTAAACTCATAAACTCCTATTCTAAAAAACTAAC	NA		II			TGCCAGCCTCTCAATTTCCAGCACATGCTGGGCTCATGAACTCCTGTTCTGAGGAGCTAA[CG]CTGTTTCCTCCCTCTAGGTGCCTGACTGACAGAAGTTCTTGCCCCCGGGGAGCTGGTGTG	37	20	34700329	AATTTCCAGCACATGCTGGGCTCATGAACTCCTGTTCTGAGGAGCTAACG	20	34163743	R	TSS200					NA
cg04703950	3.28455579893529e-07	0.0080040291072394	0.920005219166237	0.0225828001040952	62749477	TATACAAAAATTTCACTCAAATATAAAAATAACCCAATCCACCTACAAAC	NA		II			AGTATTACTGATGGCTGTCTAATCCGGTTAGCTCCCAGTCACTACACCCCAGCCTCCCAG[CG]CCTGCAGGTGGATTGGGTTATCCTCACATTTGAGTGAAACTCCTGCACACCAGACACTGA	37	10	104211424	CGCCTGCAGGTGGATTGGGTTATCCTCACATTTGAGTGAAACTCCTGCAC	10	104201414	F	TSS200	chr10:104210095-104210985	S_Shore			NA
cg17029721	3.35618350284176e-07	0.0080040291072394	0.592254059335851	0.0917586173095379	10605324	TCATCAAAAAAAAACRACTATCAATCTCCCTTTCTTAAAAATAATATCAC	NA		II			ACTTTGGTTTCTCATCAGGAAGAGACGGCTATCAATCTCCCTTTCTTAGGGATGATATCA[CG]AGACAGAGAACATTCATTCCTTCAATAAATATATACTGTGCATCTTCTCCCACTCAGATA	37	1	27317434	CATCAGGAAGAGACGGCTATCAATCTCCCTTTCTTAGGGATGATATCACG	1	27190021	R		chr1:27320127-27321146	N_Shelf			NA
cg24723693	3.50938463931897e-07	0.0080040291072394	0.903144611248574	0.0282964222252928	57717410	ATATATCTACCCCTCACTAAAACTATACCCACCTAAATCTATCTAAAAAC	NA		II			AGGCTTTTTCAAGCCAGGTGATGAAAGTCTAAATTGCTCTACACAGAAGAACAGGAGGCA[CG]TCTCCAGATAGATCCAGGTGGGCACAGTCTTAGTGAGGGGTAGATATATGAGATCATCCG	37	14	55150514	TATATCTACCCCTCACTAAGACTGTGCCCACCTGGATCTATCTGGAGACG	14	54220264	F	Body;Body					TRUE
cg17555806	3.51419199221972e-07	0.0080040291072394	0.691135234690662	0.0756237677368464	56711425	TCCTAAAACATAAAACCTTAACTAAATTCTCTACTAAAATATACACTAAC	NA		II			TAGCTATTCTGGAATGTTTAGGCAAATACTCCACTGAGTTGAGTCATACTTGAGAGCTGA[CG]TCAGTGTACATTTTAGTAGAGAACCCAGTTAAGGTTTCATGCTCCAGGAAGCCTGTTCTG	37	10	74448117	CCTGGAGCATGAAACCTTAACTGGGTTCTCTACTAAAATGTACACTGACG	10	74118123	F		chr10:74451828-74452597	N_Shelf			NA		10:74448041-74448124	Unclassified_Cell_type_specific
cg23762722	3.75682309816269e-07	0.00803777331230032	0.894424231670227	0.084869016555838	50632399	ATCTAAAAATATCAATAACACACTAACCATATAAAAACCRACTAAAACCC	NA		II			CACCACAAACCTATTGAATCAGCATCTGTGGGCCTGGGGTCCTGGCTTCTGGCTGTGTAA[CG]GGCTCCAGCCGGTTTTTATATGGCCAGTGTGTCACTGATATCTCCAGACCCACTTACCTA	37	17	43817897	CGGGCTCCAGCCGGTTTTTATATGGCCAGTGTGTCACTGATATCTCCAGA	17	41173668	F						TRUE
cg18531916	4.01975965648826e-07	0.00803777331230032	0.727179443435281	0.056148159402971	40652418	TAAAAAACATTAAATCAAACCTTCAAACTTCCCTAATTCACACRAAACTC	NA		II			CAGACTCAGGGTGGAGGGCATTGGATCAGGCCTTCAGGCTTCCCTGGTTCACACGGGGCT[CG]GACCCTTGTTCCATCAAGTGCCCCTCGCTTAAGCCCCACTAATTGGGTAGGATTGCTGCC	37	10	130124378	GGAGGGCATTGGATCAGGCCTTCAGGCTTCCCTGGTTCACACGGGGCTCG	10	130014368	R						NA	10:130014361-130014861
cg04092393	4.39267744871574e-07	0.00803777331230032	0.328118483382099	0.0594922390591804	72752422	ACRAACTCAAATATCTAAAACTCCTCTTATATTCTAATAACTCCTAAAAC	NA		II			CCAGGGTGCGAGGCGCCTCCTCTCCCTTCCTGAACCCAGGAAACTGTCGCCGTTTCTCCC[CG]TCTCAGGAGCCATCAGAACACAAGAGGAGCCCCAGACATCTGAGCCCGTTGTCCCTGCCC	37	11	3186929	CGGGCTCAGATGTCTGGGGCTCCTCTTGTGTTCTGATGGCTCCTGAGACG	11	3143505	F	TSS1500;TSS1500;TSS1500	chr11:3186131-3186768	S_Shore			NA
cg17110524	4.52909517360752e-07	0.00803777331230032	0.185407505541515	0.0403668793467034	12788496	AATATACRTAAAAAATATACAACATCCAATTACATTCCTAACCCACTTTC	NA		II			CGCTGGCGCCCTCGCGGCCTGTCTGGGAGGAGGAGGAAGAGGAGGGGGAGGGAGGGGACG[CG]AAAGTGGGTCAGGAATGTAACTGGATGCTGCATACCCCCCACGCACACCCCCGCTGTGGC	37	6	7052860	GTGTGCGTGGGGGGTATGCAGCATCCAGTTACATTCCTGACCCACTTTCG	6	6997859	F		chr6:7051496-7052932	Island			NA	6:6996097-6998120
cg04647835	4.53727427443463e-07	0.00803777331230032	0.820242570195038	0.0413524742137725	50631486	CTACATATAACAAAAAAACTCTCTACAATTTACACAAAACTAATTTCAAC	NA		II			CACACAAACATAGCTTAAAAAAATGCAGGAGCTGTGTGCACTCAATTGCAATGGGGAGGA[CG]TTGAAACCAGTCCTGTGCAAACTGTAGAGAGTTTCCCTGCTATATGTAGAAGTCCATGCT	37	8	131495998	TACATATAGCAGGGAAACTCTCTACAGTTTGCACAGGACTGGTTTCAACG	8	131565180	F						TRUE
cg01185573	5.35315249015597e-07	0.00803777331230032	0.640680617034295	0.0595826675619573	20770307	AACCCATATATCCCTAAATTTAAAATCCTAACCTAACCCAAAAAACTCTC	NA		II			AAAGTCATGCAGGCCCATGTGTCCCTGAGTTTGGAATCCTGACCTGGCCCAGAGAACTCT[CG]TGAGGAGATGCAAAGGGAAGTTTTGCCTATTGTCCTTCATATCTTCTACATTCGAAAACA	37	3	135432551	GCCCATGTGTCCCTGAGTTTGGAATCCTGACCTGGCCCAGAGAACTCTCG	3	136915241	R						TRUE
cg17470674	5.38550332071791e-07	0.00803777331230032	0.827203850983029	0.0649748724286117	15634405	TTATAAAACTCAAAACCACACAACAACAAAAAAACAATCCTCCAAACACA	61728453	TTATAAAACTCAAAACCACACGACAACGAAAAAACAATCCTCCAAACGCG	I	C	Grn	AGAGCGGATCATTTATAAAGCTCAAGGCCACACGGCAGCGGAAGAGCAGTCCTCCAGGCG[CG]CACAGACGCCGGGAGCTCGGGAGGTCAGAAAGAGCCGAGTGGTTGAAAACACAGCCCCTG	37	5	1702470	CGCGCCTGGAGGACTGCTCTTCCGCTGCCGTGTGGCCTTGAGCTTTATAA	5	1755470	R		chr5:1702285-1702578	Island			TRUE	5:1755066-1755657
cg09556286	5.39569274593607e-07	0.00803777331230032	0.656423607707328	0.0560426821922868	43616383	CTTAAACTCTATACTCCTTCCTCTTACCAAACCTAATAATAACTTTAAAC	NA		II			AGCCTGGGACACACCCCCTTCAAGAAGGAAACAAAATACTTTTCTCCTAACTCCCCCTCC[CG]CTTAAAGTCACTATCAGGTCTGGTAAGAGGAAGGAGCACAGAGCTCAAGACTTAATGATT	37	6	47010177	TTGAGCTCTGTGCTCCTTCCTCTTACCAGACCTGATAGTGACTTTAAGCG	6	47118136	F	TSS200;TSS200					NA
cg12299478	5.46810732600996e-07	0.00803777331230032	0.903909092141688	0.0186834265988262	20709470	AAAAACACAACCAACCTACAAATAACCAATAACTAAACACAAATACACAC	NA		II			GTGTTTAGCTCTTGAGTCTGTGGGTTGATGTAGTGGTTCTTCTGGTCTAGAACAGCTTCA[CG]TGTGCACCTGTGTTCAGCTATTGGTCATCTGTAGGTTGGCTGTGCTTTCTCACATATCTA	37	10	111935236	CGTGTGCACCTGTGTTCAGCTATTGGTCATCTGTAGGTTGGCTGTGCTTT	10	111925226	F						TRUE
cg09208942	5.52490930490648e-07	0.00803777331230032	0.83800830497679	0.0366662166387473	43637455	AAAATCAATATATAAAAACAACCAAACCTACTATCTTATAATCACTTAAC	NA		II			GTAATCTCTAGGAAGTCAATATGTGGAAGCAACCAAGCCTGCTGTCTTGTGATCACTTAG[CG]AACCCTTTATTTGAACAATGAAGTTGAAAATCATAGGCACCTTTTACTGTGATGTTTGTG	37	14	52794647	CGCTAAGTGATCACAAGACAGCAGGCTTGGTTGCTTCCACATATTGACTT	14	51864397	R	3'UTR					NA
cg08438529	5.91871429298595e-07	0.00803777331230032	0.448354375142842	0.0960194951526426	49727458	CTAAAATAACTCACATTCAAAAATAACTCATCCAAACCACCAACATCACA	49766364	CTAAAATAACTCACGTTCGAAAATAACTCATCCAAACCACCGACATCGCG	I	T	Red	GATTCCCAGCAGCTGAGATGACTCACGTTCGGGGGTGACTCATCCAGGCCACCGGCATCG[CG]TCGCTTAAAGACAAGCCTGACCTTTCCCCAGAAGCCTCAAGACCACAGTGGCCTCCCACG	37	16	1052939	CGCGATGCCGGTGGCCTGGATGAGTCACCCCCGAACGTGAGTCATCTCAG	16	992940	R		chr16:1056845-1057053	N_Shelf			TRUE	16:992497-993004	16:1052731-1054554	Unclassified_Cell_type_specific
cg08760493	5.93003763241819e-07	0.00803777331230032	0.829554996220274	0.0353798598679644	44797478	ATCAATTACATAACTCTACAAAAAACCCACATAAAACTTTATACTACTCC	NA		II			AGATGTGTTAAATCAGTTGCATAACTCTACAGGGGGCCCACATAAAACTTTATACTGCTC[CG]CACCACCCCATTCCAACCTCCAACATGAGTTGCCCTGACTCTGCAGCACAGTGTGGGATT	37	4	109994039	TCAGTTGCATAACTCTACAGGGGGCCCACATAAAACTTTATACTGCTCCG	4	110213488	R	Body;Body					TRUE
cg00318643	6.03990533898774e-07	0.00803777331230032	0.911752827988511	0.0363360606565467	18733489	AAAAACAAAACAAACACCACCCTTCCCAAAAAAAAATATTAATATAACCA	11804345	AAAAACAAAACGAACACCACCCTTCCCGAAAAAAAATATTAATATAACCG	I	A	Red	GCTTCGAGGTGGTGGGTGGTGAGGACGAACCCCTTGCGGTCAATGCTGCCCCCGCCGCGC[CG]GCCATATCAACACCCCTTCCCGGGAAGGGTGGTGCTCGCCCTGCCTCCTTCCCAAGGTGG	37	16	89105494	GGAGGCAGGGCGAGCACCACCCTTCCCGGGAAGGGGTGTTGATATGGCCG	16	87632995	F		chr16:89108886-89109130	N_Shelf			NA	16:87632960-87632996
cg00738178	6.13168141240082e-07	0.00803777331230032	0.41914112858704	0.103822943567108	33701367	AATCAAAAAAATTAACTAACACACAAAACTCTAAATATCACTCACCTAAC	NA		II			TAATTTAGGCATTGGAGGAGCTGTGGTTGTAACACTCTACAAGATGGGTTTTCCGGAAGC[CG]CCAGGTGAGTGACATTCAGAGTTTTGTGTGTCAGTTAATCCTTCTGACTTTTCACAGTTG	37	1	53480710	CGCCAGGTGAGTGACATTCAGAGTTTTGTGTGTCAGTTAATCCTTCTGAC	1	53253298	F	1stExon;1stExon;Body;1stExon					NA		1:53480313-53480907	Unclassified
cg24194674	6.17576309432417e-07	0.00803777331230032	0.865154909359812	0.0547100853743051	42705366	TTACAATTTACAAACATATAATCTCATTAAATCCATTCTCCCACTCTCTC	NA		II			TGTGGAATGATTTACAATTTACAGACATGTGATCTCATTGAGTCCATTCTCCCACTCTCT[CG]GAGACACTATGAGGTAAGAGAACCACCATTTTGAGATAATACCGGAGCAGCCGGGAAAAC	37	10	127779842	TACAATTTACAGACATGTGATCTCATTGAGTCCATTCTCCCACTCTCTCG	10	127769832	R	Body;Body					TRUE
cg13306815	6.65130589217348e-07	0.00806066828482318	0.837940916807515	0.0503510397188265	19670468	CATTCATTTAATTCTAACTCACATTATTAAATACCACACACTAAATCACC	NA		II			TTTCAGCCTGGATAAGTATTTCATAGAGACATTTGAGCCAGGTGCTTTATGTAGTAGGAT[CG]GTGATTCAGTGTGTGGCATTTAACAATGTGAGTCAGAATTAAATGAATGTCTTAGTATTA	37	6	140364611	CGGTGATTCAGTGTGTGGCATTTAACAATGTGAGTCAGAATTAAATGAAT	6	140406304	F						TRUE
cg09988116	6.66617995817196e-07	0.00806066828482318	0.901269644340693	0.0363989461547106	31772321	AACAACRACTAACTAAAAAATCTATACCCTAACRCTACAAAAAACTAAAC	NA		II			AGCTCCCCGTGGGCAACGGCTGGCTGAAGGATCTGTACCCTGGCGCTGCAGGGAGCTGGG[CG]TTCAGCCCCTCAGTGTGGTGCTTGTGAAATTAACGAGGGGAGCGTGAGAGTGAATATACA	37	1	43750693	CGCCCAGCTCCCTGCAGCGCCAGGGTACAGATCCTTCAGCCAGCCGTTGC	1	43523280	R	5'UTR;5'UTR					TRUE
cg22282764	6.89295134736684e-07	0.00806066828482318	0.895766920788827	0.0384787246172344	58809332	CAAAAATCATAACCTAATAAATAATTTCTATCCCTTAATATCTCTAATTC	NA		II			AACCCTCAGGACAGAAATCATGACCTAATGGGTGATTTCTATCCCTTAATGTCTCTGATT[CG]CTGGGTGTTTTAATAGCTCCCTCATATTTAAGTAGATGACCAACGGTCTATTTTTTTTTA	37	2	145942606	AGAAATCATGACCTAATGGGTGATTTCTATCCCTTAATGTCTCTGATTCG	2	145659076	R						TRUE
cg02447314	6.98538083556941e-07	0.00806066828482318	0.0130882814068911	0.00567298685700955	61771303	AATCCTCAACTTCTCCAAAATTAAAAAACCCAAAAACCTCTACAATTTTC	NA		II			CTGCGCCGTCCTTTCCTCTGTGAGGGGCGAGGTGGGGCGGGAATCCCTCAGCCAGCCCGA[CG]AAAACTGCAGAGGCTTCTGGGCCTTTTAACTTTGGAGAAGTTGAGGACCTTGTCGCTCAT	37	18	51796331	GTCCTCAACTTCTCCAAAGTTAAAAGGCCCAGAAGCCTCTGCAGTTTTCG	18	50050329	F	Body	chr18:51795711-51796332	Island			NA	18:50049710-50050464	18:51795576-51797200	Promoter_Associated
cg10210369	7.2939386778702e-07	0.00806066828482318	0.231992636590609	0.0578345041826079	45742434	CAAAAAAAATTCCCTAAATAAAAATTATCCATCACTATCTATTAAACAAC	NA		II			AGGCAGGGACCCTCTGGGTCCACTTTGCACTTTATCACCAGCGCCCAACACAAGGTCCCA[CG]CTGCCCAACAGATAGTGATGGATAATCTTCATCCAGGGAACTTTCCCTGCCCTCCCTCCT	37	15	90197924	CGCTGCCCAACAGATAGTGATGGATAATCTTCATCCAGGGAACTTTCCCT	15	87998928	F	5'UTR	chr15:90198100-90198833	N_Shore			NA
cg24409566	7.36545624444006e-07	0.00806066828482318	0.738984484819849	0.0741874721783239	74619373	ATAAAAAACTAAACTCAAAACATAAATCACAAAACCACCCCCCACCCAAC	NA		II			CCAGGGCTGAGAGGCCAGGCTGGCCTGAGGAGGGACCCGGGACCTGAGTCACTGCACACA[CG]CTGGGTGGGGGGTGGCTCTGTGACTCATGTTCTGAGCCCAGCCCCTCACAGACTGGGGAG	37	11	2933967	CGCTGGGTGGGGGGTGGCTCTGTGACTCATGTTCTGAGCCCAGCCCCTCA	11	2890543	F	Body;Body	chr11:2930289-2931093	S_Shelf			TRUE		11:2933839-2934014	Unclassified_Cell_type_specific
cg21578330	7.43202513056496e-07	0.00806066828482318	0.592386540612507	0.0505824528363024	10662409	CCCACCTATACCAAAAAAACTAATTAATAACTTTTCTTTAATCTTCCRAC	NA		II			ACATGACTACTACCCACTATTGTTGTAGAATCTGGAGAATTCAGGGTCTGAATTCTCAGA[CG]TCGGAAGATCAAAGAAAAGTCACTAACCAGCCCTCCTGGCACAGGTGGGCAAGTTCCAGT	37	4	87829966	CGTCGGAAGATCAAAGAAAAGTCACTAACCAGCCCTCCTGGCACAGGTGG	4	88048990	F						TRUE
cg27132335	7.7486014260662e-07	0.00812943710438596	0.749436513087088	0.0463235509722648	57722473	AATCRACATAATTATAACATAAATCCAAAACTAAACAAACTAAACCTCTC	NA		II			CCAGGAGCCACAGTCGGCATGGTTGTGGCATGGGTCCAGGGCTGAGCAGGCTGGGCCTCT[CG]GCTCCGGGCCTTCTGCTCTCACCCTCGGAGGGGCAGGCTCAGTCCCACCAAGTGGCCACC	37	8	74002760	GTCGGCATGGTTGTGGCATGGGTCCAGGGCTGAGCAGGCTGGGCCTCTCG	8	74165314	R	Body	chr8:74005021-74005856	N_Shelf			NA
cg13767778	7.85235601465081e-07	0.00812943710438596	0.805168131277825	0.0578883082959345	33686374	ATTTACAAAACTCTACACCAAACRATAAAACACTATAATCCCTAAAAAAC	NA		II			CCCAGAAATGGTCTCTGGGCAGTGAGCTGGGGCAATAGGAGGGCTCACCTCATTCATTCC[CG]TCTCTCAGGGACCACAGTGTTTTACCGCTTGGTGTAGAGCCTTGCAAACTTGTTTCGTAG	37	9	95736309	TTTGCAAGGCTCTACACCAAGCGGTAAAACACTGTGGTCCCTGAGAGACG	9	94776130	F	5'UTR;TSS1500					NA
cg10768875	8.25618903114062e-07	0.00833591179321296	0.921818701295127	0.020405501032848	35744447	CTTAAAACTTAACTCCATCCTTACAAACAAAATATACCATCCAAAAACTC	NA		II			TCCCACTCTCACTTAAAACTTAACTCCATCCTTACAAGCAGAATGTACCATCCAGAAACT[CG]CCAAGTACATCTATGCATGACGATCCCCCTTAACTTTCCTTGCTTATATCTACCTTCAAA	37	2	200276033	TTAAAACTTAACTCCATCCTTACAAGCAGAATGTACCATCCAGAAACTCG	2	199984278	R	Body					TRUE
cg04844534	8.48885861703214e-07	0.00833591179321296	0.658851771025742	0.069213189652015	74698406	ACTTTAATCTTCATACCATTCCCCAAAATAAAAAAACAAAAACCAAACCA	28719491	ACTTTAATCTTCATACCATTCCCCGAAATAAAAAAACAAAAACCAAACCG	I	T	Red	TGGCCCTTTGGATGGTTCTGCCTCATGCAGCTTGAGGCTAGGAGAGCTGAGACCAGGCTA[CG]GTTTGGCTTCTGCCTCTTTATTTCGGGGAATGGCATGAAGATCAAAGTGCTCAGCTGCTG	37	11	13073904	CGGTTTGGCTTCTGCCTCTTTATTTCGGGGAATGGCATGAAGATCAAAGT	11	13030480	F						TRUE
cg14404418	8.70236051555877e-07	0.00833591179321296	0.556680522909541	0.0888041039147908	49688435	TCCCATCTACTCTTAAAACTATCCTCATTCTACATAAACAAACTAATTCC	NA		II			TTGGTGTAGGTGGGAGATGATTAATCTCTCCGTGCACGATAAAAAGACAGAGCTGCCACC[CG]GAATTAGTCTGTTTATGTAGAATGAGGACAGCCCCAAGAGTAGATGGGATTTAAAAATAG	37	1	85085337	CCCATCTACTCTTGGGGCTGTCCTCATTCTACATAAACAGACTAATTCCG	1	84857925	F		chr1:85086321-85086766	N_Shore			NA		1:85085182-85085393	Unclassified_Cell_type_specific
cg06527267	8.89632628448869e-07	0.00833591179321296	0.868199298926405	0.0339239098910089	66774460	CTTAAAAAACAACATCATCATCRATTCTAACATATACATCTAAACAAAAC	NA		II			GACTTTTTGTAAAAGGTATGATACAGTTACAACAAAGAGTGAAATCCTTCCTGAGAGGCA[CG]CCTTGCTTAGATGCACATGCCAGAACCGATGATGATGCTGTTCCCCAAGCAGTTCTTGAT	37	8	36931380	CGCCTTGCTTAGATGCACATGCCAGAACCGATGATGATGCTGTTCCCCAA	8	37050538	F						TRUE
cg17167581	8.96676979727689e-07	0.00833591179321296	0.817947083396368	0.055342150396301	26628378	TAACAATCCTTAATTTTAACCCAATTATAACTAACTATAAATTCCATCCC	NA		II			TGATAATTAAATGGCAGTCCTTAGTTTTAACCCAGTTATGGCTGGCTGTAAGTTCCATCC[CG]TCATGACCATTATGTTTCCTCAACTTTTCTATTTTCCTACTTCCTTTGCTCTGCTCTCAG	37	4	91156040	CGGGATGGAACTTACAGCCAGCCATAACTGGGTTAAAACTAAGGACTGCC	4	91375063	R	5'UTR;TSS200					NA
cg10198932	9.42120045443645e-07	0.00858162380243284	0.7971546764953	0.0622809837500326	72746445	CTACTCTAATCTAATCCACACRAAAATAAAAATCAAATACAAAATCCTCC	NA		II			TGTCCCCCAGGGCAGAGGTGGGGCCCTGGCTCAGCACCCCCAGAAACCACAAGGTGGGGG[CG]GAGGATCCTGCACCTGACCTTCACCTTCGTGTGGATCAGATCAGAGCAGAAGTTCTATTT	37	21	43136287	TGCTCTGATCTGATCCACACGAAGGTGAAGGTCAGGTGCAGGATCCTCCG	21	42009356	F	TSS1500;TSS1500					NA
cg21383687	9.69033581959563e-07	0.00858162380243284	0.840936795704432	0.0337817532557674	39623338	CACAAATCACAATAACAAAACATTAAAAACCCTCCCTCCACATAACTCCA	53810354	CGCAAATCACAATAACAAAACATTAAAAACCCTCCCTCCGCATAACTCCG	I	C	Grn	GGCTTTGGGAAACGCAGGTCACAGTAGCAGGGCATTGAAAACCCTCCCTCCGCATGGCTC[CG]CACCCAGGACCCTGGGGTGGCTCCACAGTGGCTCCATTTTCTCCCACAATGGTGACCTGC	37	1	3045052	CGCAGGTCACAGTAGCAGGGCATTGAAAACCCTCCCTCCGCATGGCTCCG	1	3034912	R	Body;Body					NA	1:3034837-3035040
cg24004327	9.87805756108705e-07	0.00858162380243284	0.804577899024413	0.038190632229831	26727405	CACAAACAACTTATAACAACAAAACTTCCTAACAAACATAATAACAACAC	NA		II			AAGAATCAGGCCTGGCACTTTAACCACCTTCAGTAGTAGACATCACTTTAATTAAATGCA[CG]TGTTGCTATTATGTTTGCTAGGAAGCCTTGCTGCCACAAGCTGTCTGTGGCAATCACGAC	37	4	14361713	ACAGACAGCTTGTGGCAGCAAGGCTTCCTAGCAAACATAATAGCAACACG	4	13970811	F					RDMR	NA
cg10526223	9.98463450009308e-07	0.00858162380243284	0.839550229011094	0.0381830722096456	30660453	ACAAACCAAAAACCTCCCTAAAACTCACTAAAAACAAAAATTACAAAACA	70717342	ACGAACCAAAAACCTCCCTAAAACTCGCTAAAAACAAAAATTACAAAACG	I	T	Red	TACACAGGGAAAGCCTGGGGGCAGGATCCAGGGGTGCCAGGGACACCCCGCAACCAGCCA[CG]CCCTGCAACCTCTGCCCCCAGCGAGCCCCAGGGAGGCCCCTGGTCCGCCCTCCTGACCTG	37	14	76957697	CGCCCTGCAACCTCTGCCCCCAGCGAGCCCCAGGGAGGCCCCTGGTCCGC	14	76027450	F	Body	chr14:76957865-76958074	N_Shore			NA
cg15415411	1.04058597932242e-06	0.00877803645957084	0.914604251344943	0.0240384554734572	38778327	ATAACCAAAACACAAATAATTTCRAAAACRTATAACTAAACAACCRAACC	NA		II			CTCTGGCCCCAAACTCCGCCACCCTGACCGTCTCCATGCCTCCGGCCCCAGGTGTTCTCC[CG]GCCCGGCTGCTCAGCCATACGCCTCCGAAATCATCTGTGCTTTGGTCATTGCTCCTCTCT	37	19	13084212	CGGCCCGGCTGCTCAGCCATACGCCTCCGAAATCATCTGTGCTTTGGTCA	19	12945212	F	Body					NA
cg10054857	1.08147620645331e-06	0.00895710055310636	0.839226573574831	0.04841809736526	18750355	ATTTCCCCAAAAATTCAATAACTTCAAATAAAAACTCCCTACTCTAAAAC	NA		II			TGGTATGGAAAGAGCCATCCACTAAAGACACCATTTGTGAAAAAGCGAGCACCCAATTCA[CG]CCTTAGAGCAGGGAGCCTTTATCTGAAGTCATTGAACTTCTGGGGAAACCATCGATGGCA	37	18	61816543	CGCCTTAGAGCAGGGAGCCTTTATCTGAAGTCATTGAACTTCTGGGGAAA	18	59967523	F	TSS1500					NA
cg11162104	1.14639181690846e-06	0.00922929138724456	0.740981725245543	0.0681830543805952	48643433	TAAAAACAAAAACTATATCAACCTCTCTCAAACTAAAACTCTCTAAAAAC	NA		II			TGGGAATTTGCTGAGGGCAAGGGCTGTGTCAACCTCTCTCAGACTGGAACTCTCTAGGGG[CG]GGAATGGGGTTTACCTCATTAGATTGGGAGCTCCCCTAGGCAGGAGTGACTCTAAAGCAG	37	1	204677873	CGCCCCTAGAGAGTTCCAGTCTGAGAGAGGTTGACACAGCCCTTGCCCTC	1	202944496	R						TRUE
cg05793094	1.15911343163071e-06	0.00922929138724456	0.649773225454861	0.102555121166459	54620445	AACAACCTTAAAAAAATCCATTCTATTCATTTTTTTCCCACCCACAAACC	NA		II			GATTGAGAAATGACAGCCTTGAAGGGGTCCATTCTGTTCATTTTTTTCCCACCCACAGGC[CG]CCCTCCTTCTGTCATCTGTGAAATGACATCTGAGAGGAAGCAGGGGTTCCTTACGTTCTA	37	6	30123034	ACAGCCTTGAAGGGGTCCATTCTGTTCATTTTTTTCCCACCCACAGGCCG	6	30231013	R	Body;Body					NA
cg24124703	1.18021509401765e-06	0.00922929138724456	0.470873071963332	0.0643208813223167	68780440	AACCCAATAAAAAAATAATCTTTAACATCTATCCAAAAAAAATTCTTCTC	NA		II			TGCTCATTTTGAGTTTGGCATAAGCAGGCAGATGAAGGCAAAGTGGTTTGAGACCCAAGT[CG]AGAAGAATTTCTTCTGGACAGATGCTAAAGATCATTCTCCCACTGGGCTATCTCATTTAC	37	5	88122944	GCCCAGTGGGAGAATGATCTTTAGCATCTGTCCAGAAGAAATTCTTCTCG	5	88158700	F	5'UTR;5'UTR					TRUE		5:88122892-88123340	Unclassified_Cell_type_specific
cg10299610	1.20780122480782e-06	0.00922929138724456	0.773629414593942	0.0643634824697071	69769365	CCCTATTCACTATCRAAATAAACAACTACCAACAATTTCTTCATTTATTC	NA		II			TTCAATTATTTAAAAAATAAACCAATGCTCAGGTTAGTACAGTTCTTTATTTATTTGATA[CG]AATAAATGAAGAAACTGTTGGCAGTTGCTCACTTCGACAGTGAATAGGGTTTGGCTTGTT	37	8	109292971	CCTATTCACTGTCGAAGTGAGCAACTGCCAACAGTTTCTTCATTTATTCG	8	109362147	F						TRUE
cg04888360	1.24310365181661e-06	0.00922929138724456	0.654198416866721	0.084176870078267	26783446	TTTATATAAACCACTAAATTTCCCTTCCCTAAATAAACATCAACCRACTC	NA		II			ATAAAGCAATTTTTATGTGGGCCACTGAATTTCCCTTCCCTAAATGAGCATCAGCCGGCT[CG]GAGAGGCAGCTCTGAGTCACCTGCAAGCAATTAGCTGAAAGGCGGTGGCATGTGTGGGTG	37	10	99648780	TTATGTGGGCCACTGAATTTCCCTTCCCTAAATGAGCATCAGCCGGCTCG	10	99638770	R	Body					TRUE
cg01156081	1.24328152164628e-06	0.00922929138724456	0.921057404142271	0.0193233826972487	19676473	AAAATAAAAACTACACRTAAAAAAAACTTTCTTTCTACCCTCTACAAAAC	NA		II			GCCCCCTTGGTCCTCATCACTGTGTCCTATGCCCATGTGGCAGCTGCAGTCCTGCGAATC[CG]CTCTGCAGAGGGCAGAAAGAAAGCCTTCTCCACGTGTAGTTCCCACCTCACTGTGGTGGG	37	17	3214298	CGCTCTGCAGAGGGCAGAAAGAAAGCCTTCTCCACGTGTAGTTCCCACCT	17	3161048	F	Body					NA
cg15195541	1.27336447832662e-06	0.00922929138724456	0.903412190253418	0.0440559378513159	26795398	ATTCTCCAATATACAACTACATATAATAACAAAATAAAAATATATTTCCC	NA		II			TTTTGTTTCTTATTCTCCAATATGCAACTACATATAATAGCAAAATGAAAATATATTTCC[CG]AAACTAAACTACCGAACTATCCTCCCCAAATTATTTGCCTGATAAGAATAAACCAGAAAA	37	8	4188646	CGGGAAATATATTTTCATTTTGCTATTATATGTAGTTGCATATTGGAGAA	8	4176054	R	Body					TRUE
cg01703205	1.28914041008776e-06	0.00922929138724456	0.413451837539891	0.0612425545281457	65743389	TTACCACTCCACAACTTACTATACATAAAAAATATCTATCCCTAAATATC	NA		II			TGCTGGAAGATCTAAGAGAAGCTTGACACTCCTGGCCCCAAACACTGCCTGGCTACAACA[CG]ATATCCAGGGACAGATACCTTCCATGTACAGCAAGCTGTGGAGTGGCAAGAAAGCAAAGC	37	7	142422236	TGCCACTCCACAGCTTGCTGTACATGGAAGGTATCTGTCCCTGGATATCG	7	142101813	F						NA
cg06183244	1.3304134644508e-06	0.00922929138724456	0.831155427969623	0.0451550584777261	60780318	AAAAAACTCTTTCCACACCCCCTAAAATCTTATTATAATAAAACCCAAAC	NA		II			ACATCTCCTCCCAGTTCAGCAGTCACCATTCCTCTTTGGGATTACAAAAAGGTGATAGCA[CG]CCTGGGCCTCATTATAACAAGACTCCAGGGGGTGTGGAAAGAGCTTTTCTCCAGTCTAAA	37	6	89089654	CGCCTGGGCCTCATTATAACAAGACTCCAGGGGGTGTGGAAAGAGCTTTT	6	89146373	F						TRUE
cg24917641	1.33073630538737e-06	0.00922929138724456	0.527602399159727	0.0540186137961039	65643338	TTAAAAACAAATTAAAAAAACTCAATCTACTAACTCAAATAATCCCTCTC	NA		II			TCCAGGTTCTGCTGAGTGGAGAAGCCCCAGGGATCCCCACTACCCCAAGGCCCATCAAGG[CG]AGAGGGACCACCTGAGCCAGCAGATTGAGTTTTCTTAATTTGTTTCTAATCACATGTTCT	37	5	77961760	TAGAAACAAATTAAGAAAACTCAATCTGCTGGCTCAGGTGGTCCCTCTCG	5	77997516	F						TRUE
cg00937742	1.33720848328776e-06	0.00922929138724456	0.677268330221865	0.0866980103124646	70709320	TTACTCAAAAACCTTTTAACCCAATCAATTACTTAAATCATAACTCACAC	NA		II			CTATCTCTGGAGCAAAAGGGCCAATTTATTTATTCCTTCTGGGAACCCATTGTAAGAGCA[CG]TGTGAGTCATGATTCAAGTAACTGACTGGGCCAAAAGGTCCTTGAGCAAGTTATTTTCTG	37	2	133429299	TGCTCAAGGACCTTTTGGCCCAGTCAGTTACTTGAATCATGACTCACACG	2	133145769	F	TSS1500;TSS1500	chr2:133426652-133428870	S_Shore			NA
cg19607021	1.39633920132422e-06	0.00949356434361814	0.689071723705338	0.0735664282791087	57781447	ATCAAAAACACCAACCRAAACTAAAAACAAACTAAACAACACTCCAAATC	NA		II			GGGAGGCGCCTGTCAGGGGCACCAGCCGAGACTGAGGACAGGCTGGGCAGCACTCCAGGT[CG]CTGTGTGGCAGCTGATTTAGGGGGCTGGAAATGTCCAGAGCCATCAGAAGCAGCTGGGCG	37	5	139104833	TCAGGGGCACCAGCCGAGACTGAGGACAGGCTGGGCAGCACTCCAGGTCG	5	139085017	R						TRUE
cg13693328	1.46041935333028e-06	0.00962017434194867	0.578812828991314	0.0649884245871473	70739360	ATCTTACAACTAAATCAAAATACTAAATTCATCRTTACTAATAAACCRCC	NA		II			TTGGCTTCAAGATCTTGCAGCTGGATCAGAATGCTGAGTTCATCGTTGCTGGTGGGCCGC[CG]TCACCTCTCCTTAGCCCCCCTGTTGAAGGATGGCCGGCCCCTCCTGGGAAAATTGCTACA	37	1	9256341	CGGCGGCCCACCAGCAACGATGAACTCAGCATTCTGATCCAGCTGCAAGA	1	9178928	R		chr1:9258565-9258956	N_Shelf			NA
cg11839682	1.48179522929815e-06	0.00962017434194867	0.891374005150823	0.027513395897437	61714386	CAATAACCTACAATACTCAATACAATCACRAACTACACAACTATAAAACC	NA		II			ACACGCCCGGGCCGCACAGCCTCCTCCACGCCCTGGCTCGATGGGCAAGCCCATTGCTTC[CG]GTTTCACAGCTGTGCAGCCCGTGACTGTACTGAGTACTGTAGGCCACTGCCACACAATGG	37	12	131196465	AGTGGCCTACAGTACTCAGTACAGTCACGGGCTGCACAGCTGTGAAACCG	12	129762418	F		chr12:131199824-131200157	N_Shelf			NA	12:129762321-129762440
cg09769134	1.50969230971002e-06	0.00962017434194867	0.388630827803492	0.0527301250644423	14666317	AATACTCATTTACCTCCACATTCCACCACCTATACCTTAAAAAAAAAACA	26660466	AATACTCATTTACCTCCACATTCCACCGCCTATACCTTAAAAAAAAAACG	I	T	Red	CTGGCCAATGTAAGTGCTCATTTACCTCCACATTCCACCGCCTGTGCCTTGGAGGGGGAA[CG]TGCGAAGCAGCGTTAGGAGCCGGGAAAAGGGCAGGGCTACTTTACTTTGTCTTTGCGCTT	37	1	67217769	AGTGCTCATTTACCTCCACATTCCACCGCCTGTGCCTTGGAGGGGGAACG	1	66990357	R	TSS1500	chr1:67218079-67218293	N_Shore			TRUE	1:66990357-66990961
cg14830371	1.52912304043247e-06	0.00962017434194867	0.141574730331677	0.0461359257785642	73670367	AAATATCAATAATTTTTAATTAACCAAACTCCTTACATCTATATAAACCC	NA		II			TAATTGGCAAGGCTTTACTATTTTTTCATTTAATTTTAGCAACCAATTATAGGGTGAAAA[CG]GGTTCACACAGATGCAAGGAGCCTGGTCAATCAAAAATCATTGACACCTGGCAGGGCACC	37	8	25991602	CGGGTTCACACAGATGCAAGGAGCCTGGTCAATCAAAAATCATTGACACC	8	26047519	F						TRUE		8:25991159-25991808	Unclassified_Cell_type_specific
cg02079584	1.55777027640972e-06	0.00962017434194867	0.74692680810182	0.0634099114444918	48713460	AACTAAACAAAATCAACAATAAAACAATTAACTCTTAACACACCTAAAAC	NA		II			AAGAGCTTATTGTTTTCCAGGCCTGGGCAGAGACAGGGCCCCCCTGCCCCATCTCTCCAC[CG]TCCTAGGTGTGCCAAGAGTCAATTGCCTCATTGCTGACCCTGTCCAGCTGGCCATGGCCC	37	15	74528719	GCTGGACAGGGTCAGCAATGAGGCAATTGACTCTTGGCACACCTAGGACG	15	72315772	F	1stExon;5'UTR					NA
cg26466479	1.56168723921896e-06	0.00962017434194867	0.713829437052903	0.0554013365603142	35689328	ACTTAACRTTCTCTAAATATCAATTACATCCRTAAAATAAACTACCTCRC	NA		II			CTGGACCAGTTACTTAACGTTCTCTAAATGTCAGTTACATCCGTGAGATAAGCTACCTCG[CG]GGACTTCATTCAGTCCTTCTTCAAATATCTGTAGAATATTTGTAGGCTGAGGCCTTTGCT	37	16	15993454	CGCGAGGTAGCTTATCTCACGGATGTAACTGACATTTAGAGAACGTTAAG	16	15900955	R						TRUE
cg01268022	1.58315649341629e-06	0.00962017434194867	0.342388978514847	0.0582298825249486	24704305	CTAATTAAAAATCATTAAACTATAAACCATTTCCATATTCCAATTTCTTC	NA		II			GGAACCGATGCCTAATTGAAAATCATTAGGCTGTAAACCATTTCCATGTTCCAATTTCTT[CG]TTTATAGAACAGAAATGATAGTGTAACCACCTGAAAATCCTTCACCTAGACTTCCAAAAC	37	7	30065277	CGAAGAAATTGGAACATGGAAATGGTTTACAGCCTAATGATTTTCAATTA	7	30031802	R	Body	chr7:30066419-30066685	N_Shore			NA
cg26823535	1.58391195155963e-06	0.00962017434194867	0.937499217362666	0.0165542143941259	35750464	AAACACACRACATCATTCACAAAATATTCTTTTTCTCTCCAATATCTCTC	NA		II			TCCCTAAGTTGCTGGGTTAACCTCTGTAGAATGTGAGGATGGCCTGGTCATTTTCATTCT[CG]AGAGACACTGGAGAGAAAAAGAACATTTTGTGAATGATGTCGTGTGTCCACAGGTAACTC	37	2	11881420	CGAGAGACACTGGAGAGAAAAAGAACATTTTGTGAATGATGTCGTGTGTC	2	11798871	F						NA
cg02131870	1.61551166462571e-06	0.00968299429658276	0.905177441269729	0.0339791880508901	39688489	TTTTTAAATTCTCATTCCAAAAAACCCAATTTCTACAAATATATCTTTTC	NA		II			AACAAAAGTCTTTTTTGAATTCTCATTCCAAGAGGCCCAGTTTCTGCAGGTGTGTCTTTT[CG]ATCTTACCTTGTATTCAGTATTATTTCAAGCAATCTCCATTTTAGGCAGTGTCTACTCCA	37	7	101585659	TTTTGAATTCTCATTCCAAGAGGCCCAGTTTCTGCAGGTGTGTCTTTTCG	7	101372379	R	Body;Body;Body					TRUE
cg14856585	1.67719856318381e-06	0.00992217600899827	0.374140535925177	0.0966450464549647	66739463	AACTTTAAAACTAACAACTAAACAAAACRACCRCTCAAAATTACTAAATC	NA		II			GTGCATCCACTGGCTTTGGGGCTGGCAACTGGGCAAGGCGACCGCTCAGAGTTACTGAGT[CG]TGAGTCTCAGGGCTGGCTGGGGAGCCAGGGCCCCTGGCTGGGTTTCGTGCTCTCGCCAAT	37	14	94425764	GCTTTGGGGCTGGCAACTGGGCAAGGCGACCGCTCAGAGTTACTGAGTCG	14	93495517	R					DMR	TRUE		14:94425494-94426648	Promoter_Associated
cg24174145	1.75862603681961e-06	0.0102705113339524	0.597565333178835	0.0805771450191824	55742325	CAAAACACCTCCCAACCTAACCAACCTATTAAATAATATAAATACTCCCA	57729497	CGAAACGCCTCCCAACCTAACCAACCTATTAAATAATATAAATACTCCCG	I	C	Grn	GCTGCAGGAGGGCGGGACGCCTCCCAGCCTGACCAACCTGTTGGATGATGTGGGTGCTCC[CG]CCCCTCCCCCAGCAGCATGTAGGTCTCCCTCCCAACAGGTATCTGCATTGCTTAGGGGGC	37	12	52585892	CGGGACGCCTCCCAGCCTGACCAACCTGTTGGATGATGTGGGTGCTCCCG	12	50872159	R	TSS200;TSS200					TRUE
cg14398113	1.85962486951116e-06	0.0104195203054061	0.581123894610618	0.0638149935680152	11657358	CCCATCAAAACTAAACAAAATAAACAACRACRTAAAACCATCAAAAAAAC	NA		II			GTGAAGCTGAGAAGGACACAGCTCTCTGACCATGACCACAGGAAGTGGTAAGTGCAAACA[CG]TTCCTCTGATGGTTTCACGTCGTTGCCTATTCTGTCCAGCCCTGATGGGTCTGAGCAAAC	37	15	48105127	CCATCAGGGCTGGACAGAATAGGCAACGACGTGAAACCATCAGAGGAACG	15	45892419	F						TRUE
cg16711650	1.86082828135676e-06	0.0104195203054061	0.426273672426119	0.0804866720050109	20714312	CAAATCTACATACATTTCAAATAACCCAACAATATTTACCTTAAAACTAC	NA		II			AAGGGAAATGTCAAATCTGCATACATTTCAAATGACCCAACAATATTTACCTTAGAGCTA[CG]TCTCCTATTTTTCTGACAATTGCCTCATTGAGGAAGTGACTCATGCAGCATACCAAGCCC	37	1	61039539	AAATCTGCATACATTTCAAATGACCCAACAATATTTACCTTAGAGCTACG	1	60812127	R						TRUE
cg05928904	1.88419664918202e-06	0.0104195203054061	0.769723701790226	0.0437954109866355	60629470	CCTTTCTCAAAATTACTAAAACAAAAAACATAAATATTTTCAAAACTCCA	49698414	CCTTTCTCAAAATTACTAAAACAAAAAACGTAAATATTTTCAAAACTCCG	I	A	Red	GGTCCTGTCCTCCTCCGGGAACTGGCGATTTGGGAAGGCAGAGACATTCCCAGAATCCGC[CG]GAGTCCTGAAAACACCCACGCCCTTTGTCCCAGCAATCCTGAGAAAGGCCACACTGATAA	37	17	16924597	CCTTTCTCAGGATTGCTGGGACAAAGGGCGTGGGTGTTTTCAGGACTCCG	17	16865322	F						TRUE
cg00437258	1.88801843711318e-06	0.0104195203054061	0.907147799841854	0.0491388710773647	50795405	CCACAATTCCATTTATACATCCAAAAAACCCAATTTAAAAAACAAACCAC	NA		II			CCGCACCCTCACCACAGTTCCATTTGTACATCCAGGAAGCCCAGTTTGAAAAACAAACCA[CG]CCTGTAAACTGAGTTGGATGAAAAGAGCTGCCTTGGGGGTGGGAGGCTAAGGAACTGTTC	37	7	6449066	CACAGTTCCATTTGTACATCCAGGAAGCCCAGTTTGAAAAACAAACCACG	7	6415591	R	3'UTR;3'UTR					NA	7:6415428-6415791
cg07775417	1.91769815636062e-06	0.0104195203054061	0.802725252956608	0.0556959365275781	14713505	AATTACATAATTACTAATATTAATCACAATTACTACCAAAACTATAAACC	NA		II			CCTTACTCTTTGGGCATCTGATTTCCAGGGATTATGATGCTGTTAGGTTGGAGTTTGAAT[CG]GCTCATAGCTTTGGTAGTAATTGTGATTAATATTAGTAATTATGTAATTTTAGTGACTCA	37	4	84469563	CGGCTCATAGCTTTGGTAGTAATTGTGATTAATATTAGTAATTATGTAAT	4	84688587	F	Body					TRUE
cg12671090	1.9213825460108e-06	0.0104195203054061	0.909023118398616	0.03155610256941	28747381	TTTCACATTAACATATACACACACACTTATTATATATATACACCCTACAC	NA		II			TGGATATACAATTTCACATTGGCATGTGCACACACACTTATTGTGTGTATACACCCTGCA[CG]TCCCCAACATAAACCACTTACAGCTTCAGAAAGGAAAGGAGACAGAAGCAGCAACATCTC	37	7	77976524	TTCACATTGGCATGTGCACACACACTTATTGTGTGTATACACCCTGCACG	7	77814460	R	TSS200;Body					NA
cg04880990	1.99625760189238e-06	0.0106276433608767	0.688700567690125	0.0560791726880152	43809301	ATTCTTCTAAAACTCCTAACTATCCTCCCTTATATCCTAAACATAAAAAC	NA		II			CATTTGGACCAGTTCTTCTGGAGCTCCTGGCTGTCCTCCCTTGTGTCCTGGACATAGGAA[CG]GGGTCTGCTTTGGGGATCTAACCCTCCTTTGTCAGGCAAGAGGGACAGAGGAGTTGAGTC	37	12	52887566	TTCTTCTGGAGCTCCTGGCTGTCCTCCCTTGTGTCCTGGACATAGGAACG	12	51173833	R	TSS1500					NA
cg03231447	2.06889779589525e-06	0.0106276433608767	0.913886333606499	0.0279433255390444	60762348	AAACACATAATAAATATTTTCAACCTTAACAATCACATATCTCTACCACA	72635440	AAACACGTAATAAATATTTTCGACCTTAACGATCACATATCTCTACCACG	I	A	Red	TTTTCTGCAAAGGAACACGTGGTAAGTATTTTCGGCCTTGACGGTCACATGTCTCTGCCA[CG]AGTCGTCTGCCTTGGGGCGCAAATGCAGGCTTGGGCAGGGAAGAAATAACAAAACTTGCT	37	11	2295191	CGTGGCAGAGACATGTGACCGTCAAGGCCGAAAATACTTACCACGTGTTC	11	2251767	R		chr11:2290104-2292932	S_Shelf			NA	11:2251607-2251787
cg23441248	2.07790131939643e-06	0.0106276433608767	0.728512261905474	0.0615100466672482	59728457	AAAATATAATCAACACACAATATTCATACCTCCTTAATTAAATAAAAAAC	NA		II			AATTTATCTCCAGGATGTGGTCAGCACACAATATTCATGCCTCCTTGGTTAAATAAGAGA[CG]TGTTTTCCAAGTCTAATGTTGCCAAAAAGACCACGTCAGTGCTTTCTGTGGAATGGAACT	37	15	50140549	CGTCTCTTATTTAACCAAGGAGGCATGAATATTGTGTGCTGACCACATCC	15	47927841	R						TRUE
cg24311135	2.12333771401105e-06	0.0106276433608767	0.463493508919258	0.0511800680363446	72714342	CCTATAATCACTATACTAAAACCTTACCATAAACTCCATCCTAAATACCC	NA		II			GGGCTGTGATTCCTGTAGTCACTGTGCTAAAACCTTGCCATAGGCTCCATCCTAGGTGCC[CG]GGAGGGAGGTGGGCACTGAGGTCATAGGACGCACTCCAGAATCGGGTGGAATTTGGAGCA	37	20	1472264	CGGGCACCTAGGATGGAGCCTATGGCAAGGTTTTAGCACAGTGACTACAG	20	1420264	R	TSS200;TSS200					NA
cg07363676	2.14679633680117e-06	0.0106276433608767	0.415117860283144	0.0839485188477922	42737474	CCTAAAAATTTATTTTCTACCTCCTCTAAAATTTACCCCAAAACATCAAC	NA		II			CAAAAGGTTCTCCTAAGGGTTTATTTTCTGCCTCCTCTGAGATTTGCCCCAAAGCATCAA[CG]GTGTCGTTCCTCCCTTCCTCCTCCCTTCTCTCCCGGGAGTCTTTCTACTGACACAAATTA	37	2	108208768	CTAAGGGTTTATTTTCTGCCTCCTCTGAGATTTGCCCCAAAGCATCAACG	2	107575200	R						TRUE
cg05099464	2.16384758013862e-06	0.0106276433608767	0.437345257855065	0.135396834437306	68628345	CACAAATAAAATATTAACATACTCTTAAAAATATCAACAATTAATCTCTC	NA		II			CCAGCAGGCATCTTGTTCGTGGGTAGAGAAGTTACTAATGCCAGTGCATTTTTACTGAAC[CG]AGAGACCAACTGTTGATATCTTTAAGAGCATGTTAATATTCCATTTGTGGTCAGAGTGAC	37	11	120302922	ACAAATGGAATATTAACATGCTCTTAAAGATATCAACAGTTGGTCTCTCG	11	119808132	F	Body					TRUE
cg02643667	2.16772981054992e-06	0.0106276433608767	0.950959292815565	0.018813650807262	63615478	ATTATTATCTCAAAAAATCCCCRAACCTCCTTAAACAAATATTATCTAAC	NA		II			AGGGATGAGAGGCCGCCCGAGCCCCGGATTTTATAGGGCAGGCTCTGTTTGCTTAAAGAG[CG]TTAGATAACATTTGCCTAAGGAGGCCCGGGGATCCTCTGAGACAATAATCTCCACTGATT	37	21	43786699	TTATTGTCTCAGAGGATCCCCGGGCCTCCTTAGGCAAATGTTATCTAACG	21	42659768	F	TSS200					NA
cg14231974	2.17154312032052e-06	0.0106276433608767	0.748977487491816	0.0452400331306952	36628374	RCAAACTATTATTAACAACCCRACRATAACATTTATAAAAACCCTAAAAC	NA		II			CTTGATCCAGCGCAGACTGTTGTTGACAACCCGGCGGTAGCATTTGTAGAAGCCCTGAAA[CG]GAGGTTCATAGGGGGCCAAAGAGTGTTATTCCTCACTCCTTCCAAGCCAAGGACTGCAGA	37	4	183247161	CAGACTGTTGTTGACAACCCGGCGGTAGCATTTGTAGAAGCCCTGAAACG	4	183484155	R	Body					NA	4:183484041-183484321
cg04339360	2.17632506864533e-06	0.0106276433608767	0.745307345556865	0.0705137047357638	19721456	AATATTACCAAACTACCTCAATTCTATTTAAATCACAAACATTAAAAAAC	NA		II			GAAAAGAAACCTGTGCAATATTTTAAAGGTTTGCATCGTTTTTTCTATTAAAAAAAACCA[CG]CTTTTTAATGTTTGTGACTTAAACAGAATTGAGGTAGTTTGGCAACATTTCAATACTGTA	37	13	73635568	CGCTTTTTAATGTTTGTGACTTAAACAGAATTGAGGTAGTTTGGCAACAT	13	72533569	F	Body	chr13:73632860-73634370	S_Shore		CDMR	NA		13:73635515-73635676	Unclassified_Cell_type_specific
cg06621784	2.20309157240531e-06	0.0106276433608767	0.117130402158278	0.0489941312040106	23604381	CCTCTCAACTACCAACAAAATTCTACACACTAAACAAAACCTAACAAATC	NA		II			TCACAAACATCCCTTTTCTGGCTTGAGAAAGCTGGTGGAAGCAGCTCAGTGCTCTGTGTT[CG]ATTTGTTAGGTCTTGCTCAGTGTGCAGAACTCTGCTGGCAGCTGAGAGGGGAAGCCGGAA	37	1	53480551	CTCTCAGCTGCCAGCAGAGTTCTGCACACTGAGCAAGACCTAACAAATCG	1	53253139	F	TSS200;TSS200;Body;TSS200					NA		1:53480313-53480907	Unclassified
cg03122282	2.23372607762652e-06	0.0106276433608767	0.883043816602478	0.0350428530927912	25638440	ACAACAACCAAATAATCCTATATTACAATTCTAAAACCRCTAAATCCAAC	NA		II			CCCTGTTCCACCAGCTACTGCTGTCTGGCTCCCCGGACCTTCGGGGTGAGTCCCCTGAGA[CG]CTGGATTCAGCGGCCCCAGAACTGCAACACAGGATCATCTGGCTGCTGTGAGAATTCGGG	37	1	152692550	CGCTGGATTCAGCGGCCCCAGAACTGCAACACAGGATCATCTGGCTGCTG	1	150959174	F	1stExon					NA
cg05256179	2.23972673929515e-06	0.0106276433608767	0.528625886261172	0.0539321673419434	10674399	TTTCTCTAAATAAAATTTTAAATCTCTCAACTTTAAAAAAAAATCCACTC	NA		II			AAAGCATAATAGCTAGGGACACAGGCCAGGGGAGGGATGTAAGGTTATCAAAGCAAATGG[CG]AGTGGACTTTTCCCTAAAGCTGAGAGACTCAAAACCTCACCCAGAGAAAGCAGAGGCCAG	37	6	31658176	TTCTCTGGGTGAGGTTTTGAGTCTCTCAGCTTTAGGGAAAAGTCCACTCG	6	31766155	F	Body					NA		6:31656749-31658298	Gene_Associated
cg00718409	2.28745318079985e-06	0.0107422102849179	0.793681388891184	0.0419229225901737	57641450	AAAAACCCACRTATACAAAAACACAAAAATATAAAATAACCCAATAAATC	NA		II			GATCCAAGCACAGGGACCCACGTGTGCAAAGGCACAAAAGTGTGAAATGGCCCAGTGAGT[CG]GGGATTGGATGGAGGAGGCTTGAGTCAATTCTAGGAGTGGGAAATGGAGTTGTGCTGGGA	37	6	41131863	GGGACCCACGTGTGCAAAGGCACAAAAGTGTGAAATGGCCCAGTGAGTCG	6	41239841	R	TSS1500					NA
cg20513842	2.32980453883676e-06	0.0108294545138587	0.913773839778614	0.0364848585141959	14734440	TCAAACCTACCAACAAACTCTAATTTCTCATCTCAAACCTCAATTATTTC	NA		II			GCCTGAATTTTCTACCATTTTTCATGTACACCATCAAAGCTGGATTCTGTGCGATTCTTA[CG]AAATAATTGAGGTCTGAGATGAGAAACTAGAGTTTGTTGGCAGGCCTGAAAGCAGATCAA	37	18	5899990	CAGGCCTGCCAACAAACTCTAGTTTCTCATCTCAGACCTCAATTATTTCG	18	5889990	F		chr18:5894866-5896249	S_Shelf			NA
cg08136806	2.36947806337906e-06	0.0109026147908971	0.633296381208762	0.0748870884684417	29605476	ACTAACTTCAACTTCATAAACTAAAAATACTCTTACTATACTAAAATCTC	NA		II			TGAGATGGCATTTTTCACTTCCTTTAGTCAGGGAAAATGTTCCTGCCTCCAGCTTTGACT[CG]AGATTTCAGCACAGTAAGAGCATTCTCAGTTCATGAAGTTGAAGTTAGTCACTGTCTTCA	37	12	52867793	CTAACTTCAACTTCATGAACTGAGAATGCTCTTACTGTGCTGAAATCTCG	12	51154060	F	TSS1500					NA
cg03909356	2.41031537485201e-06	0.0109796132144484	0.628047489224067	0.0692393370297468	42733380	AAAAAATACCAACTATATACTTTAATCACTAACTACTTTAAAACTAAATC	NA		II			CCCTGGGGGTGAGGAGGTACCAGCTGTGTGCTTTAGTCACTGGCTGCTTTGAGGCTGGGT[CG]GTGCCAGGCTGGCCACTCCTTCTTGTCCCCTAGTGTGACTTTGCAGAGCTCCCGGAAGGG	37	17	75362226	GGAGGTACCAGCTGTGTGCTTTAGTCACTGGCTGCTTTGAGGCTGGGTCG	17	72873821	R	5'UTR;Body;Body					TRUE
cg21196747	2.47733049604244e-06	0.0111083654654545	0.146245993268383	0.0507084029089102	23763456	CAACACAAAACCAAACTTACCCCCAAAAAAACTAATTTCTAAATTAACCC	NA		II			AACTTCGGAAGCACTAAGATAAGTGTATCCACCACAGGAGCATCTTTATTTTGAACAAAC[CG]GGTCAATTCAGAAACCAGCTCCCCTGGGGGCAAGTTTGGCTCTGTGCTGGTTGCTGGAGT	37	6	27521385	CGGGTCAATTCAGAAACCAGCTCCCCTGGGGGCAAGTTTGGCTCTGTGCT	6	27629364	F					CDMR	NA	6:27629364-27629470	6:27521010-27521553	Unclassified_Cell_type_specific
cg26828017	2.50316223380306e-06	0.0111083654654545	0.535322036731585	0.07297928990285	42658494	TTTAAACCTAAAAACATCTAATTTCAAAATCTTTCACTTTTTAACCAAAC	NA		II			CAAAGCTGGAATTTAAACCTAGGGACATCTGATTTCAAAATCTTTCACTTTTTAGCCAGA[CG]TGGTGGTGCATGCCTGTGGTCAGCTACTTGGGATGATTGCTTGAGCCCAGAAATTTGAGA	37	16	22409023	TTAAACCTAGGGACATCTGATTTCAAAATCTTTCACTTTTTAGCCAGACG	16	22316524	R						TRUE
cg22514682	2.51433952498593e-06	0.0111083654654545	0.313276134294946	0.0538709475829951	51749320	TCCTCAAACATTAACACTAAATAAACTACAACAAAAACACTAAAAACAAC	NA		II			GGACTATGTGATCCTCAAACATTGACACTGGATGGGCTGCAGCAGAGGCACTGGGGGCAG[CG]GGGGCCAGGGAAGTCCCCGAGTTTCCCCAGACACCGCCACATGGCTTCCTCCTGCGCGCA	37	19	35837636	CCTCAAACATTGACACTGGATGGGCTGCAGCAGAGGCACTGGGGGCAGCG	19	40529476	R	3'UTR					NA		19:35837405-35838891	Unclassified
cg16627836	2.54391908079132e-06	0.0111083654654545	0.586183101321957	0.080628515232585	33675498	ATTAATTTCCTTAAATCACTAAATACCTTTATCTACCTTCTACCATAAAC	NA		II			TTTCCTCTATAATTAATTTCCTTGAGTCACTGAATACCTTTATCTACCTTCTGCCATAAA[CG]TCTCATTTTCTCTAATATCCTTATTTGCAGTAAGTCAACCAGAATTGAGCACAACATGGC	37	2	67673817	TTAATTTCCTTGAGTCACTGAATACCTTTATCTACCTTCTGCCATAAACG	2	67527321	R						TRUE
cg15892176	2.56125913895509e-06	0.0111083654654545	0.894186153467058	0.0514718764743197	70634406	TAAAAAACTCCCCTTACCCATTCTCCTTAACCACCTCAAAAATAAATTTC	NA		II			GTTCTTCCTTCTGAGAGGCTCCCCTTGCCCATTCTCCTTGGCCACCTCAGAGGTGGGTTT[CG]GGGAGCTTTCCCTCCATGCAGGCCTACAGCCAGCCTCCTGCCAGTGGGAGAAGTTGTTCC	37	4	15339432	GAGAGGCTCCCCTTGCCCATTCTCCTTGGCCACCTCAGAGGTGGGTTTCG	4	14948530	R						TRUE
cg06902025	2.59055788295839e-06	0.0111083654654545	0.707011734464983	0.0456011074117728	12705443	CCAAAACCCTACACCCTACACTATATAAACAACAAATCCAAAAAAAAACA	65629405	CCAAAACCCTACACCCTACGCTATATAAACAACGAATCCGAAAAAAAACG	I	T	Red	ACCCCAAGGGCTCCAGGGCCCTGCACCCTGCGCTGTGTGGGCAGCGAGTCCGGAAGGAGA[CG]TCCGTGGTGCCCATGGGAGGAGAGGCCGGTCAGGCGCGGATCCCTGCCGGACGCCAGGCG	37	7	1545815	CCAGGGCCCTGCACCCTGCGCTGTGTGGGCAGCGAGTCCGGAAGGAGACG	7	1512341	R		chr7:1543280-1544399	S_Shore			NA	7:1512325-1512380
cg04280548	2.60928049069345e-06	0.0111083654654545	0.837994504187109	0.0454570958394622	61771460	AAAACCCAACAACCAAAAAACCCAAAAATTATTTTCAAACTAAATAAAAC	NA		II			TCAGAGGAGGGAAAGCCCAACAACCAAGAAGCCCAGGGGTTGTTTTCAAACTGGGTGGGG[CG]GCACAGGTGCTTTTCTGTTGAGCTCATCTCTCCAAATCCCCCAAGCCTCTCCCATTGTGT	37	11	119992772	CGCCCCACCCAGTTTGAAAACAACCCCTGGGCTTCTTGGTTGTTGGGCTT	11	119497982	R	Body					NA
cg10892950	2.65473575809466e-06	0.0111972329716836	0.500442745981095	0.111168501014801	51709355	AATCATCAATAAATATTTTCCACCCTCACAAATTATAATTCATACCCTAC	NA		II			ACTCATTCCTGTCTGGAGGAAGAGTTTAACCTGACTTCGGCTGGGAGTCACAACCAAGCA[CG]TAGGGCATGAATCACAATCTGTGAGGGTGGAAAATACCTACTGATGACTCTGATATGCTT	37	12	45626938	GTCATCAGTAGGTATTTTCCACCCTCACAGATTGTGATTCATGCCCTACG	12	43913205	F	Body;Body;Body					TRUE
cg22816909	2.72353340051332e-06	0.0113111772247414	0.675546895291627	0.0523797317099857	63744427	AACCTTTACATAAAAAACAAATAAAACTTAAATCAATAAATCTAATTCCC	NA		II			ATCTTGGGGTTGGCCTTTGCATGGGAGGCAGGTGGGGCTTGGATCAGTAAGTCTGGTTCC[CG]CCTCCCTGTCTGAGAGAGGAGGCAGGAGCCCCAGGGCCGGCTTGTGTTTGTACATTGCAC	37	1	44456739	GCCTTTGCATGGGAGGCAGGTGGGGCTTGGATCAGTAAGTCTGGTTCCCG	1	44229326	R	3'UTR;TSS1500;3'UTR	chr1:44457150-44457772	N_Shore			NA		1:44456544-44458277	Promoter_Associated
cg17653519	2.76054886555123e-06	0.0113111772247414	0.907838066694552	0.0660946707135721	62600371	TCCAACCAAATAAAAAAAACCCCTTAAAAACCAAAATATACCAAAATACA	57666344	TCCAACCAAATAAAAAAAACCCCTTAAAAACCGAAATATACCGAAATACG	I	A	Red	CCCATGTCAACAGGGGTTTAGACACCTGCTCAGCTCCTTGCCACCCCCTCAGGCCTGCCC[CG]CATTCCGGCACATCTCGGCTTCCAAGGGGCTTTCCCCACTTGGCTGGAGTCTGGGCCTCC	37	7	2538602	TCCAGCCAAGTGGGGAAAGCCCCTTGGAAGCCGAGATGTGCCGGAATGCG	7	2505128	F						TRUE
cg05101437	2.81053361502831e-06	0.0113111772247414	0.446747090211306	0.130418901001194	58712469	CAAAACAATTTATCCACATTAACACTTCCATTTCCTAAAATAAAACCCTC	NA		II			TGAAATAAAGCTGGTTAACAAAGCTAGCCTTTTTTTTTTTTTTTTCCCTCTGTGGGCCAG[CG]AGGGTTTCATTTTAGGAAATGGAAGTGTCAATGTGGACAAACTGTTCTGAAGTATTTATA	37	7	92262970	AGAACAGTTTGTCCACATTGACACTTCCATTTCCTAAAATGAAACCCTCG	7	92100906	F	Body;Body					TRUE
cg21223771	2.83199688878453e-06	0.0113111772247414	0.826029819967546	0.0460721077002589	33723475	AATACCACCCTATAACCTAAAATCAACAATACTAAAAATATTTACACTAC	NA		II			ACTATTTAACCACTGGCTCTCTGGGGAGAAAAGTCCTGATTTGAGGTGTTTGCCAATTTC[CG]CAGTGTAAATACTCCCAGCATTGCTGACTTCAGGCTACAGGGTGGCATTGCTGAACCCAG	37	9	95945201	CGCAGTGTAAATACTCCCAGCATTGCTGACTTCAGGCTACAGGGTGGCAT	9	94985022	F		chr9:95946147-95947835	N_Shore			NA		9:95944974-95945478	Unclassified_Cell_type_specific
cg19617080	2.83848975867424e-06	0.0113111772247414	0.568347609890572	0.101315709240726	59694324	AACTAAATATCAAAAATAACATTTTTTATACACAAAAACTTATTCAACTC	NA		II			AAGGGCCGGAAGTTGTGTGTGGTTATTTTACAAGGCAGCCGTCTTAACAGGGATGGTTAA[CG]AGTTGAACAAGTTCCTGTGCATAAAAAATGCTATCTCTGACATTTAGTTGCTCACCTCAC	37	3	182513355	CGAGTTGAACAAGTTCCTGTGCATAAAAAATGCTATCTCTGACATTTAGT	3	183996049	F	Body	chr3:182510866-182512282	S_Shore			NA		3:182513216-182513396	Promoter_Associated
cg17967818	2.85472657941547e-06	0.0113111772247414	0.43140093328903	0.0638395391547222	45795467	ATCCCTCAATAATCTTAAATTTATTATTTATACRAAAATACCAACTCAAC	NA		II			ACATCTATTCAGTCCCTCAATAATCTTGGGTTTGTTGTTTATACGAGAGTGCCAGCTCAA[CG]GGAGAAGAGCTGAAACCCATTATTTCCCTTTGAACATGTTCTTCACCGGGAATGGCAGGA	37	6	7992543	TCCCTCAATAATCTTGGGTTTGTTGTTTATACGAGAGTGCCAGCTCAACG	6	7937542	R						TRUE		6:7991881-7993030	Unclassified_Cell_type_specific
cg19581790	2.85556780698633e-06	0.0113111772247414	0.777070863156055	0.0412108998103	26627454	ACCTTAAACCCAACCAACATCACTAAATCATAAAACCAAAACCAATAACA	70665360	ACCTTAAACCCGACCGACATCACTAAATCATAAAACCAAAACCAATAACG	I	A	Red	ACAATGGCAGGAACCTTGGACCCGGCCGGCATCACTGAGTCATGGAACCAAAGCCAGTAG[CG]GCCTCCTTCCAAGGAATTTGTTAGTTAATAATGAAAGGAATTTATCTATTTGAACCACTC	37	2	222644621	ACCTTGGACCCGGCCGGCATCACTGAGTCATGGAACCAAAGCCAGTAGCG	2	222352865	R						TRUE
cg15049101	2.96500336202569e-06	0.011643414840432	0.495307130993894	0.0759587132122325	46786504	AACAACTACAAAAACAAATTAAAAATACTCRAATTAACATAACCAACCTC	NA		II			TTAGTTTCAAGGGCAACTACAAAAGCAAGTTAAAAATGCTCGGGTTGGCATAACCAACCT[CG]TTCCCTTCTCTTAGTCCAACTGGGCTTTAGAAAGCTAAACTGTTGGAGGAGTCTGCTCAC	37	10	123353889	CGAGGTTGGTTATGCCAACCCGAGCATTTTTAACTTGCTTTTGTAGTTGC	10	123343879	R	TSS200;5'UTR;5'UTR;TSS1500;5'UTR;TSS1500;5'UTR;5'UTR;5'UTR	chr10:123356616-123358285	N_Shelf			NA
cg25109721	3.09461148072531e-06	0.0117997032734249	0.627508223418601	0.0552480150700486	36753363	AAAAAACTTCAACCTAAATTACTAAAAACCTCAATCCATTCAAAACAAAC	NA		II			TGAGGGCTGGGAGGAGGCTTCAGCCTGAGTTACTGAGGGCCTCAGTCCATTCAGAGCAGG[CG]AGGAGGAGGAAGTGAGTCAGTGGGCACAGCGATTCATGCCTTAGAATTCTGACTTTCTTT	37	17	48125064	CGCCTGCTCTGAATGGACTGAGGCCCTCAGTAACTCAGGCTGAAGCCTCC	17	45480063	R						TRUE
cg11300147	3.10370856385194e-06	0.0117997032734249	0.600109405450944	0.0667882060962976	71692485	TCTCCCAAATAACAAAACAAAATAAAAACAAAACCTTACCAATATACCAC	NA		II			TATACCCACCATCTCCCAAATGGCAGAGCAAAATAAAAGCAAAACCTTACCAATATGCCA[CG]AGTTTTGAGGCAGCATCATTATGGGTCTATCTCTTCCTGAGTCCTGATGTAACTCCTGGG	37	12	7596703	CGTGGCATATTGGTAAGGTTTTGCTTTTATTTTGCTCTGCCATTTGGGAG	12	7487970	R	1stExon	chr12:7592406-7593030	S_Shelf			NA
cg09514038	3.12918088876657e-06	0.0117997032734249	0.866820511539933	0.0380785718589682	51605412	AATAAAACTACAAATATAAAATATAAATTCAACCAAATACTATATCTCAC	NA		II			TTCTACAGGCAGATAAAACTACAGATATAAAATATAAGTTCAGCCAGGTGCTGTGTCTCA[CG]CCTGTAATCCCAGCACTTTGGGAGGCCGAGGCAGGAGGATCACGAGGTCAGGAGATCGAG	37	16	19467267	ATAAAACTACAGATATAAAATATAAGTTCAGCCAGGTGCTGTGTCTCACG	16	19374768	R	Body;Body;TSS1500					NA
cg18405719	3.13022963680326e-06	0.0117997032734249	0.556213386482972	0.0701450427885062	35698502	CTAACAACAACTCTCATTAAATTTATCTTCTAACCCCACATTTTAACCTC	NA		II			TTTTGAAACCACTAGCAACAGCTCTCATTAGATTTATCTTCTGGCCCCACATTTTAGCCT[CG]TGTAATAGTCTCATAGAAGGAGGGCAGGGGAAGGAGCTCTAAGGAAAAACTAGTACAGCA	37	3	153242	CGAGGCTAAAATGTGGGGCCAGAAGATAAATCTAATGAGAGCTGTTGCTA	3	128242	R						TRUE
cg27009439	3.15268843346173e-06	0.0117997032734249	0.853830419853602	0.0385389957139459	44766324	TACTTCAAACTAAACCATAATAAACATAATATACTCAAACTAAAAAAAAC	NA		II			TGCAGGACGCAGACCTGAGCCCAGAGCGCCGCCCAAGAGCGCCTTCTCATTCCCCACCCT[CG]TCTCCCCCAGCCTGAGCACATCATGTCTATCATGGTCCAGTCTGAAGCAGTGACCCGGAG	37	10	131142880	GCTTCAGACTGGACCATGATAGACATGATGTGCTCAGGCTGGGGGAGACG	10	131032870	F						NA	10:131032817-131032871
cg24886788	3.2089215105826e-06	0.0117997032734249	0.815892506392701	0.0460611253226847	14800312	ACCATAACAATCACAAACCAAACATTTTATTCCAATCATTACCTAAAAAC	NA		II			TTTGGACAATTACCATGGCAATCACAGGCCAGGCATTTTATTCCAGTCATTGCCTGGGAA[CG]CTCCTTCCACATGTCTTGCTTTCTGTGTTACAGGCTTATTACTGTACAGCCTCCAGCCCT	37	15	41118060	CCATGGCAATCACAGGCCAGGCATTTTATTCCAGTCATTGCCTGGGAACG	15	38905352	R	Body;Body					TRUE
cg21478437	3.23819036175357e-06	0.0117997032734249	0.897235404720019	0.0259255368262581	58748441	CCTAAAATCATTAACCATACCCAAAATAAATACRACATATAAAACAAAAC	NA		II			CTCCCCGCAGACTCATATTCCTCTTGTAGGTGGGAAAGGGACGGAGAGGTGCAGGGGGAA[CG]CCCTGTTCCACATGCCGTATTTACTCTGGGCATGGCTAATGACTCCAGGGCCTTATCATT	37	1	206317403	CGCCCTGTTCCACATGCCGTATTTACTCTGGGCATGGCTAATGACTCCAG	1	204484026	F	TSS200;TSS200					NA
cg26608718	3.28459421689425e-06	0.0117997032734249	0.362930567782891	0.0592913899074544	12653360	AACTCATAATTTCTAAAAATAACAAAACTACACCRAAAAATACTTAACAC	NA		II			CTGCCAGGGACAACTCATAATTTCTAGAGATGACAGAGCTGCACCGAAGAGTACTTAACA[CG]TGTGTTTGTGAAAACTCATTAAGCTGCGCAATTACGACTTCTACGCTTCGTGTGTTTTAA	37	19	15530737	ACTCATAATTTCTAGAGATGACAGAGCTGCACCGAAGAGTACTTAACACG	19	15391737	R	TSS1500	chr19:15529290-15529902	S_Shore		RDMR	NA		19:15529161-15530745	Promoter_Associated
cg04402575	3.28765630864235e-06	0.0117997032734249	0.710272538630497	0.102839351096149	11766388	ATATATTTCTCCRAACAAAAACTAATATAACATAACCCTTAAAAACACTC	NA		II			TGGCACTGAGTGTGTGTTTCTCCGGGCAGGAGCTGGTATAACATGACCCTTGAAAGCACT[CG]CAGCCCTGGGCTTACATAAGTAATGTGATGACTCTCTCCACAGAGCCCCTCTAGAGATCC	37	3	134045712	TGTGTTTCTCCGGGCAGGAGCTGGTATAACATGACCCTTGAAAGCACTCG	3	135528402	R						TRUE
cg24393783	3.32142385759889e-06	0.0117997032734249	0.776016703318455	0.0807798128270569	70749307	AAAAAAAATAATTTTTCTACTCCCTCCAATTTAACTCATTCTAAACAAAC	NA		II			TAGAGACAATGAAAGGGGATGATTTTTCTGCTCCCTCCAGTTTAACTCATTCTAAGCAGA[CG]CAAAGCCATTGTAGAAGAAACAAGACCTAATCCTGTTTTCCTTGGCCCCAGTTAGATGGG	37	17	70123165	AAGGGGATGATTTTTCTGCTCCCTCCAGTTTAACTCATTCTAAGCAGACG	17	67634760	R		chr17:70116274-70119998	S_Shelf			TRUE
cg23261443	3.42604336829108e-06	0.0117997032734249	0.76763763977595	0.0372946799342442	25634323	TTCAAAACATCTCAAAAACCAAAAAACCTAACTTCTAACCACCCTACCCA	55771467	TTCGAAACATCTCAAAAACCAAAAAACCTAACTTCTAACCGCCCTACCCG	I	C	Grn	CAGAGGGACCCCTTCGGAGCATCTCAGAGGCCAGGAAGCCTGGCTTCTGGCCGCCCTGCC[CG]CTCCTCACGTGTGAGGGGAACTGGGGAAGTCGAGTCAGCCCGCTGGGGTTCCTGATTCTC	37	7	101596340	CGGGCAGGGCGGCCAGAAGCCAGGCTTCCTGGCCTCTGAGATGCTCCGAA	7	101383060	R	Body;Body;Body					TRUE	7:101382986-101383125
cg09147119	3.44412665094407e-06	0.0117997032734249	0.718548645509949	0.0676643874675977	68628400	AAAATTTAACCAAAACTCRTTACCCATTTCATATCACTAACAACAACACC	NA		II			CATGGCGGCCACAAGGCAGATGGACACAGGTAGTTGTGATGGTGATTCAGACCCCACAGG[CG]GTGCTGTTGCCAGTGACATGAAATGGGCAACGAGTCTTGGCCAAATTCCAAGCAAAACAA	37	11	61425222	GAATTTGGCCAAGACTCGTTGCCCATTTCATGTCACTGGCAACAGCACCG	11	61181798	F						TRUE
cg01414464	3.45241760529468e-06	0.0117997032734249	0.434094126916583	0.0871770824039423	70720303	TTAAAAAATTCAATTCCRAACAATATTAATTAACTCAAATCCAAAACTAC	NA		II			GACCAAGACCATTGAGAAATTCAATTCCGGACAGTATTAATTAGCTCAAGTCCAGGGCTA[CG]GGACTAAAAGCAGCTGTGCACCCCCCACCCCTTTTTTTCTGCTGAATGTTTATTTGCACA	37	5	113695858	TGAGAAATTCAATTCCGGACAGTATTAATTAGCTCAAGTCCAGGGCTACG	5	113723757	R		chr5:113696516-113699195	N_Shore		RDMR	NA
cg15521790	3.45975847097322e-06	0.0117997032734249	0.603500619030358	0.0518777227042656	14775412	CATAAAAAATCCAAATAACTAATTTCATAAACCTCTAATATATAAAAAAC	NA		II			TGCAAGGACTGGAGATGGCTCATGCTGGCCCTGTGCCCAGGCAGCCTCCTCCTCCTCCTC[CG]CCCCTCACACACCAGAGGTTCATGAAATTAGTCACTTGGACTTTCCATGGTTTCGCTGAA	37	11	95889454	CGCCCCTCACACACCAGAGGTTCATGAAATTAGTCACTTGGACTTTCCAT	11	95529102	F	Body					TRUE		11:95889014-95889763	Unclassified
cg16323293	3.47541651698913e-06	0.0117997032734249	0.822700912729913	0.0366452770141552	30783405	AAAATCAATTCAACAACAACTACCCCAATACTTCCCCATAAATAACACCA	64724362	AAAATCAATTCAACAACAACTACCCCGATACTTCCCCGTAAATAACACCG	I	C	Grn	TGTAAGCTTCCTGAAGACTGTCCTGCTCCTCAATGTCCCATCCCCTCCCGAACTGACCAG[CG]GTGCTATCTACGGGGAAGCACCGGGGCAGTTGTTGTTGAATTGATTTCAGTTAATTCAGT	37	6	163612985	GAAATCAATTCAACAACAACTGCCCCGGTGCTTCCCCGTAGATAGCACCG	6	163532975	F	Body;Body;Body					NA		6:163612928-163613003	Unclassified_Cell_type_specific
cg24262691	3.50329703736347e-06	0.0117997032734249	0.900159083754502	0.0270004607232611	57763342	CTCCTACTACACAAAATAACAAATACAAAACCAAAAAATACACTAAAAAC	NA		II			CAGGTGCCAGCCCACCAGGGTGCCTTTCCACAGTGTGCAGGGGGCATCCACCTGAATGCC[CG]TCTTCAGTGCATCCCCTGGCCCTGCACTTGCTATTCTGTGCAGCAGGAGTTTCAAACTGT	37	11	75473276	TCCTGCTGCACAGAATAGCAAGTGCAGGGCCAGGGGATGCACTGAAGACG	11	75150924	F						TRUE
cg08401628	3.54320535540171e-06	0.0117997032734249	0.902249533719214	0.0352654261886269	10695454	CAAAACCAATATAACAACAAAAACACAAATATCAACAATCAATAACTCCA	28739445	CAAAACCGATATAACGACGAAAACGCAAATATCAACAATCAATAACTCCG	I	T	Red	CCTGAGCAGGCCCAGCGCAAACACAGGGGCCTCCTGCAGGGACCTTGTGTCACGGCCACA[CG]GAGCTACTGACTGCTGACACCTGCGTCTTCGCCGCCACACCGGCCCTGCAAATCATTAAT	37	16	85433676	CGGAGCTACTGACTGCTGACACCTGCGTCTTCGCCGCCACACCGGCCCTG	16	83991177	F						NA	16:83991169-83991265
cg23471482	3.56182265070379e-06	0.0117997032734249	0.865392531606413	0.0351324265768476	70797399	CTCTTCAATAAAAAAAACCTATAAACCCATTAACCCATCTAAAACTTCTC	NA		II			GGGTAGATGCTTTCCATAAACCGTTGAGAAATCCACGACCTGGCCCAAATGTGGACTTCA[CG]AGAAGCCCCAGATGGGTCAATGGGTCCATAGGCCTCTCCCATTGAAGAGAGACCAGTAAT	37	16	57392198	CGAGAAGCCCCAGATGGGTCAATGGGTCCATAGGCCTCTCCCATTGAAGA	16	55949699	F	TSS1500					NA
cg02632314	3.60161873682515e-06	0.0117997032734249	0.482521586180526	0.0599752911839558	27615380	AACACCACTTCCCCAATCTACAAAAACCATTTTAACAACTAAAACTTATC	NA		II			CAAGTTACCTTCAAGTATTCTTTCTCTATCGTCTTTTGAGCTTGAAAATAAAAAGCAATC[CG]ACAAGTTTTAGCTGTTAAAATGGCTCCTGTAGATTGGGGAAGTGGTGTCTGTGCTTCAGC	37	13	41593416	ACACCACTTCCCCAATCTACAGGAGCCATTTTAACAGCTAAAACTTGTCG	13	40491416	F	5'UTR;1stExon			low-CpG:40491405-40491505		NA		13:41593095-41593670	Promoter_Associated
cg01750341	3.60274779868978e-06	0.0117997032734249	0.907604547707474	0.0275148390978959	28737436	CCAAAATAAATTTTAAAATTCATACAACTCAAATTTCAAAATACACTTTC	NA		II			ATTTGCAGAAATGATGGCTGGAAATTTTCCAGGATTGAAAAATGACATTGAGTTTGAAGG[CG]AAAGTGTACTCTGAAACCTGAGCTGTATGAATTTTAAAACCCACTCTGGTGGATGCATGG	37	4	79290095	CAGAGTGGGTTTTAAAATTCATACAGCTCAGGTTTCAGAGTACACTTTCG	4	79509119	F	Body;Body					TRUE
cg19474888	3.60339326637672e-06	0.0117997032734249	0.732771031086062	0.0544518621089066	36679410	ACCTTCTTAATACTTATCTTTCAAACCTAACAATTATCAAACAAATCTTC	NA		II			ACCACATCTTTGCCTTCTTGATACTTATCTTTCAAACCTAGCAATTATCAGGCAAATCTT[CG]CTACCACCATAGCATTCAGAACCTCCTGACCTTACAGACTTGCCAGGACTCAGCACTAAG	37	6	125790562	CCTTCTTGATACTTATCTTTCAAACCTAGCAATTATCAGGCAAATCTTCG	6	125832261	R						TRUE
cg19321887	3.60835880651986e-06	0.0117997032734249	0.784926500590285	0.0504127222448528	35667365	AAACTCTTTAAAATCAAATACATAACCTAAAATAACTTCATCCCCTCRCC	NA		II			CCACCCCTGACCCAAACCCCATTCAGGGCATTCCAATCCAGCTCATGATTTTCAGCCACA[CG]GCGAGGGGATGAAGCCATTTCAGGTTATGCACTTGATCCCAAAGAGTTTTTTGTGCTTCG	37	17	39558496	CGGCGAGGGGATGAAGCCATTTCAGGTTATGCACTTGATCCCAAAGAGTT	17	36812022	F						NA
cg04720283	3.61944268804367e-06	0.0117997032734249	0.846352029794515	0.0694722892865875	18689475	ACRAACAACCAACRAAATAATCACAAAAAATTAACTACCAACAATAAATC	NA		II			TTACACAATAGGCGAACAACCAGCGAAATAGTCACAAGGAATTGACTACCAACAATGAGT[CG]ATTGGATGAAGCATTTGTCACATACTTTAATTCCAGGGAATAACAGAACAGGAATTCTCA	37	11	103914796	CGACTCATTGTTGGTAGTCAATTCCTTGTGACTATTTCGCTGGTTGTTCG	11	103420006	R	Body;Body					TRUE
cg14129735	3.62648555357869e-06	0.0117997032734249	0.498790850682704	0.0803300928793732	59780433	CAAATCACATCCCAACCCTAAAAATACTTCACAAACTCCRAAAAAATCCC	NA		II			CCACCTCCTCCCAAGTCACATCCCAGCCCTGGGAATACTTCACAGGCTCCGGGGAAATCC[CG]GCCAAGTGGCAGAGTGGGTGGTGGGGTGCTTATCACTCATGATCAGGAGTGGGTGGGGGC	37	6	30737007	AAGTCACATCCCAGCCCTGGGAATACTTCACAGGCTCCGGGGAAATCCCG	6	30844986	R					DMR	TRUE		6:30736753-30737699	Unclassified_Cell_type_specific
cg08239375	3.70607469965959e-06	0.011802587851306	0.845342846499445	0.0366577614450789	16658423	TATATACAACCRTCTAAAAATAATAAACCAAACTTAATTCCTTCACTTTC	NA		II			CTGCGTTCTTGTGCTTCTTAAGCTTTGGATGAGGAAGAAGAATCTCCCACTCAGCGATTA[CG]AAAGTGAAGGAATCAAGTCTGGCCTATCATCTTCAGACGGCTGTACACATTGCTATATTT	37	2	27887547	CGAAAGTGAAGGAATCAAGTCTGGCCTATCATCTTCAGACGGCTGTACAC	2	27741051	F	Body;TSS1500	chr2:27886259-27887410	S_Shore			NA		2:27885972-27887570	Promoter_Associated
cg26150922	3.70811652543601e-06	0.011802587851306	0.889384298974587	0.040495434977544	24736369	ATTTTAATAACAAAAAATTCAACAAATCTTCTCRACTAATACTTTAAATC	NA		II			GGTAGTAGATTATTTTAGTAACAAGAGATTCAACAAGTCTTCTCGGCTAGTGCTTTAAAT[CG]TATATGCCCTATTATAAAACCGGTGAAACCAGAAAGCAAACCGTCCTCCTCACACTGCCC	37	2	100937072	TTTTAGTAACAAGAGATTCAACAAGTCTTCTCGGCTAGTGCTTTAAATCG	2	100303504	R	Body	chr2:100937779-100939059	N_Shore		CDMR	NA
cg05938423	3.73405808877606e-06	0.011802587851306	0.476556425320345	0.101582444670116	53795477	TCATTCTACATAAACAAACTAATTCCRAATAACAACTCTATCTTTTTATC	NA		II			TACCCAGGGAACCTAAAGTGCTGCTTGGTGTAGGTGGGAGATGATTAATCTCTCCGTGCA[CG]ATAAAAAGACAGAGCTGCCACCCGGAATTAGTCTGTTTATGTAGAATGAGGACAGCCCCA	37	1	85085313	CATTCTACATAAACAGACTAATTCCGGGTGGCAGCTCTGTCTTTTTATCG	1	84857901	F		chr1:85086321-85086766	N_Shore			NA		1:85085182-85085393	Unclassified_Cell_type_specific
cg03826759	3.74785595386665e-06	0.011802587851306	0.945722812308935	0.0145517622727426	58800474	AATAACAAACAAACAACTTACCAAATCAACAACAAATACCACCACCTACA	74716444	AATAACAAACAAACGACTTACCGAATCGACGACAAATACCACCACCTACG	I	C	Grn	ACTTACGTTGCATCGACCCTCTCCACTCCGCGGAAGTAGCCGACACCGTCTGATGTGTTG[CG]CAGGTGGTGGCATTTGTCGTCGATCCGGTAAGCCGTCTGTTTGTCACTCAGGTCCTTTTC	37	17	15217458	CGCAGGTGGTGGCATTTGTCGTCGATCCGGTAAGCCGTCTGTTTGTCACT	17	15158183	F	Body					NA	17:15158113-15158206
cg00636508	3.75692109438182e-06	0.011802587851306	0.82536627483873	0.0814304727752086	36793505	CCAATCCAAACAAAAATTATATATAACAAACCCTTATAAAAATAATACTC	NA		II			TCTGATGGGACCCAGTCCAGACAAAAATTGTATATAACAAACCCTTGTAAAGGTGGTGCT[CG]GGTCAGAGGGAGGGGGCAGCCGGGTGGGAAGGCTTGTCCCAGGTCTAGCCCAATAGTGCG	37	16	70624430	CAGTCCAGACAAAAATTGTATATAACAAACCCTTGTAAAGGTGGTGCTCG	16	69181931	R				low-CpG:69181693-69181947		TRUE
cg05419798	3.78581499083328e-06	0.0118118983528378	0.746398457616372	0.0579326712786732	49798385	ACCATACCAAACCTAAATTTCCTTCAACTCTAATCTTTATAACAATCTCC	NA		II			AGGCGTGAGTCACCATGCCAGGCCTAGGTTTCCTTCAGCTCTGATCTTTGTAGCAGTCTC[CG]GGAAGGGGGTCACAGGCCGGGGCACTGATTACACCCTCCCCACCGCACCCTGTGCCCCGC	37	17	74928552	CCATGCCAGGCCTAGGTTTCCTTCAGCTCTGATCTTTGTAGCAGTCTCCG	17	72440147	R	Body;Body	chr17:74928710-74928922	N_Shore			NA
cg07969669	3.82527072738169e-06	0.01185381138341	0.655282359611159	0.0697461259821244	34737364	TTCCCTTTTAATTTCTAATATTTCCTAATAAAAAATTAATATCTAAACCC	NA		II			ATGAAAAATGTTTCCCTTTTGGTTTCTGGTGTTTCCTGGTGGGAAGTTAGTGTCTAGACC[CG]TTAATGGCCACCAGAGTGACCCGCACTGTGCTGTTGAAAAAAGGGCAGATGTGGTTACTC	37	10	64137956	CGGGTCTAGACACTAACTTCCCACCAGGAAACACCAGAAACCAAAAGGGA	10	63807962	R	Body;Body;Body	chr10:64133789-64134420	S_Shelf			NA
cg25362050	3.88460523380253e-06	0.011943385062482	0.729902416232677	0.0479095037263143	30702422	CAACCCAAAAATTACAAACAAAAACAAACTATCCCTCCATAATTACATAC	NA		II			CAGGGGCTGGCACAGACATTGCTGGCCCCAGAATGCTGAGGCCCATTCTTTGCCAGGGGG[CG]CATGTAACCATGGAGGGACAGTCTGCCCCTGTCTGCAATCCTTGGGCTGTGCCTGCTGGG	37	17	38470900	AGCCCAAGGATTGCAGACAGGGGCAGACTGTCCCTCCATGGTTACATGCG	17	35724426	F	5'UTR	chr17:38472958-38473201	N_Shelf			TRUE		17:38470871-38471273	Unclassified
cg16617257	3.90939130515854e-06	0.011943385062482	0.862607993521012	0.0650774150686548	41734407	ACCTACCACTCACTAAAAAATCTATCAAATTAATTAATTATCRAAACAAC	NA		II			CGTATCAGTGCTGGAAAGTGCAGCAAGGATAAGAGGGTACTGTTCTCTCATTTCTGAGGG[CG]TTGTCTCGATAATTAACTAACTTGATAGACTTTTTAGTGAGTGGCAGGTGAGATGCAAGG	37	12	15039560	CCTGCCACTCACTAAAAAGTCTATCAAGTTAGTTAATTATCGAGACAACG	12	14930827	F	TSS1500					NA
cg21939215	3.93283316292002e-06	0.011943385062482	0.712709558461312	0.0492036318265411	22635431	ACTTCCCTTCTTCTTAAAAAACCCTCRAAAAAATATATCTACATAAATAC	NA		II			ATGGCTCTTCCACTTCCCTTCTTCTTAGAAGACCCTCGGGGAAGTGTGTCTGCATGGATG[CG]TGTGCATGCGTGTGTCTGGCTCCGTGACTCTTGGGGTGCAGCCTGGATGGGTGGGCTCCC	37	11	60738995	CGCATCCATGCAGACACACTTCCCCGAGGGTCTTCTAAGAAGAAGGGAAG	11	60495571	R	TSS200					NA		11:60738953-60739421	Promoter_Associated
cg25363789	3.97598301523349e-06	0.0119891454499774	0.429845615624553	0.0626772110175946	49667496	TCAAAAACTTACAACTCTATAATAAACCAACAAATCAAATAAAACAAAAC	NA		II			TCAAAGAGGCCTTCCCTGCTGTGTCCCACCTGCCCAGTTCCTTGTGCTGTCTGGAGGCTC[CG]CCCTGCCCCACCTGACCTGCTGGCTCACTACAGAGCTGCAAGCCCCTGACAATGGGATCC	37	11	64949878	CGCCCTGCCCCACCTGACCTGCTGGCTCACTACAGAGCTGCAAGCCCCTG	11	64706454	F	5'UTR	chr11:64951724-64952035	N_Shore			NA		11:64947937-64950079	Promoter_Associated
cg23328613	4.0211969041037e-06	0.0119891454499774	0.0965852934519975	0.0233514648831318	25721313	CCAAACTAAAAAATAAACAAATTCCTACAAAACCACAAAACAACAACRCC	NA		II			AATCACAGTGACCAGGCTGAGGAGTGGACAGGTTCCTGCAGAGCCACAAGGCAGCAGCGC[CG]TGGGGGGTGGGGCTGCAGTTGGGGATGACTCACCCCCAATCCAGTGGGGGTGCCCAGACA	37	3	48633059	CGGCGCTGCTGCCTTGTGGCTCTGCAGGAACCTGTCCACTCCTCAGCCTG	3	48608063	R	TSS1500	chr3:48631882-48632901	S_Shore			TRUE		3:48632459-48633150	Unclassified_Cell_type_specific
cg27474223	4.03734158618712e-06	0.0119891454499774	0.898415124872027	0.0316462429481527	16654378	CCCTTTTACTAATAATAATACACTCCAATAAAATATACTAAATAAATTCC	NA		II			GAGGGATGGATCAGAGGCTGAGTCAGGCCTGTGTCACACATTCCATTCCTGAGTAGAAGA[CG]GAATCCACTCAGTACATTTCACTGGAGTGTACTATTACCAGTAAAAGGGGGTAAAAAATT	37	16	71509037	CGGAATCCACTCAGTACATTTCACTGGAGTGTACTATTACCAGTAAAAGG	16	70066538	F	3'UTR					TRUE
cg08418138	4.0767796036098e-06	0.0119891454499774	0.918107233102794	0.0240170677241578	43752313	ATTAAAATTTTCTTCCTCCAACCCCAATTTTCATCATTCCTTAAAAACAC	NA		II			AGCGCAGGAATCATTTCTAGATTTTTCCCTTAATACCAGCATCTGACTGGCTGCCACCAA[CG]TGTCTCCAAGGAATGATGAAAACTGGGGTTGGAGGAAGAAAATCCCAATGCACCAGGGAT	37	1	247240445	CGTGTCTCCAAGGAATGATGAAAACTGGGGTTGGAGGAAGAAAATCCCAA	1	245307068	F	Body	chr1:247241579-247242201	N_Shore			NA
cg18907770	4.07949830469938e-06	0.0119891454499774	0.916894803253283	0.0240036440671568	66724367	TATACATCAAATTACAATACAAAAATAACTATAAACAAAATACAACCCTC	NA		II			CCACACTTGATGGTGGAATATAAACTTGGTTTACTGTAATAGTGTGCTGTTCATGGAAAC[CG]AGGGCTGCATCTTGTTTATAGTCATCTTTGTACTGTAATTTGATGTACACAACATTAAAA	37	13	29252261	GTACATCAAATTACAGTACAAAGATGACTATAAACAAGATGCAGCCCTCG	13	28150261	F	3'UTR					NA
cg19430423	4.137160140974e-06	0.0120790466155755	0.49147868190598	0.0438979989695643	49736450	TACTTAACCCACTACAACTACACTAATCTTCTCTCACTTCCTCAAAAACA	53739307	TACTTAACCCACTACGACTACGCTAATCTTCTCTCACTTCCTCAAAAACG	I	T	Red	GGTGAGAGTGATGGAGGCAGAGGGAACTGCAGGATCATAGGCCTAGACAGGGGATCCTGA[CG]CCCTTGAGGAAGTGAGAGAAGACCAGCGCAGTCGTAGTGGGTTAAGTAACAAAGCTGAGA	37	19	41702153	CGCCCTTGAGGAAGTGAGAGAAGACCAGCGCAGTCGTAGTGGGTTAAGTA	19	46393993	F	Body	chr19:41698743-41699325	S_Shelf			NA		19:41702136-41702172	Unclassified_Cell_type_specific
cg11230031	4.16312201421073e-06	0.0120790466155755	0.538584058120632	0.0545981139607611	34797491	AAAAAACCACACAAAATAATACAAACACCCTAATTATCTAAATTCCTACC	NA		II			CATTAAAATCTTACTCACGATGGGGTCTGGCTTCCTTGCTTTCATCAAATTGCTACCTCT[CG]GCAGGAACCCAGACAACCAGGGTGCCTGCATCACTCTGTGTGGTTTTCTGTAGGAAGCTC	37	6	165115084	CGGCAGGAACCCAGACAACCAGGGTGCCTGCATCACTCTGTGTGGTTTTC	6	165035074	F						TRUE
cg16579981	4.21393676638397e-06	0.0121490997433153	0.895809123499824	0.035669685944682	69803408	TTACTAAACCACTCAACTCCCTAAAAAACCCTAATAAATACTTAATTAAC	NA		II			GTGAGCACTCATTTAACTTCCTGATACCATCTGGGAGTGCTTGCAGTCTTTCCGCTAACA[CG]CTAATTAAGCATCTATCAGGGTCCTCCAGGGAGCTGAGTGGCTCAGTAACACCATCCAGT	37	1	221483644	CGCTAATTAAGCATCTATCAGGGTCCTCCAGGGAGCTGAGTGGCTCAGTA	1	219550267	F						TRUE
cg16616765	4.38174054331877e-06	0.0125534386335587	0.774181359084691	0.053995708422476	69608497	CRCAAAAATCTTCTAATAACCAAACAAATTAACAAACTCCAAATTTTCAC	NA		II			TAAACAATCCCCGCAGGAATCTTCTGATGACCAAACAGATTAGCAAACTCCAGATTTTCA[CG]CCATTAATAATATCCCCATCCAGATTAGGCCTTTTATTTTAATAACTCCAAAGATAAAGT	37	2	197456534	GCAGGAATCTTCTGATGACCAAACAGATTAGCAAACTCCAGATTTTCACG	2	197164779	R	5'UTR	chr2:197457392-197458522	N_Shore			NA		2:197456406-197456704	Unclassified_Cell_type_specific
cg16734981	4.48941507297083e-06	0.0127815330658132	0.359994077352175	0.0591121964944989	43704453	TATTACAATATCTAACTAACTATTCACAAAATCTATTTCCTTTTTCTCTC	NA		II			AGAGGGAGTAATGTTGCAGTATCTGACTGGCTGTTCACAAAATCTGTTTCCTTTTTCTCT[CG]ACTACATTTCCTAGTCTCCTTGCAGTGAGGTGTGACCACATGGAAGGCCAGTGGAACGTG	37	11	109259766	CGAGAGAAAAAGGAAACAGATTTTGTGAACAGCCAGTCAGATACTGCAAC	11	108764976	R						TRUE
cg22153994	4.54678765851737e-06	0.0128644720182223	0.905797993839967	0.034070856649191	18759373	AATAAAAACAACTAAAAATTCAATCACATAAAACATAAACCTAACCATAC	NA		II			CCCCAAAGGAGAGTGAGGGCAGCTGGGGGTTCAATCACATAGAACATAAACCTAGCCATG[CG]TAAGCCTCCCGGAACAGAGGCTCTCCTGATTCACACCTCAGAGCTCCCTGCTGGCTGCAG	37	17	43484399	CGCATGGCTAGGTTTATGTTCTATGTGATTGAACCCCCAGCTGCCCTCAC	17	40840182	R	TSS1500;5'UTR	chr17:43483097-43483454	S_Shore			NA		17:43484355-43484615	Unclassified_Cell_type_specific
cg24112010	4.63663053713412e-06	0.0130376898892504	0.897503194006707	0.0338490485239569	57618388	TCTTCCTTCTTTCCCTTTAAAAAACCCACATAATATTCATAACTCCAACC	NA		II			TTCGTCTTGGGTCTTCCTTCTTTCCCTTTGGGAAGCCCACATGGTGTTCATGACTCCAGC[CG]TCTCTCGGGCTCCATGTAGGGCAGGGAGGGTGTGTTGTCCACTCTCGCCTATGTCGGGAG	37	14	105975319	CGGCTGGAGTCATGAACACCATGTGGGCTTCCCAAAGGGAAAGAAGGAAG	14	105046364	R						NA	14:105046364-105046421
cg03708045	4.70773514402405e-06	0.0131564157007159	0.800180772730746	0.0555780786811192	31687399	TAAAAATTATTAATACTTAACCTACACAATTCAAACAAAATCTCTCAAAC	NA		II			TCAGGCTTGGAACACCCATCTGTTTGATCACAGGAAGGAGGATGAATGAGAACCACAAAC[CG]TCTGAGAGATTCTGTTTGAACTGTGTAGGCTAAGCATTAACAATTCCCAGCATTCCTGCC	37	8	48595620	GGGAATTGTTAATGCTTAGCCTACACAGTTCAAACAGAATCTCTCAGACG	8	48758173	F	Body					TRUE		8:48595509-48595683	Unclassified_Cell_type_specific
cg00206507	4.81965806046196e-06	0.0133228061817344	0.733660852151974	0.0559227303986419	70732476	TTTCACATATTTACCCTAAACTCTAATCAAAAAAAACTCTAACTACCCTC	NA		II			TTTTTTTTTTCTTTCACATATTTGCCCTGAGCTCTGATCAGGGGAAGCTCTGACTGCCCT[CG]CCTTCCTGACTGCTGAGTCACAGGTTTACTCCATCCATAGAACTCTTTGGATTTAAGTGG	37	6	72199637	TTCACATATTTGCCCTGAGCTCTGATCAGGGGAAGCTCTGACTGCCCTCG	6	72256358	R						TRUE
cg11036640	4.86818033529479e-06	0.0133228061817344	0.685903113432176	0.059505212229055	50735355	CCCCCCCCTTTCATACCTTATTCTAAATCTTACCTACATACAAAAAAACC	NA		II			GTAAATTACTTCCCCCCCCTTTCATACCTTATTCTAAATCTTGCCTACATGCAGGAAGGC[CG]TGAGGTCTCATTGAAGGAAAATTATCTACACAAGTTACTTTGCAATTCTTCTTTAAGGAA	37	22	22865950	CGGCCTTCCTGCATGTAGGCAAGATTTAGAATAAGGTATGAAAGGGGGGG	22	21195950	R		chr22:22862623-22863220	S_Shelf			NA
cg08269316	4.89162359619419e-06	0.0133228061817344	0.187894069215488	0.053388669395887	45767482	CTTTACCACCCCAATAACTCACCTAAATATCTTAAAAATTCCAAACAAAC	NA		II			ACCACATTTTCCTTAACAGCATTTTGCTTTCGAAGTCTTATATAAGTAAAAACCTAAAAT[CG]TCTGCCTGGAACTCTTAAGATATTCAGGTGAGTCACTGGGGTGGCAAAGTTGAAGCTCAT	37	4	174254507	CGTCTGCCTGGAACTCTTAAGATATTCAGGTGAGTCACTGGGGTGGCAAA	4	174491082	F	Body;Body;Body	chr4:174254683-174256538	N_Shore		RDMR	NA
cg00847221	4.9455916155928e-06	0.0133228061817344	0.91705614643376	0.0366720060682489	40719309	ACCAAACAAAATACCTAAAAAAAATACRAACCTAAAAATCRCRCTATACC	NA		II			TTCTTATGCCTCTGCCAGCCAAGGCAGAGACAGATAAATAAATACCATCACTGAGCCAGG[CG]GCACAGCGCGACCTCCAGGCCCGCACCCCTCTCAGGCATCCTGCCTGGCCGGTCTACCTC	37	17	64948442	CCAGGCAGGATGCCTGAGAGGGGTGCGGGCCTGGAGGTCGCGCTGTGCCG	17	62378904	F						TRUE
cg13413719	4.95868360669494e-06	0.0133228061817344	0.69961241622687	0.072343587678063	32644368	AATATTTAACCTCCCCATTCATCATCTTAAATTAAATCACTTCATATTTC	NA		II			TTTCATCACAAAATATTTGACCTCCCCATTCATCATCTTGGATTAAGTCACTTCATGTTT[CG]TAATTCTCTTTTGTCATCTAAGACATAACAATATGAGTAACCTACCTATTCTGTGAACTA	37	6	3592887	CGAAACATGAAGTGACTTAATCCAAGATGATGAATGGGGAGGTCAAATAT	6	3537886	R						TRUE
cg24498885	4.96132648921538e-06	0.0133228061817344	0.689629593876241	0.0514110372762482	43701335	AAACACAACTCTAAAAACATTATACCTTAATTTTCTAATTCRATTTCAAC	NA		II			AAATTATATTCTTATAGTGATCTTGAAGTTAACATTTATGTATTATTGAGATCAAAAGTT[CG]TTGAAATCGAACTAGAAAACTAAGGCATAATGTTTTTAGAGCTGTGTTTTTGCTTAGAGA	37	13	45770307	CGTTGAAATCGAACTAGAAAACTAAGGCATAATGTTTTTAGAGCTGTGTT	13	44668307	F	5'UTR;Body					TRUE
cg25862063	5.00811394749167e-06	0.0133228061817344	0.901818388462889	0.0300314934503193	34619403	CAACTTCATTCTTTTCAATACRACTAACTCCTATACRCTACAAAAAACTC	NA		II			CTGGACAAGTCCAACTTCATTCTTTTCAGTACGACTAGCTCCTGTGCGCTGCAGAAGACT[CG]GGCTGATCTGAAAGCGCCTCTCCTATTCGAGACTCTCAGGTTTTAAGTAGGTCTTCCGCA	37	3	193922693	AACTTCATTCTTTTCAGTACGACTAGCTCCTGTGCGCTGCAGAAGACTCG	3	195405387	R		chr3:193921881-193922407	S_Shore			NA	3:195405317-195405404
cg03877829	5.04318181238478e-06	0.0133228061817344	0.702130983326417	0.0697520601610539	57745467	AAATTTTCTAATCTAACCCACATATTTCACCAATATAAACAATAAAACTC	NA		II			GCCCAGGTTCACTGAGATGAGTAGTCTTTGTGAAGCTGTAGACAGGCTACATAATCTCCC[CG]AGCTTCACTGTTTACATTGGTGAAACATGTGGGTTAGACTAGAAAATCTCTAGGGTGCCT	37	5	111190203	GATTTTCTAGTCTAACCCACATGTTTCACCAATGTAAACAGTGAAGCTCG	5	111218102	F	Body;Body					TRUE
cg12935359	5.05512917662872e-06	0.0133228061817344	0.549494480735801	0.119299782051131	63681417	ACAACAAAAAAACCCCAACTACCATCATACRCTATAACCTAAAATAAAAC	NA		II			CGGGACGCCTCACAGCAGGAGAACCCCAGCTGCCATCATGCGCTGTGGCCTGAGGTGGGG[CG]GGGCCAGGGACCGCCAGGACAGCCCGACCCGCCCCCCACAGTGGGGGTAGGAGCCCTGCC	37	14	103987150	CAGCAGGAGAACCCCAGCTGCCATCATGCGCTGTGGCCTGAGGTGGGGCG	14	103056903	R	Body	chr14:103987063-103989796	Island			NA	14:103056830-103059658
cg26427109	5.05974515052941e-06	0.0133228061817344	0.611311309185545	0.0713674445559403	65652426	CAAAAAAATATATCTACATAAATACATATACATACATATATCTAACTCCA	33695508	CGAAAAAATATATCTACATAAATACGTATACATACGTATATCTAACTCCG	I	T	Red	TTAGAAGACCCTCGGGGAAGTGTGTCTGCATGGATGCGTGTGCATGCGTGTGTCTGGCTC[CG]TGACTCTTGGGGTGCAGCCTGGATGGGTGGGCTCCCAGCACAGGCAGCTGGGGCTCTCCC	37	11	60739019	CGGAGCCAGACACACGCATGCACACGCATCCATGCAGACACACTTCCCCG	11	60495595	R	TSS200					NA		11:60738953-60739421	Promoter_Associated
cg11007850	5.16980119073341e-06	0.0133698733505014	0.686673578723708	0.0651790243816296	67681329	TATATAAACTATTAAATCATCTTACTAATTACATTACTCAAAATCCCCAC	NA		II			ACGCAGTAAGAGTGGAAAACCATAACATAACTCCCTAAGGGCCTGAGAAGTCAATAAGAA[CG]TGGGGATTCTGAGTAATGTAATCAGTAAGATGACTTAATAGTTTACATATCAAACTGTGC	37	2	129216138	CGTGGGGATTCTGAGTAATGTAATCAGTAAGATGACTTAATAGTTTACAT	2	128932608	F						TRUE
cg26264896	5.18782365951973e-06	0.0133698733505014	0.725848732958791	0.053552298709093	25728431	CTCTTTTAATTTCAAACTCACAAACTAAAATAATCAAAACTCAAACCCAC	NA		II			TGGCGGGACACCAGGGCCAACCTGGAGCAGCGTGAGGGCCACAAGCCCTGAGGCAGAAGG[CG]TGGGTTTGAGTTCTGACCACTTCAGTTTGTGAGTTTGAAACTAAAAGAGGAAAGGATCCG	37	2	131655129	TCTTTTAGTTTCAAACTCACAAACTGAAGTGGTCAGAACTCAAACCCACG	2	131371599	F						TRUE
cg18672030	5.20037526014935e-06	0.0133698733505014	0.584340061858897	0.105572350697795	61724489	TTCCAATTAATCACAAATTAAATCRAACAATATTCCTACAAAACAAACAC	NA		II			AACGAAGGGTTTTCCAATTAGTCACAGGTTAGGTCGGGCAATGTTCCTGCAAGACAGGCA[CG]TGGGCTGGCTTCTGAGAACATAGGAACTGGAAAAGGAAGGTGAGTAAATGTTGAGCTCCA	37	4	37668528	TCCAATTAGTCACAGGTTAGGTCGGGCAATGTTCCTGCAAGACAGGCACG	4	37344923	R	Body;Body				DMR	NA
cg02423534	5.20510907797218e-06	0.0133698733505014	0.894732708228544	0.0259022595707481	48642412	TATCTCTACTTCTTACCAAATAAAAAAACCTATCCACACCCTAAATCCCC	NA		II			AACTGGGTGAGGAAAGGGACAATGGTAGCCCAGGGGAAGGGCATGGCTGGCACTGTGGTA[CG]GGGATCCAGGGTGTGGACAGGCCCTCCCACCTGGCAAGAAGCAGAGACAAGCCACCCAAG	37	12	49160180	CGGGGATCCAGGGTGTGGACAGGCCCTCCCACCTGGCAAGAAGCAGAGAC	12	47446447	F	3'UTR;3'UTR					TRUE
cg18167218	5.25634563563314e-06	0.0133698733505014	0.103450614544609	0.01893183777687	53633433	AACCAAAAACAAAACTTACAAAAAAAACCAAAAATATAACAAACAAACCA	11795334	AACCAAAAACGAAACTTACAAAAAAAACCAAAAATATAACGAACAAACCG	I	A	Red	CCCCAGCCGCTCGGCTCCTCCTTCCCTGCACGCTCCGCCCCCGACCTCCCGGCTCCTCCC[CG]GCCTGCCCGCCACACCCTTGGTCCCTCCTGCAAGTTCCGCCCCTGGCCTCTGCCTCCTTT	37	5	118604405	CGGCCTGCCCGCCACACCCTTGGTCCCTCCTGCAAGTTCCGCCCCTGGCC	5	118632304	F	TSS200	chr5:118604471-118604834	N_Shore			NA	5:118632003-118632894	5:118603257-118605363	Promoter_Associated
cg15334494	5.26219895784918e-06	0.0133698733505014	0.889511912983679	0.0392634838761258	30674348	CRACAATTTTATTAACRAACATCATAATATATACTTACACAAACCTAACC	NA		II			AATGTGTCCTTCGGCAGTTTTGTTGGCGAGCATCATAGTGTGTACTTACACAAACCTAGC[CG]GTATAGCCTACTACACACCTTAGACTCTAAGCTGTAGCCTAATGCTTCTAGGCTACAAAC	37	5	174179288	CGGCTAGGTTTGTGTAAGTACACACTATGATGCTCGCCAACAAAACTGCC	5	174111894	R		chr5:174178214-174178928	S_Shore			NA
cg10296755	5.28307320128874e-06	0.0133698733505014	0.704538915614692	0.0483343838310252	29711346	AAAATAAAAAACCTAACAACCTCCCAAACCATCAAAAAAAACAAATAACA	15731440	AAAATAAAAAACCTAACAACCTCCCGAACCGTCAAAAAAAACAAATAACG	I	A	Red	CTCCACCCACACATTCCTGGGGCGTGAGGCGCCACCACTCCCTGCTGCCCCGGGCAAAGC[CG]TCATTTGTTCCCTTTGACGGCCCGGGAGGCTGCCAGGCTCTCCACCCCCACTTCCCAATT	37	16	810733	GGGGTGGAGAGCCTGGCAGCCTCCCGGGCCGTCAAAGGGAACAAATGACG	16	750734	F	TSS1500;TSS1500					NA
cg09218076	5.41181296423432e-06	0.0134781394707025	0.88482909198434	0.0309081043806168	35642330	ACCRTAACTTTTCTTATACCCAAAATTTACCTTTCAAATAACATCCAAAC	NA		II			GGAGGAAGAGGACCGTAGCTTTTCTTGTACCCAAGGTTTGCCTTTCAAATGGCATCCAGA[CG]TGACCAAATAAATCTCTCCTCTGGAGGCTAAAGAATGTGTACAATGCAACAAAAGTGAGG	37	14	73248514	CGTCTGGATGCCATTTGAAAGGCAAACCTTGGGTACAAGAAAAGCTACGG	14	72318267	R	Body					TRUE
cg09070415	5.41230426848311e-06	0.0134781394707025	0.841631982944706	0.0552850135153508	10781464	TAACTCACCACCCAATAATCCATAACAAAAATAACCCAACCACAAATACC	NA		II			GACCCCCTTGGTGACTCACCACCCAGTGGTCCATGGCAGGGGTAACCCAGCCACAGGTGC[CG]GTGATCCTCGGCTCTCTCCCTTCCCCCAGGGTCTGGCCAGCTGAGGATGCCCCTTGGTTT	37	1	32041052	CGGCACCTGTGGCTGGGTTACCCCTGCCATGGACCACTGGGTGGTGAGTC	1	31813639	R	TSS1500					NA
cg27023597	5.41461853579939e-06	0.0134781394707025	0.186685299599333	0.043438240986245	11649307	TTATATCTATTAAAACCAAAATACATACTAAAAAACATTAACACAAATAC	NA		II			ACAAGTGAAAGGATACTGGAGAGAGAAATTACCCATTTCTAAAAAAAAACCACACTCTGT[CG]TATCTGTGTTAATGTTTTCTAGCATGTACTCTGGTTTCAACAGACACAAATTTATATGTT	37	17	57918262	TGTGTCTGTTGAAACCAGAGTACATGCTAGAAAACATTAACACAGATACG	17	55273044	F	TSS1500					NA
cg20040488	5.58585218769119e-06	0.0136986514971493	0.189908239843641	0.0348002323075642	44731342	AACCACTTCCTCTTACATCAATAACACAAAAAAAAAACATCTAAAATCCA	68603405	AACCGCTTCCTCTTACATCGATAACGCAAAAAAAAAACGTCTAAAATCCG	I	C	Grn	CTCCGTCCGCGTGGCCGCTTCCTCTTACATCGGTGACGCAAGGGAAGGGCGTCTAGGATC[CG]CCGGTTTCCTTCCTCACTGCTCCCATCAGTGCGAAAGCAACGTGTTGGGGGTTCGGGGTG	37	6	28956510	GGCCGCTTCCTCTTACATCGGTGACGCAAGGGAAGGGCGTCTAGGATCCG	6	29064489	R		chr6:28956106-28956578	Island			NA	6:29064223-29064833	6:28956010-28957008	Promoter_Associated
cg17183362	5.59362017512761e-06	0.0136986514971493	0.266013883618406	0.0696315693467633	57642377	RTCAAAACTCAAATAATCTTTCCACCTCAACTTCCTAAAACTACAAACAC	NA		II			CAACATCCACCGTCAGGGCTCAAGTGGTCTTTCCACCTCAGCTTCCTGGGACTGCAGGCA[CG]TGCTACCACCACGCCTGGCTAATTTTTAGTTTTTTTACAGAAGCGGGCTTTTGCCATGTT	37	6	31804159	CGTGCCTGCAGTCCCAGGAAGCTGAGGTGGAAAGACCACTTGAGCCCTGA	6	31912138	R	5'UTR;5'UTR;TSS1500	chr6:31802598-31802823	S_Shore			NA		6:31802048-31804836	Promoter_Associated
cg09181104	5.60847232181522e-06	0.0136986514971493	0.787003975837813	0.0386252888511666	16694373	CTCATTCCACRATATCTACTTAATCCCTATTAACAATAAACTAACCTCCC	NA		II			TTTATTTTTCGAAGGAGGCCTGTGAGGATCTGGGGCAGGCCCAGTGTGAGGCCACAGAGG[CG]GGAGGTCAGCCCACTGTTAACAGGGATTAAGCAGACACCGTGGAATGAGGGGGTTTCCGG	37	1	38129247	CGGGAGGTCAGCCCACTGTTAACAGGGATTAAGCAGACACCGTGGAATGA	1	37901834	F						TRUE
cg02691745	5.63386656066703e-06	0.0136986514971493	0.891813407429812	0.0210905078824178	41603336	TCTAACCTATATAACATAATCCACTAACTCTCAATATCCAATCCATCCTC	NA		II			GCGTTATGATTTCTGACCTATGTAACATGGTCCACTAACTCTCAGTATCCAATCCATCCT[CG]GAGGGCTTCCTGGAGGTGTTGCCAACTTCAGGGAAGAGAACACGTGGTTTAGCTTCAGCA	37	14	101488488	CTGACCTATGTAACATGGTCCACTAACTCTCAGTATCCAATCCATCCTCG	14	100558241	R	TSS1500					NA
cg20946991	5.67057317308268e-06	0.0136986514971493	0.831246790858626	0.0520424245418513	11697337	TTTAAAAACTCAATCCCTACCTATATAAATCTCCTCTTAAAACTACTCCC	NA		II			ACTTCATGATGAGGTTGGGTGAAAGTGTTGTACGAAACCAGCTGCAATGTCATGAAAACA[CG]GGAGCAGTTTTAAGAGGAGATTCACACAGGTAGGGACTGAGCCTTTAAACTAACAGCCAT	37	1	56213304	CGGGAGCAGTTTTAAGAGGAGATTCACACAGGTAGGGACTGAGCCTTTAA	1	55985892	F						TRUE
cg01621576	5.68701866157907e-06	0.0136986514971493	0.798842263669947	0.0402224864378712	22669416	ACAAAAACTATAAAAACAAAAACACCTAACCACAATATCCCCAAAATACC	NA		II			GGAGGCCAGGAGCAGAGACTGTGGGAGCAGAGACACCTGACCACAGTGTCCCCAAGGTGC[CG]GAGCCCAGGCAGGCTACACACATACACACACATTCACACACACATTCACATTCTCACGCA	37	22	46283142	CGGCACCTTGGGGACACTGTGGTCAGGTGTCTCTGCTCCCACAGTCTCTG	22	44661806	R		chr22:46285477-46285986	N_Shelf			NA
cg00737979	5.74166620287143e-06	0.0136986514971493	0.649517447944302	0.0458776324195943	65683467	AATATAACACAACCAAATTAATACATAAAATCAACCATCACCACAAACTC	NA		II			GTTACAGACCTACAGCTCAGGAAGAAACACTGGACATAAAGTGGGCAGGGCAAGGACAAA[CG]AGTCTGTGGTGATGGTTGATTTTATGTATCAACTTGGCTGTGCTACACTACCCAGTTATT	37	5	134990285	CGAGTCTGTGGTGATGGTTGATTTTATGTATCAACTTGGCTGTGCTACAC	5	135018184	F	TSS1500					NA
cg23850174	5.77583518146348e-06	0.0136986514971493	0.644762730830401	0.0703587658065935	67725466	TAAAAACCAACTTATCCTACAATAATAATAAAATAATCRACTTACAACAC	NA		II			CTCGAGTGCATCCACTCCGCGAGCCACGGGCGGCGCCTGCCCACCCGCGGCTCGGCTTTG[CG]TGTTGTAAGCCGACTATTCTATCACCATTGCAGGATAAGCTGGCCTTTAAATTTTCAAAG	37	10	22542726	AAAGGCCAGCTTATCCTGCAATGGTGATAGAATAGTCGGCTTACAACACG	10	22582732	F		chr10:22540707-22542739	Island			NA	10:22580930-22582733
cg01925156	5.78418481418187e-06	0.0136986514971493	0.87114839989763	0.0358721201685729	49738352	CCACCCACATAATAATACCCTTAATACCCACTAAAATAAACRTCCTAAAC	NA		II			TCCGGGTTCCACGTCCCTCCCAGCTTGTTCCTGCAGCACGGCAGCCGGCAAGGCATGGGA[CG]CCCAGGACGTTCACCCCAGTGGGCATCAAGGGCACCACCATGTGGGTGGTTCCCCAGCAA	37	2	239933280	CGCCCAGGACGTTCACCCCAGTGGGCATCAAGGGCACCACCATGTGGGTG	2	239598217	F		chr2:239930798-239931057	S_Shelf			NA		2:239933259-239933453	Unclassified_Cell_type_specific
cg11812202	5.80392719394682e-06	0.0136986514971493	0.901749875912822	0.0306636821389087	59681500	AAACCTTTCTTTACATACCATTTTTCCACRATTTCAAAAAAATAAACTTC	NA		II			AACACATCCTTGGGCCTTTCTTTGCATGCCATTTTTCCACGGTTTCAAAAAGATAAGCTT[CG]CCTATAAAAGGAGTTTTTGTTGCTATCTGGTTGCGTGTGGAACCTGACGGAACTGCCACG	37	10	118305409	GGCCTTTCTTTGCATGCCATTTTTCCACGGTTTCAAAAAGATAAGCTTCG	10	118295399	R	TSS200					NA
cg10905180	5.90678235674418e-06	0.0137754624229643	0.230138814249589	0.0638302282006231	73772477	TATTCAACCATCAAATTTAATTTTAAATCTTAACACAATACCCACAAACC	NA		II			TTAAGTAACTGTATTCAACCATCAAATTTAATTTTAAATCTTGGCACAGTGCCCACAAGC[CG]TGTGACTTTAGTCCCCTTGATAATATAAACTTCATTTCTCTCACTTATAATAAAGAGACA	37	11	4701824	CGGCTTGTGGGCACTGTGCCAAGATTTAAAATTAAATTTGATGGTTGAAT	11	4658400	R	3'UTR					NA
cg03551963	5.91589012480648e-06	0.0137754624229643	0.229840213357181	0.0586633453848303	43633418	CTAAAATTACAAAAAATCCATCAAATTACTAAACTACRTTTACTCCACAC	NA		II			ACTGTCAGTATCTGGGATTACAGGAAGTCCATCAGATTACTGAGCTGCGTTTGCTCCACA[CG]TGGTAGCAAGGAAATGAAAGTCATTCATTGTGCTTTTTCCTTGCTCCCTGTCACTGGCAG	37	5	39502320	TGGGATTACAGGAAGTCCATCAGATTACTGAGCTGCGTTTGCTCCACACG	5	39538077	R						TRUE
cg06205155	5.92828406314364e-06	0.0137754624229643	0.924517241389593	0.0331434765325974	61807412	TATAATCCTTAAAATACCTAACACACAACACATCTATATTAAACACATAC	NA		II			TGGAGCCCAGTGCCTGCCATGACCAACTTATGAGGTGAAGTAAGGGCTTCCCCCTAGGAA[CG]CATGTGCTTAATACAGATGTGCTGTGTGCTAGGTACCCTAAGGACTACAGGAAATAATGA	37	15	24919822	CGCATGTGCTTAATACAGATGTGCTGTGTGCTAGGTACCCTAAGGACTAC	15	22470915	F	TSS1500	chr15:24920613-24921252	N_Shore			NA
cg11282353	5.95743403740723e-06	0.0137754624229643	0.379425367900517	0.0584426912885351	12801322	CTCAACCAAAATACTCTTAAAATTTAACCTAAAAAACTAATTCAAATCTC	NA		II			TGGACTTCCTCCTCAGCCAGAGTACTCTTAAAATTTAACCTGAAAGACTGGTTCAGGTCT[CG]ACAGGAAGTGGGGGTCAGACAGACCTCATTATACCTCTCTGGCATTAACATCAACACAGA	37	3	133706085	CGAGACCTGAACCAGTCTTTCAGGTTAAATTTTAAGAGTACTCTGGCTGA	3	135188775	R	Body				DMR	NA
cg27149179	6.08517649787227e-06	0.0138817523568063	0.571440389010951	0.106262263086417	32737354	TAATTTTAAAAATATCCTTTTCTCTTAAAATTTCATCACCATAACTCATC	NA		II			TTGAGCTTCAGCTCCCAGTGCCCAGTCTGACTCAGAGCTTCAGAATTTTGTCCTGCAGTG[CG]ATGAGTCATGGTGATGAAATTTCAAGAGAAAAGGACATTTTTAAAATTAGCTGTAAGATA	37	11	86451848	AATTTTAAAAATGTCCTTTTCTCTTGAAATTTCATCACCATGACTCATCG	11	86129496	F						TRUE
cg20704330	6.08859817932823e-06	0.0138817523568063	0.930217992720629	0.0162581406393298	14670340	TCTACTTATCATCCCCTTTAACTACTAAAAACCAATCCAAAAATAAAACC	NA		II			CTGAAGGACTTTCTGCTTGTCATCCCCTTTGACTGCTGGGAGCCAGTCCAGGAGTGAGAC[CG]GCCAGATGAGGCTGGCCAAGCCGGGGAGCTGCTCTCTCATGAAACAAGAGCTAGAAACTC	37	5	131411549	CTGCTTGTCATCCCCTTTGACTGCTGGGAGCCAGTCCAGGAGTGAGACCG	5	131439448	R	3'UTR					NA
cg26531286	6.17438026883318e-06	0.0138817523568063	0.616954942972324	0.0620726261563371	53668500	TATTCTACCAAATACAACCTTTATTTTCAATCAAAAAACCCCCAAAAAAC	NA		II			TTCTCCAGTCCTGTTCTGCCAAATGCAGCCTTTGTTTTCAATCAAGAAGCCCCCAGAAAA[CG]TGTATTTAAAACTGGCAAAACTTTTTATAGGATGCCCTTGCCCTGGTTTGAATTAGTTAA	37	13	98799358	GTTCTGCCAAATGCAGCCTTTGTTTTCAATCAAGAAGCCCCCAGAAAACG	13	97597359	R	5'UTR;5'UTR	chr13:98794398-98796241	S_Shelf			NA
cg11847468	6.18899717266657e-06	0.0138817523568063	0.378949675213565	0.0772783471290474	52741308	CATCRAATAAAACTACAAAAAAACCACCCATTTCCTATATAACCCAAACC	NA		II			GTATTCAGGGGCATCGAATGGAGCTGCAGAAAAACCACCCATTTCCTGTGTAGCCCAGAC[CG]CCTATGTTTTCACAGAATGCCGTTCCCAAGTGCAGGCCCTTGCATGACACAGAACTTTAA	37	10	3825031	ATCGAATGGAGCTGCAGAAAAACCACCCATTTCCTGTGTAGCCCAGACCG	10	3815031	R	Body;Body;Body;Body	chr10:3826853-3828126	N_Shore		RDMR	NA		10:3824634-3826417	Promoter_Associated
cg18983132	6.26010967454367e-06	0.0138817523568063	0.639276823347502	0.0728036459003598	54760405	ATTAAACATTCAAAAAACAAAAATACATTATATCTTAAAAATCCAACTTC	NA		II			GTTCTTTTTTCACAAAGTGAGAGAAGGTCTAAGGTCTATTAACCTGAACTGGATCTACAA[CG]AAGCTGGATCTTTAAGATACAATGTATTTTTGTTTCCTGAATGTTCAATGGTCAAAAGGC	37	7	78024305	CGAAGCTGGATCTTTAAGATACAATGTATTTTTGTTTCCTGAATGTTCAA	7	77862241	F	Body					TRUE
cg02952295	6.30898899249881e-06	0.0138817523568063	0.841180731324861	0.0537036567537617	63731305	AAAAATAAAACTTTAAATTCCACTACTCTAAAAATCATTTAAAAAATCTC	NA		II			TCCAAATGGTGGTGACGTCATGGGTTTAATTCTGAAATTGTTCTTCTTTGGAGAAAAATG[CG]AGATTTTTCAAATGACTTTCAGAGCAGTGGAATCCAAAGTTTCACTTTTGGTACTTTTTT	37	2	234913188	AAAGTGAAACTTTGGATTCCACTGCTCTGAAAGTCATTTGAAAAATCTCG	2	234577927	F	Body					TRUE
cg00042409	6.3573615043027e-06	0.0138817523568063	0.294668407753218	0.0445333906816358	10787335	TCTCACCCTCTCAAATCTTTATTAATTAAACTAAACTTCTCAAACTCTTC	NA		II			AATACGAATAAAAGTTAGAAGCAGGGGAAAGAATATTCCAGGCAAGGGAAAATGCATTTA[CG]AAGAGTTTGAGAAGTTCAGTTCAATTAACAAAGATCTGAGAGGGTGAGAGGTTAAAGGAA	37	3	113232968	CGAAGAGTTTGAGAAGTTCAGTTCAATTAACAAAGATCTGAGAGGGTGAG	3	114715658	F	5'UTR	chr3:113233663-113234094	N_Shore			NA		3:113232917-113233257	Promoter_Associated_Cell_type_specific
cg20795401	6.3619250388535e-06	0.0138817523568063	0.411927115708407	0.056331024540628	58804438	TTAAAAACCCAAAACAATCTACACAACTATAATCCCCAAATATTAAACAC	NA		II			TTGTTAGGTGTTTGAGGACCCAGAACAGTCTACACAGCTGTAGTCCCCAAGTGTTGGGCA[CG]CCTTAAGCGCTCCATAAACACCTGTAGAAATGAATGAATGACGTATGCATCTGCACGTGG	37	2	173291908	TGAGGACCCAGAACAGTCTACACAGCTGTAGTCCCCAAGTGTTGGGCACG	2	173000154	R	TSS1500;TSS1500	chr2:173292099-173293183	N_Shore			NA	2:173000154-173001489	2:173291853-173292475	Promoter_Associated_Cell_type_specific
cg08273995	6.38806199680078e-06	0.0138817523568063	0.683153759140059	0.124316572355582	57716352	AACTCTTAAATCRTAATTAAAAAACCTAAAACTAACTAACAAACAATAAC	NA		II			TGGCCTCCGCAGCACCCTGAGCTGTCTGCTGGAGTCGGGTGGTCCCCCTCCCCACCCCGC[CG]CCACTGCTTGCCAGCCAGTTTCAGGTTTTCTAACCACGATCCAAGAGTCTGAACTCTTCC	37	4	7526521	ACTCTTGGATCGTGGTTAGAAAACCTGAAACTGGCTGGCAAGCAGTGGCG	4	7577421	F	Body					NA	4:7577418-7577646
cg04574732	6.3920299340649e-06	0.0138817523568063	0.893793944890479	0.0245444447040333	13620375	CAACCCTACATTTCCAATAATTATTTTATTCCTTCTTTACAATAACTCCC	NA		II			TTATAAAAAGTATCAGTTAATGGAGGTACTACACTGAAATTTTGCTTAAATTAGACAGGA[CG]GGAGCCACTGCAAAGAAGGAACAAAACAACCACTGGAAATGTAGGGTTGGGAGAAGAGGT	37	1	179199939	CGGGAGCCACTGCAAAGAAGGAACAAAACAACCACTGGAAATGTAGGGTT	1	177466562	F	TSS1500;TSS1500;TSS1500;TSS1500;TSS1500	chr1:179198163-179199200	S_Shore		RDMR	NA
cg18703951	6.4095882040067e-06	0.0138817523568063	0.810643349985211	0.0393505642992893	34708442	ATCAAAAAACCTCCTCCATATCCCTACTATAAAAAAACTCAATCTTAACC	NA		II			GGTGATCCACCTGCCTCGGCCTCCCAAAGTGCTGGGATTACAGGTGTGAGCCACTGTGCC[CG]GCCAAGACTGAGCTTTTTCACAGCAGGGATATGGAGGAGGCCTCCTGATAGTCCCCTTCA	37	6	88856120	TCAGGAGGCCTCCTCCATATCCCTGCTGTGAAAAAGCTCAGTCTTGGCCG	6	88912839	F	5'UTR;5'UTR;5'UTR;5'UTR;5'UTR;TSS1500					NA
cg04094791	6.42570270751682e-06	0.0138817523568063	0.79634786978575	0.0853927817206543	47738316	CRAAACTCAAAATACTACCRATCATCAATAAAACCACRACAACAACCATC	NA		II			GGGGGCCATCGCGGGGCTCAAGGTGCTGCCGATCATCAATGAGGCCACGGCAGCAGCCAT[CG]CCTATGGGCTGGACCGGCGGGGCGCGGGAAAGCGCAACGTGCTCATTTTTGACCTGGGTG	37	1	161576629	GGGGCTCAAGGTGCTGCCGATCATCAATGAGGCCACGGCAGCAGCCATCG	1	159843253	R	Body	chr1:161575534-161576908	Island			NA	1:159842159-159843581
cg04698845	6.44127764122794e-06	0.0138817523568063	0.903839205107013	0.0171765813919691	40755506	AAAAAAATACCCACCACTCACATTCCAAAACTAACACAACTACCTAAACA	25666489	AAAAAAATACCCGCCACTCACGTTCCAAAACTAACACGACTACCTAAACG	I	C	Grn	GGCCAGCAACGACCCGGATCGCAACCACCTGACCCGGGCGCCCAGGGTCAAGTGGGTCCG[CG]CCCAGGCAGTCGTGCTAGTCCTGGAACGTGAGTGGCGGGCACCTCCCTCCCCGCCTCCCT	37	19	578093	CGCCCAGGCAGTCGTGCTAGTCCTGGAACGTGAGTGGCGGGCACCTCCCT	19	529093	F	Body;Body;Body	chr19:577755-578441	Island			NA	19:528245-529425
cg01356950	6.48351746781343e-06	0.0138817523568063	0.112695935178414	0.018734202164046	28716412	CCACCAATAATCTAATTTAAAACTCTTTACRATTAACAAAAACTCACAAC	NA		II			AGTCTAACCAACCACCAGTGGTCTGATTTAGAGCTCTTTGCGATTAACAAAGGCTCACAG[CG]ACTGGGTCAGCTGCTTTCCCTTACACTCACAACGCTAACAGTTCTTTCTTTAAAAAGAAA	37	2	175546714	CGCTGTGAGCCTTTGTTAATCGCAAAGAGCTCTAAATCAGACCACTGGTG	2	175254960	R	5'UTR	chr2:175546862-175547880	N_Shore			NA
cg16387581	6.54607307555401e-06	0.0138817523568063	0.881835567010359	0.0290381535557559	62742400	TCAAACAATATAAATAAACATTTATCCATCTTCCTATAACTCACTCAACC	NA		II			AGAAGGGAAGGGATGTATTAGAGCTTTGCACCTGCAGCTCTTTCCCCTCAGAAAGGCAGG[CG]GCTGAGTGAGTCACAGGAAGATGGACAAATGTCCACCCACACTGCCTGACCTTCAGTGGC	37	14	55333357	CAGGCAGTGTGGGTGGACATTTGTCCATCTTCCTGTGACTCACTCAGCCG	14	54403107	F	Body;Body;Body;Body					TRUE
cg08106708	6.56420167996386e-06	0.0138817523568063	0.81268203202183	0.0424260061007472	29638351	TATATATTTAATAACCTCAATTCTCCATTAATTAAAAATATAAACTAAAC	NA		II			ATACCTTGAAGTATGTGTTTAGTAGCCTCAATTCTCCATTAATTAAAAGTGTGGGCTGGG[CG]TGGGGGCTCATGCCTGTAATCCCAGCACTTTGGGAGGCCGAGGTGGGCAGATCACCTGAG	37	3	118923449	CGCCCAGCCCACACTTTTAATTAATGGAGAATTGAGGCTACTAAACACAT	3	120406139	R	3'UTR					NA
cg13155421	6.58214038615912e-06	0.0138817523568063	0.82477419367287	0.0361669154384156	65809306	CCCTAACTAATATTTCATATCCACCAACTCTACATTCAACACAACACTCA	27686300	CCCTAACTAATATTTCATATCCACCAACTCTACGTTCAACACAACACTCG	I	A	Red	CTTTCTTAGCTGCCCTGGCTGGTGTTTCATGTCCACCAGCTCTGCGTTCAGCACAGCACT[CG]GACTTGCCTAGGAATTGTAAGATTTCTTTTCAAATTTATTGAGGACCCCAAAGCACTTCA	37	3	105717036	CCCTGGCTGGTGTTTCATGTCCACCAGCTCTGCGTTCAGCACAGCACTCG	3	107199726	R						TRUE
cg08500323	6.59115856012663e-06	0.0138817523568063	0.904162625040692	0.023063957496611	13631420	CAACACAAACAACTACATCTACTACTACAAATACATCAAAACACACATCA	37607322	CGACACAAACAACTACGTCTACTACTACAAATACATCAAAACACGCATCG	I	A	Red	TGGCCCGCCTCCAAGTCTCACCTCTCACGAACACGTAGGAGCTGGCGGCCGTGGTGCCCT[CG]ATGCGTGCCTTGATGTACTTGTAGTAGCAGACGTAGCTGCCTGTGTCGTTGGCATGTACC	37	5	180057594	CGACACAGGCAGCTACGTCTGCTACTACAAGTACATCAAGGCACGCATCG	5	179990200	F	Body;Body	chr5:180055849-180056126	S_Shore			NA	5:179989451-179990297
cg19491221	6.59759324983717e-06	0.0138817523568063	0.932125331130814	0.0607211434620056	43711300	CAAATTCATATATCTAAATTTATAAAACCTATTCCTATTACTATCCCTAC	NA		II			TCCTCATAGCAGACTGGGCTAACATTGGATGGGTAGAAGGTCCTTCGGAAAAGCAAGATG[CG]TAGGGACAGTAACAGGAACAGGTTCCACAAACCCAGACATATGAACTTGACCAAGTGGCG	37	2	218925608	AAGTTCATATGTCTGGGTTTGTGGAACCTGTTCCTGTTACTGTCCCTACG	2	218633853	F	Body					NA
cg20778199	6.62861364015268e-06	0.0138817523568063	0.61132668638676	0.0687236085337152	10635454	CTTAAATCATATAAATTACACCCTAAACTATTTTAAAAAATTTACAACTC	NA		II			CTCTATCAAGGGTGATTTTAAAATAAACAGGATGCATATTGTTAGCTAGTTATTAACCAG[CG]AGTTGTAAATTCTTCAAAACAGTTCAGGGTGTAATTTACATGACTCAAGATGAGCAAGAC	37	6	148020881	TTGAGTCATGTAAATTACACCCTGAACTGTTTTGAAGAATTTACAACTCG	6	148062574	F						TRUE
cg13531667	6.6493945295647e-06	0.0138817523568063	0.593771462866337	0.102664932513197	29803329	AAAAAAATAATACAATATTTAAAAACTCCTACTCTAAAATTAAACTACCC	NA		II			TGAGGTACCAAGACCTGCTCAAGGTTCCAGGTTTAGTAAGTGTTAGGGCAGAGGCAAGCC[CG]GGCAGCCTAACTCCAGAGCAGGAGCCTTTAAACACTGCACTATTCCCCCATAGCCAAAGG	37	5	112825132	CGGGCAGCCTAACTCCAGAGCAGGAGCCTTTAAACACTGCACTATTCCCC	5	112853031	F	TSS1500	chr5:112823256-112824304	S_Shore			NA
cg14085262	6.68918224115272e-06	0.0138817523568063	0.395127660358723	0.0884124930005372	40622399	CAAACCAACCCTTTTATAAAAACTAAACTATATATCAATAAAAAAATCAC	NA		II			CCCCGACGCGGCAAACCAGCCCTTTTATGGGAACTGAGCTATGTGTCAATGAAGGAATCA[CG]AGGCTGGCAAGTGGAGGCGGGGGAGTACTATGGATTACCAGAGGAGGGTTGAGAAACCGC	37	1	203155938	AAACCAGCCCTTTTATGGGAACTGAGCTATGTGTCAATGAAGGAATCACG	1	201422561	R	TSS200			low-CpG:201422087-201422565		TRUE
cg04905877	6.82740380619549e-06	0.0138817523568063	0.909557111459957	0.028940560985949	19650401	CAAAATCCTATAAACCCAACAACATACAAATTTTCTATAACACAAACTTC	NA		II			TAAAACCTTTGCACCTACAAATGCGGGTGGCTCTCAGAGTCAGAGTAACTGGGTCTCAGG[CG]AAGCCTGTGTCACAGAAAATCTGCATGCTGCTGGGTTCACAGGACCTTGGGCTTTTGGGG	37	1	204950701	AAGGTCCTGTGAACCCAGCAGCATGCAGATTTTCTGTGACACAGGCTTCG	1	203217324	F	Body;Body;Body;Body	chr1:204950982-204951210	N_Shore			NA
cg16551670	6.86207775617817e-06	0.0138817523568063	0.540657058419437	0.0687270515108001	33601404	AAAAAAATCCCCCCACRCCAACATAAAAATTTTCCCAAAAAACAAAACAC	NA		II			GAATAATAGAAAGGGAAGTCCCCCCACGCCAGCATGGGGATTTTCCCAAAGAGCAAAGCA[CG]GATTTATGTTCCCCTTTCAGTCTCTTCCCTCCAGTGTAATGATGGGAAATTCTCTGAAAA	37	5	106637856	GGGAAGTCCCCCCACGCCAGCATGGGGATTTTCCCAAAGAGCAAAGCACG	5	106665755	R						TRUE
cg12476754	6.87368662016682e-06	0.0138817523568063	0.88663090657379	0.034219336633679	66652489	TTTAAAACTTTCTATCATCCATAACCATACTAAACATAACATCACTACCC	NA		II			ACAGTGCTGACTTTGAGGCTTTCTGTCATCCATGGCCATACTGAACATGACATCACTACC[CG]TAATAGGCTGGAGGAGGCGGCCAGCCCTGCACCCACAAGCATGGGTTTATTCTCACCCAT	37	7	47344750	CGGGTAGTGATGTCATGTTCAGTATGGCCATGGATGACAGAAAGCCTCAA	7	47311275	R	Body			low-CpG:47311095-47311281		NA
cg14008143	6.88059652561545e-06	0.0138817523568063	0.905223913379119	0.0296977875917243	46725395	CTATTAAAAATCCRAACCACRTTCTCAATCAATATATAACCACRAAAAAC	NA		II			GGGCTCAGAGATGTGCAGGGAGGAAGGGGGAGAGGGCACGCCAGCGAGGCAGGACTTACC[CG]CTCCCCGTGGCTACACACTGACTGAGAACGTGGCCCGGATCCTCAACAGGAAACTGCTGG	37	13	71498401	TGTTGAGGATCCGGGCCACGTTCTCAGTCAGTGTGTAGCCACGGGGAGCG	13	70396402	F						NA	13:70396380-70396738
cg19084031	6.93082197167474e-06	0.0138817523568063	0.525544908703434	0.0698980749373815	22697405	ACACAAAATTTCCTCTAAAATTTACAAAACAAAAACCTTAAACACACATC	NA		II			TCCCTCAATGGACACAAAATTTCCTCTGGAATTTACAGAGCAGAAACCTTAAACACACAT[CG]CCATAAGAACCAGATTACATAATGTCTCCATCACCCTCCTGACAGCTACAATTATGAGTC	37	15	38361362	CACAAAATTTCCTCTGGAATTTACAGAGCAGAAACCTTAAACACACATCG	15	36148654	R		chr15:38364995-38365328	N_Shelf			NA		15:38361350-38361521	Unclassified_Cell_type_specific
cg21446172	6.94091036474933e-06	0.0138817523568063	0.823714132389079	0.0551809900636595	42625341	AAAAAATAATATAAACCCAAAATAAAATACACATTCTCTAAAAAAATCCC	NA		II			GGCTGTTATTGAGCCTTTTCCTGGGAAGGGGCTGCTGCTGTGCAGGACTTGTGGTGGCCC[CG]GGACCCCTCCAGAGAATGTGTACTTCATCCTGGGCTCATACCACCCTCTCTGCGTGGGGC	37	1	223745234	GAGGGTGGTATGAGCCCAGGATGAAGTACACATTCTCTGGAGGGGTCCCG	1	221811857	F	Body	chr1:223741965-223744525	S_Shore			NA
cg22460123	6.94267455883186e-06	0.0138817523568063	0.488855217430293	0.0659799653836882	42677343	RTTAACTCTAAAAACACCAATATAACAAAACAAAACACCRAACTATAACC	NA		II			GCGGGGATGGCGTTGGCTCTGGGGGCACCAGTGTGACAGGGCAGGGCACCGAGCTGTGGC[CG]AGGGGCAGAGTGTCAGAGGGCCTCCTGGGGAATGCTGTCTCTGGCAGAGAGGCAGACTGC	37	12	52638294	CGGCCACAGCTCGGTGCCCTGCCCTGTCACACTGGTGCCCCCAGAGCCAA	12	50924561	R	Body	chr12:52639195-52639416	N_Shore		DMR	NA		12:52637831-52638358	Unclassified
cg07773597	7.02848135968375e-06	0.0138817523568063	0.668116152027011	0.0624019364647887	14645327	TCAATATCTCATTCCACTCTCTAACCTAAAAAACAAACACRCCAACTCAC	NA		II			GGTCTGTCTCTGTATTGGCATGGGATTGGGTGTTATTAAACAGAGTTCAGATAGGGTGTG[CG]TGAGCTGGCGTGTTTGTTTTCTAGGTCAGAGAGTGGAATGAGACATTGAGGAGGAAATTG	37	11	131793369	CAATGTCTCATTCCACTCTCTGACCTAGAAAACAAACACGCCAGCTCACG	11	131298579	F	Body;Body;Body;Body					TRUE
cg12879425	7.03902858898419e-06	0.0138817523568063	0.63262800441663	0.0589962943070648	25764458	AAACTTCTTAACCATCATACCCCTCTCTTTAATATATAATTTAATTTCTC	NA		II			CTTCCTCTTTGAACAGTTGCCTTTTCCTCTCACAGAAGGAAGATTTCATTTTGTTTGAGA[CG]AGAAACCAAACCACACACCAAAGAGAGGGGTATGATGGCTAAGAAGCCCCCAAAACCAGC	37	4	68424495	GGCTTCTTAGCCATCATACCCCTCTCTTTGGTGTGTGGTTTGGTTTCTCG	4	68107090	F	5'UTR;1stExon					NA
cg09025393	7.03924905008756e-06	0.0138817523568063	0.433422361386438	0.0583826914820844	70650328	ATTTATTCATACATCCAACAAATACTTATTATACACTATATACCAAACAC	NA		II			ACCAGGAATTCATTTATTCATGCATCCAACAAATGCTTATTGTACACTATGTGCCAGACA[CG]GTGCTGAGCATTGGGAAAACGGCCCTGAGCTTGGTAGAGGAGTCCCCTGCCTCTATGGTG	37	1	18438784	TTTATTCATGCATCCAACAAATGCTTATTGTACACTATGTGCCAGACACG	1	18311371	R	Body	chr1:18436551-18437673	S_Shore			NA
cg12458966	7.05642884239276e-06	0.0138817523568063	0.753280437918511	0.0464088927717903	41751406	ATATTCCCTAATTTCTCTAAAAACCACATACCTTAAAAACAAAAAAACTC	NA		II			GTGGAGCCACGGCAGGAGGGGCAGACAGGAACAAACGGTGGCCATGAATCATGCTGTGTG[CG]AGCTCCTTTGTTTCTAAGGCATGTGGTTTCCAGAGAAACCAGGGAACACTGCCTTCAGGT	37	1	223674115	TGTTCCCTGGTTTCTCTGGAAACCACATGCCTTAGAAACAAAGGAGCTCG	1	221740738	F						TRUE
cg19533322	7.07477684190111e-06	0.0138817523568063	0.892362401477154	0.0257964040768519	36631497	CTTTAATTTCCATTTTCAACAACACAAACTACATCCTTCCTTTAAAACCA	12640375	CTTTAATTTCCATTTTCGACGACGCAAACTACATCCTTCCTTTAAAACCG	I	A	Red	CTCCCAGGAAGAGGCTTCCATGGAAAGCCAGAAGACCCTTTAATCAGAGAAGATTCTAGC[CG]GTCTCAAAGGAAGGATGCAGTTTGCGCCGTCGAAAATGGAAATCAAAGGAACGCGATGCT	37	10	1595704	CTTTGATTTCCATTTTCGACGGCGCAAACTGCATCCTTCCTTTGAGACCG	10	1585704	F	Body	chr10:1595542-1595792	Island			NA	10:1585570-1585818
cg07969602	7.08072228104636e-06	0.0138817523568063	0.953238041778261	0.016527703682935	39727426	TAAAAAACCTAAAAATAACTAAACAACCAAACACATCCCACCATAAAACA	41649467	TAAAAAACCTAAAAATAACTAAACAACCGAACGCGTCCCACCGTAAAACG	I	C	Grn	CGGACGCCGCGCTAGAAGACCTGGAGGTGGCTGAGCAGCCGGGCGCGTCCCACCGTGGGG[CG]CGTGTGGCCCTGGTGACGCACACGACACCCAACTTCTGGCCGGGTGTGGGTTGCCTCCCT	37	3	129982835	CGCCCCACGGTGGGACGCGCCCGGCTGCTCAGCCACCTCCAGGTCTTCTA	3	131465525	R	Body	chr3:129982745-129983090	Island			NA	3:131465436-131465745
cg07869023	7.10287604396637e-06	0.0138817523568063	0.188808840360467	0.0327592487481989	55624316	TCTAAATAAAACCCAACAACCTATACCTTAATTTCAACCTATAAAAACTC	NA		II			TTGTTATTTCACAGTTTTCATGGGTAAGGAGTCTGGCACATTTTAGTTGGGTCCTCTGCT[CG]AGTCTTCACAGGCTGAAATCAAGGTATAGGCTGCTGGGTCCCATCTAGAGGCATGACCAA	37	20	17212376	CTAGATGGGACCCAGCAGCCTATACCTTGATTTCAGCCTGTGAAGACTCG	20	17160376	F	Body	chr20:17208550-17208756	S_Shelf			NA
cg02632822	7.13094324252111e-06	0.0138817523568063	0.935828205171575	0.0256856011924949	26677323	TTAACACCTTTTCTAATTTTTTTTCTTTATATTTCACTACATATAATTTC	NA		II			GAGGGGTCCCAAAAGATGGGGTGATGGAGATTTAGAAGGGGGAAAGGGTGGGAGAAATAC[CG]AAATTACATGCAGTGAAATATAAAGAAAAAAAATCAGAAAAGGTGTTAAGTATAGATCCA	37	3	190578733	TAACACCTTTTCTGATTTTTTTTCTTTATATTTCACTGCATGTAATTTCG	3	192061427	F	Body	chr3:190580504-190580899	N_Shore			NA
cg23796713	7.29419102192364e-06	0.0140295368513468	0.841269273501019	0.0314282573710109	49637508	AAATACAAAAAAAACTAATCACCAAACCATAACTAAAAAAATCCACCCTC	NA		II			GGCTGGAGAAGGGATGCAGAGGGAGCTGGTCACCAGGCCATGGCTGGGAGAGTCCACCCT[CG]TGGAGGAATCAGCAACTGGGGCCAAGGAAGCCAAGGGGGAAGGTGGGCTGGGCAGGGTAC	37	6	33286885	CGAGGGTGGACTCTCCCAGCCATGGCCTGGTGACCAGCTCCCTCTGCATC	6	33394863	R	TSS1500;Body;Body;TSS1500;Body;Body	chr6:33288733-33289008	N_Shore			NA
cg13612936	7.29452169331742e-06	0.0140295368513468	0.344506266328852	0.0526512200291428	59760469	CAAAAACAAACCATTACATAAATTTCCTACATCCCTAAAACACCAATCAC	NA		II			GAGTAATTTTGATGCTAGCACTGGAAAAACATATCTGTTCTTTTGGGACCAGAACTCTAA[CG]TGATTGGTGCTCCAGGGATGTAGGAAACCCATGTAATGGTTTGCCTTTGCATGATAAAGC	37	2	184360400	CGTGATTGGTGCTCCAGGGATGTAGGAAACCCATGTAATGGTTTGCCTTT	2	184068645	F						TRUE
cg22360318	7.29925456235034e-06	0.0140295368513468	0.333810891390199	0.0504514132056832	53723399	AAAAATAAAAAAACAACATAAAACCCCTAAAAACCAAACRTTCCCCTAAC	NA		II			GCCCTGGGAAGAAGAAAGCAGTGCTTCCACGAGCCCCTCCTCAGATGCAGCCTCAGCTTG[CG]TCAGGGGAACGCCTGGTTTCCAGGGGCCCCATGTTGCCCTCTCACTTTTGCACAGCCTGC	37	17	10030599	AAAGTGAGAGGGCAACATGGGGCCCCTGGAAACCAGGCGTTCCCCTGACG	17	9971324	F	Body					TRUE		17:10030453-10030701	Unclassified_Cell_type_specific
cg15994085	7.41163915795904e-06	0.0141856905002876	0.475265250918124	0.0741123108961315	25717429	TAAACAAACTCTAACCTTCTACTAAATAAACAAACAAACAACAAATCCTC	NA		II			CAGTGTCTCCCATGACTTTTAGGGTGAGGACCAAAGCCCTCACTGCAGTCTACAGACCCT[CG]AGGATCTGCTGCCTGCCTGCCTACCCAGCAGAAGGCCAGAGCTTGCCCAACCTTCCTCCA	37	17	48961376	GGGCAAGCTCTGGCCTTCTGCTGGGTAGGCAGGCAGGCAGCAGATCCTCG	17	46316375	F						TRUE
cg06549228	7.50845396930602e-06	0.0142822871910441	0.894900466746891	0.0224951939971948	34623503	CTTTATTTATTACATTAACCATTTAATCCACCAACCAAAAACTCAATACC	NA		II			CAGACCCAGTCCTTTATTTATTACATTGGCCATTTGGTCCACCAGCCAAGAACTCAGTAC[CG]GTCCCACCCTTACAGGGCATCCTGGAGGTGGTAGTGGCATTGGATGTGGGTTTGTGGTCA	37	14	101491743	TTTATTTATTACATTGGCCATTTGGTCCACCAGCCAAGAACTCAGTACCG	14	100561496	R	TSS1500;TSS200;TSS1500;TSS1500					NA
cg19678564	7.54743452148496e-06	0.0142822871910441	0.794852477525189	0.0375961873687381	73726426	CTCCCCTACACTTATAATTAAAACAACAAACTCAAACCAAAAAAAAACCA	11763470	CTCCCCTACACTTATAATTAAAACAACAAACTCAAACCGAAAAAAAACCG	I	A	Red	GTGCTGTGGGCACGAGCCAGGCCCGGTCTGGCCTGCTGCCTGGGTTCCTGTCGGTCCTGC[CG]GCTTTCTCTCGGCCTGAGTCTGCTGCCTCAATCACAAGTGCAGGGGAGCTACCTCAGGAG	37	1	203115918	CTCCCCTGCACTTGTGATTGAGGCAGCAGACTCAGGCCGAGAGAAAGCCG	1	201382541	F	Body;Body					TRUE
cg25940239	7.55616850199906e-06	0.0142822871910441	0.692322361143942	0.061179030209948	42702448	ACAAACAAACTACATTTACAAATATATAAACAAACAAAATTTCCAAAACC	NA		II			TTAGTATTTTCATTTAAAAAATCTGGGTTGGTTCCATAAATTTGGAAAAGTAAAATTGGA[CG]GTTCTGGAAATTTTGCCTGTTTACACATCTGTAAATGTAGCTTGCTTGCATTATTTTTTT	37	8	133140200	CGGTTCTGGAAATTTTGCCTGTTTACACATCTGTAAATGTAGCTTGCTTG	8	133209382	F		chr8:133141565-133141816	N_Shore			NA
cg19360009	7.66122309132482e-06	0.0144038586958501	0.0784768593022773	0.0178897606327069	44792304	CCTTACAAAAATAATTTTATTTCRCAATAACTCTACTAAAATAAAATCCC	NA		II			TTTTATCCTTTGTTTTGGCGAGGGAAGAGATTAAAAACGAGATAGGAAAGCTGGCTTCCA[CG]GGATTCCATTTTAGCAGAGTCATTGCGAAACAAAACCACCTCTGCAAGGGGCAGGTTCCT	37	2	30372525	CGGGATTCCATTTTAGCAGAGTCATTGCGAAACAAAACCACCTCTGCAAG	2	30226029	F	5'UTR;5'UTR;5'UTR;5'UTR	chr2:30369311-30370921	S_Shore		RDMR	TRUE		2:30372523-30372601	Unclassified_Cell_type_specific
cg04617043	7.72594893693828e-06	0.0144038586958501	0.87916881932797	0.0768198649220997	64634447	TTTAAACACTAATATCAAACATCAACTATCTATAAAATATTTATAACTCC	NA		II			ATGGAGAAATGTCTGATGTTGAAGCTAATGATCTCTAAATTCTAGTGATGACTAGATCTT[CG]GAGTTATAAACACCTCACAGATAGTTGATGCTTGACATTAGTGTCTAAATAAACCTTATT	37	5	140235027	CGGAGTTATAAACACCTCACAGATAGTTGATGCTTGACATTAGTGTCTAA	5	140215211	F	Body;Body;Body;Body;Body;Body;Body;Body;TSS1500;TSS1500;TSS1500;Body;Body;Body	chr5:140235737-140236033	N_Shore			NA
cg01668099	7.74675717377973e-06	0.0144038586958501	0.573267968044247	0.0715707749500238	54663317	CACTCACAAAAAACAAATCCAACTCAAACCCAAATTTTAACTTAAAATCC	NA		II			GGGTGGTGAAGGTTGGGTCATTTGGTCATGAGTCACTCTTTCTATAGCAGAGAAATGACA[CG]GACCTCAAGCCAAAATCTGGGCTTGAGTTGGATTTGTTCCTTGTGAGTGTGAGAATCTGG	37	11	130026798	CGGACCTCAAGCCAAAATCTGGGCTTGAGTTGGATTTGTTCCTTGTGAGT	11	129532008	F		chr11:130029658-130030262	N_Shelf			TRUE
cg03790236	7.74696807752636e-06	0.0144038586958501	0.351835709757528	0.0839376933652878	64760491	TAAAAACCAAAACCAAAATTCTTATTCTCAACTTAAATCAACAAAAATAC	NA		II			TGAGCCTCTGGCCTCCTCTCCCCTGCGCTGGGCCTTGCCCTGCTCGCCCGAACTCGCTTC[CG]CATCCTTGCTGACCCAAGCTGAGAACAAGAACTCTGGTCCTGGTCCCCAGGTTCCGCCAA	37	11	67057248	GGGGACCAGGACCAGAGTTCTTGTTCTCAGCTTGGGTCAGCAAGGATGCG	11	66813824	F	Body;Body	chr11:67055931-67057249	Island			NA	11:66812596-66813936	11:67055599-67057404	Promoter_Associated
cg27504555	7.82121096651606e-06	0.0144827843363138	0.841401629431895	0.0439780557754243	69729398	TTTAATTAAATTAAAATATTCCTCTATACTAACCTACTTTTCCTAAAAAC	NA		II			TCAGAAGTTGTGCTGGGTGGGTATCTAGAAGTATAGAAATACACTCTGTAGAAATGCTGC[CG]TCCTCAGGAAAAGTAGGTCAGCATAGAGGAACACCTCAACTTAACCAAAAACCTCTTTAG	37	1	168549490	TTGGTTAAGTTGAGGTGTTCCTCTATGCTGACCTACTTTTCCTGAGGACG	1	166816114	F	Body					NA
cg03082060	7.98958753874325e-06	0.0147346755189213	0.817010776063362	0.0441669021251806	18778336	AAACTACATATCACCTATAAAATCTTCTAACCAAAAAATTAAACCCAACC	NA		II			AGTTGCAATTGGAGCTACATATCACCTGTAAAGTCTTCTGGCCAAAAAATTAAGCCCAGC[CG]GACCTTATTAAACCTTTAAATCTAACAATTAGTTTTGAAGCTTTTACAGATTAAATGAAG	37	1	236680224	CGGCTGGGCTTAATTTTTTGGCCAGAAGACTTTACAGGTGATATGTAGCT	1	234746847	R	TSS1500					TRUE		1:236680058-236680627	Unclassified_Cell_type_specific
cg10220544	8.07820019982622e-06	0.0147547300656129	0.82057386918404	0.0709168653909985	68744315	TCRACCACTATAAAAAATTTTCCAACATTAAACAATAATATAAATATTTC	NA		II			ATCTAGCTTGAGAGTCTGAGGCAATTTCCTGATGATACATCTCAGTGGGCCTAAAGGAAA[CG]AAACACCTACACCATTGCTCAATGCTGGAAAATTCTCCACAGTGGCCGACCCCTTTAGGA	37	1	60171660	CGGCCACTGTGGAGAATTTTCCAGCATTGAGCAATGGTGTAGGTGTTTCG	1	59944248	F	Body;Body					TRUE
cg02632362	8.10047774635067e-06	0.0147547300656129	0.665583839625994	0.0508127932776915	19686379	AAATTAATTCTAAAATAAAATACCCTTAAAAAAAATTTCCCTTCCTATCC	NA		II			ACCAAACCTCCAAATTGATTCTAAGATAAAATACCCTTAAAAAAAATTTCCCTTCCTATC[CG]AAGGCAGACCAAGAGGAAGTTTATCCTCCCACCTACAAATTCCCCAGAGAGCTTTCATCT	37	1	236557579	CGGATAGGAAGGGAAATTTTTTTTAAGGGTATTTTATCTTAGAATCAATT	1	234624202	R	TSS200;TSS1500	chr1:236558459-236559336	N_Shore			NA
cg19544441	8.11607917943712e-06	0.0147547300656129	0.535454771741197	0.0698290376642267	43633350	TTACATTATTAACCAAAAACATAAAATTTAAACCRAACATAATATCTCAC	NA		II			CTCGATTTCCCGACCTCGTGATCCGCCCGCCTCGGCCTCCCAAAGTGCTGGGATTACAGG[CG]TGAGACACCATGCCCGGCCTAAATTTCATGCTCTTGGTTAACAATGTAAAGAAAACAACA	37	11	67211701	TACATTGTTAACCAAGAGCATGAAATTTAGGCCGGGCATGGTGTCTCACG	11	66968277	F	TSS1500;TSS1500					NA
cg21577406	8.13709164042129e-06	0.0147547300656129	0.870704709273797	0.0377357130044014	71658473	TCCTAAATTTTATCTCTTCCTAAACACCACTTCTAAAAAACRCTAACTTC	NA		II			TATCGATGCCTGGTCAGCAACAATCATGTAAATAAGTTTCCATTCTTTTGAGGAAGATAA[CG]AAGTCAGCGTTTTTCAGAAGTGGTGCCTAGGAAGAGACAAAATCCAGGACACACCTCTAG	37	6	87649719	CGAAGTCAGCGTTTTTCAGAAGTGGTGCCTAGGAAGAGACAAAATCCAGG	6	87706438	F	5'UTR	chr6:87647253-87647707	S_Shelf			NA
cg23335398	8.16241438805788e-06	0.0147547300656129	0.922956830097054	0.0171716109976488	54663376	CCTTAAACCACTACAATCACAAAACTAAATAACAATAAACCTAAAATTCA	63769329	CCTTAAACCGCTACAATCGCGAAACTAAATAACGATAAACCTAAAATTCG	I	C	Grn	CATGGGGAGCTACGGTGTCTTCCAGGCAGGCCACTTAGCTGAAGGCTGACCAGGCGGCAG[CG]AATTCCAGGCCCACCGCCACCCAGCCTCGCGACTGCAGCGGCCCAAGGCTCCTGTTCACT	37	4	3692712	CCTTGGGCCGCTGCAGTCGCGAGGCTGGGTGGCGGTGGGCCTGGAATTCG	4	3662510	F						NA	4:3662067-3662542
cg06968926	8.33658934900032e-06	0.0149370970901068	0.774617074562787	0.0464765752294729	49681330	CCACAATATAACTATCTCTAACTCACTAAACCCAAAATCTAACACCTCCA	42681356	CCGCAATATAACTATCTCTAACTCGCTAAACCCAAAATCTAACACCTCCG	I	T	Red	CCACCATCGCCAACGGGAAGGTCAACCCGTCCCAGTCCACAGAGGAGGCCACAGAGGCCA[CG]GAGGTGCCAGACCCTGGGCCCAGCGAGCCAGAGACAGCCACATTGCGGCCCGGGCCTCTC	37	16	1816290	CGGAGGTGCCAGACCCTGGGCCCAGCGAGCCAGAGACAGCCACATTGCGG	16	1756291	F	Body;Body	chr16:1814084-1814482	S_Shore			NA	16:1755962-1756943	16:1816140-1816314	Unclassified_Cell_type_specific
cg01286930	8.36168240304952e-06	0.0149370970901068	0.642608632809742	0.102541957783256	36727426	ACACACACACACACCACATCAAAACTACAAAAAAAATTAAATTAAAAACC	NA		II			ATCATTTCACCAGTATACTTAGTTGTGAAAAAGGGCTTGTTAAAAAGATCTTCATTGAGA[CG]GTTCCCAATTCAACTTCTCTTGTAGTCTTGATGTGGTGTGTGTGTGTGTGTTTGTGTGTG	37	2	54783773	CGGTTCCCAATTCAACTTCTCTTGTAGTCTTGATGTGGTGTGTGTGTGTG	2	54637277	F	Body	chr2:54785026-54785969	N_Shore			NA
cg03936104	8.39800853078537e-06	0.0149370970901068	0.50207758187218	0.0665443960590005	70648457	CAAAACATCCACRCCAACTACTACTAAAAATTAAAAACTTTAAACCTAAC	NA		II			AGGAGGCCAAACCCCCGAAGGCCGGCGCGGGCCCGGGAGTGGGGGCCATTAATTACTCTG[CG]CCAGGCCTAAAGCCTCCAACCCCCAGCAGCAGTTGGCGTGGATGTCCTGCGGATTTTATT	37	10	77164747	CGCCAGGCCTAAAGCCTCCAACCCCCAGCAGCAGTTGGCGTGGATGTCCT	10	76834753	F	Body;Body	chr10:77155128-77169600	Island			NA	10:76833953-76834792
cg04060317	8.47746839531705e-06	0.0149370970901068	0.926622946618049	0.0184432378784911	70711344	TCACCTCTTCAAAATATCCAAAAAAAAATTACCTTACTTACCTAAAAAAC	NA		II			GGGGAAAGAAATCACCTCTTCAGAATGTCCAGAGGGGAGTTGCCTTGCTTACCTGGGGGG[CG]GTACCCTCTCTCGTGCCCTCACAGGGCTACTCAGCCTCAGGTAGCTGGTGCCAGAATAAC	37	12	5603248	CGCCCCCCAGGTAAGCAAGGCAACTCCCCTCTGGACATTCTGAAGAGGTG	12	5473509	R	TSS200;Body	chr12:5603587-5603990	N_Shore			NA
cg18064706	8.48898407309078e-06	0.0149370970901068	0.898905486865761	0.0483055505399432	51720438	CCTCAAAAAAAAATCTATCCCAAATCTCTCTCCTCAACTTATAAATACCA	28729504	CCTCGAAAAAAAATCTATCCCAAATCTCTCTCCTCGACTTATAAATACCG	I	T	Red	TATCAAAGGCGGAGATGCGGACACGGGGCAGCCACAGGGAACACCGCGTGAAGACGGAGA[CG]GCACCCACAAGCCGAGGAGAGAGATCTGGGACAGATTCTTCTCCGAGGGCCTCAGAAGAA	37	7	157646656	CGGCACCCACAAGCCGAGGAGAGAGATCTGGGACAGATTCTTCTCCGAGG	7	157339417	F	Body;Body;Body	chr7:157647800-157648007	N_Shore			NA	7:157339067-157339557
cg07664999	8.48950708521728e-06	0.0149370970901068	0.787973598553138	0.0510083371825893	71810443	CTAACTAATTCTTTAAAATTAATCCATAACTTCAAATTAAACCAAAACTC	NA		II			GGCCCTCAGGTGAAAGAGCAGAGCTGTGAAGAACTATCAGATTTGGAATTCAATGACACT[CG]AGTTCTGGTCCAATCTGAAGCCATGGATTAATCTCAAAGAATCAGTCAGTTTCATGCAAC	37	8	105264286	TGACTGATTCTTTGAGATTAATCCATGGCTTCAGATTGGACCAGAACTCG	8	105333462	F	3'UTR;3'UTR					NA
cg00974523	8.492837173592e-06	0.0149370970901068	0.52039372107214	0.0557550041419198	12731470	AAACTTCTCCCCTATATATATCCTCTAATAACTAAAAAAATCTAACTTCC	NA		II			CTGCAGACATAAGGCTTCTCCCCTGTGTGTGTCCTCTGGTGACTGAGGAGGTCTGACTTC[CG]GCTAAAGCCCTCCCACACTCTCTGCAGACGTAGGGCTTCCCCCCTGTGTGTGTCCTTTGG	37	16	90124400	GGCTTCTCCCCTGTGTGTGTCCTCTGGTGACTGAGGAGGTCTGACTTCCG	16	88651901	R	3'UTR;3'UTR					NA
cg27418687	8.57248177635311e-06	0.0149714857152958	0.881239898942429	0.046413658552869	35669408	TTCCACACAAAAAATTAAAAACTACCATAAATTATTCTCCAAAACCAATC	NA		II			AATAAAAAATATTCCACACAAAAAATTGAAGACTGCCATGGATTGTTCTCCAGGACCAGT[CG]CTGCCCATCCACTCCCTATATAGTACATAATTTATATTTCTCTATATTTAAATATTCACT	37	6	105625068	TCCACACAAAAAATTGAAGACTGCCATGGATTGTTCTCCAGGACCAGTCG	6	105731761	R	5'UTR;TSS1500	chr6:105627406-105627830	N_Shelf			NA
cg19082559	8.57812237214165e-06	0.0149714857152958	0.792345970461496	0.0679805641888287	48781439	CCCCATCTATCAAATAAAAATAATATCAACTTAAACCTCAAAAAATTATC	NA		II			ATTCCACAAATATGCATTGGGATCCTACGGAGAGCCAGAAATGAGCTCACTGGATCCCCA[CG]ACAACCCTCTGAGGTCCAAGCTGATATTATTCCCATTTGACAGATGGGGACACTGAGGCT	37	20	56289697	CCCATCTGTCAAATGGGAATAATATCAGCTTGGACCTCAGAGGGTTGTCG	20	55723103	F		chr20:56293563-56293856	N_Shelf			NA
cg24324984	8.64412101846585e-06	0.0150290911109072	0.726087489462529	0.0601254376627419	38651337	AAACAATCTCACTTAAAATACCCCCTCTTAAACTAAACATACTAACTCAC	NA		II			AACTTGGCACAGAACAATCTCACTTAGAATGCCCCCTCTTGGGCTAGGCATGCTGGCTCA[CG]CCTGTAATCCTAATATTTTGGGAGGCTGAGGCTAGAGAATCACTTGAAGCCAGAAGTTTG	37	19	46419054	AACAATCTCACTTAGAATGCCCCCTCTTGGGCTAGGCATGCTGGCTCACG	19	51110894	R	TSS1500	chr19:46417528-46417745	S_Shore			NA
cg13905899	8.6995680800142e-06	0.0150387838959067	0.543254043973167	0.0603306443332806	11793316	ACACAACACACAATTCCCAAAACAATAATATAAAAACATCCTCAAAATTC	NA		II			GTCTTCCATTTAACAAGAACTTATCCCTTTCCTGGGAAATGAGAAGTGCTATACAAAGCA[CG]AATTCTGAGGATGCCCTCACACTATTGCTTTGGGAACTGTGTGCTGTGTGCTGACCACAG	37	1	231275535	CACAGCACACAGTTCCCAAAGCAATAGTGTGAGGGCATCCTCAGAATTCG	1	229342158	F						TRUE
cg00784759	8.75403839520595e-06	0.0150387838959067	0.924826475041108	0.0280229157928085	21665476	AAAAAAATTCCCCAACTTCTACTCCCAAAAAATTTCCATTCTAATAATAC	NA		II			GTCTCAAAAAAAAAAAAATTCCCCAGCTTCTACTCCCAAGGAGTTTCCATTCTGGTGGTG[CG]GGAAGATGTCTTTATTACAGAAAGTGGAGGAAGGATGGTAGCAGAGGGGAGGGCAGAGTT	37	17	72269945	AAAAAATTCCCCAGCTTCTACTCCCAAGGAGTTTCCATTCTGGTGGTGCG	17	69781540	R	TSS1500	chr17:72270301-72270512	N_Shore			TRUE
cg14199423	8.78853588977574e-06	0.0150387838959067	0.613427627189133	0.0564050216793376	58782362	TCCRAAACCTACAAAACTACACTACAAATAAAAACTAAAATATTCTAACC	NA		II			GATGGAAGGGAGACGGGTACTATCGCCATCCATGACTACTACTCCCTTTGGTATGCCACC[CG]GCCAGAACATCTCAGTTCTCATTTGCAGTGCAGCTCTGCAGGCCCCGGACTCACAGGGCA	37	12	6721892	CGGCCAGAACATCTCAGTTCTCATTTGCAGTGCAGCTCTGCAGGCCCCGG	12	6592153	F						TRUE
cg06687489	8.84589905389817e-06	0.0150387838959067	0.485931882025055	0.082566058000729	29675329	CCTAACATCTATACTATTAACAACAATACAAACACCACAATTTCTAAAAC	NA		II			GCAGAAAGGAAGCTTCTGAGGAATGCTCTAGTGTTTCCCAGAGTCAGGGTATATGAAAGG[CG]CTTTAGAAACTGTGGTGTTTGTACTGTTGCTAACAGTACAGATGTTAGGCAAAGAGCCTA	37	15	52587077	CTAACATCTGTACTGTTAGCAACAGTACAAACACCACAGTTTCTAAAGCG	15	50374369	F	Body	chr15:52587353-52588172	N_Shore			TRUE		15:52587074-52588166	Unclassified
cg21344537	8.84836639782994e-06	0.0150387838959067	0.918047168846163	0.0260723224300189	33602319	CTATTTAAAAATAAACTCTCCCTTATACCTACATACTAAAACCAATTTTC	NA		II			ATATAGCTGGTAAGGGCTTGGTAAATGAAATGAAATTTGAACTATCTCAAATAAAAAGAC[CG]AAAACTGGTTTTAGCATGCAGGTACAAGGGAGAGCCCATTCTCAAACAGGCCACTGTGGC	37	15	82241071	TGTTTGAGAATGGGCTCTCCCTTGTACCTGCATGCTAAAACCAGTTTTCG	15	80028126	F						TRUE
cg25343618	8.8553385845324e-06	0.0150387838959067	0.572462690045787	0.0800696514163756	63661308	CTAAAACTAAAATACTACCCTATCCCTAACACCTACTAAAATATTCTAAC	NA		II			AGGTAGACAGGCTGAAGCTGGAATACTGCCCTGTCCCTGACACCTGCTGGGGTGTTCTGG[CG]GGGCCCGGAAACGGAAGCCCTCTCCTGGCTTTGTTGGGTTTCCTGGGGAAGGCGGAGCTG	37	1	156631235	TGAAGCTGGAATACTGCCCTGTCCCTGACACCTGCTGGGGTGTTCTGGCG	1	154897859	R		chr1:156627342-156627576	S_Shelf	low-CpG:154897797-154897891	RDMR	TRUE		1:156631063-156631457	Promoter_Associated
cg07088414	8.90127955474024e-06	0.0150387838959067	0.721082063484084	0.0625259149175283	61784440	CTATTCTATTAAAACCCTCAATAAATTAAATAATATCCACCCCTATTAAC	NA		II			CCTCTGTTTTTCTGTTCTATTGGGGCCCTCAGTGGATTGGATAATATCCACCCCTGTTGG[CG]AGGGTGATCTTGTTTACTCAGTCCACTAATACTAATGCTAATCTCTTCCAAAAACATCCT	37	7	16570042	CGCCAACAGGGGTGGATATTATCCAATCCACTGAGGGCCCCAATAGAACA	7	16536567	R		chr7:16566252-16566674	S_Shelf			NA
cg26048333	9.06092380800592e-06	0.0150387838959067	0.744596196033637	0.0728550530197329	40649462	AACCCCAAAATCCTAATTCCCCACCTTCTATATACTTCATACCTAAATTC	NA		II			GTGAGAGTTGTTGCATTGAAATGACCATAAAGCTTTTCTTCTCCCTCGTGCTGTCCCCCA[CG]AACCCAGGTATGAAGTATACAGAAGGTGGGGAATTAGGATTCTGGGGCTTTCCCATGCCA	37	5	14217575	GCCCCAGAATCCTAATTCCCCACCTTCTGTATACTTCATACCTGGGTTCG	5	14270575	F	Body					TRUE
cg01763692	9.13140803832569e-06	0.0150387838959067	0.556590863960766	0.0529603247984773	54664462	AAACAACTTTCRAACCCTAATTCTAATAATTATCAAACCCACTAACAAAC	NA		II			AAAATGGCAGAGACGAATGGCTGATTATATAAGTCTGTATTATGTTTCTAGGTCCTGTCA[CG]CCTGTCAGTGGGCTTGATAACTACCAGAATTAGGGCTCGAAAGCTGCCTGATGTATGAAA	37	4	128064781	CGCCTGTCAGTGGGCTTGATAACTACCAGAATTAGGGCTCGAAAGCTGCC	4	128284231	F						TRUE
cg06523556	9.16664981473389e-06	0.0150387838959067	0.677823792576496	0.0748387960937255	73712505	AAAAACATCTAAACTATCAAAAAATATAATAACTCATCTAACATCAAATC	NA		II			CACACGGTTATTACCAGGATCAGAGACTGAGGCAGACATGAAGGGCGAATAAAAAAGATT[CG]ATCTGATGTCAGATGAGTCATCACATTTCCTGACAGCCTAGATGTCTCTTCATGCAAGAA	37	8	42623786	CGATCTGATGTCAGATGAGTCATCACATTTCCTGACAGCCTAGATGTCTC	8	42742943	F	TSS200					NA		8:42623619-42624109	Unclassified
cg26640927	9.1848704212569e-06	0.0150387838959067	0.436988381337949	0.0740645053999679	55773392	AATAAAAACTCCCTCTATCAATAATTAACAAATCCAACAAAAAAAAATTC	NA		II			ACCTTCAATAAATGTCAATTAAATCTAGTTGATTGATGTCCAGTTGAAGTATATCCTTAT[CG]AATTTCTCCCTGTTGGATCTGTCAATTATTGATAGAGGGAGCTCTTATTAATATCTGCAG	37	4	120726319	ATAAGAGCTCCCTCTATCAATAATTGACAGATCCAACAGGGAGAAATTCG	4	120945767	F						NA
cg24035299	9.19909017006335e-06	0.0150387838959067	0.906522255280992	0.0412576146144019	67786322	AAACTTACTAAAATAAATTTTAATATTCTCTCCTTACATTCAATAATCTC	NA		II			GTTACTGGGAGCTTGTTTTCCTATCTGTAAGATAGAGGCAATAAAACCTAGCTTATCATG[CG]AGACTATTGAATGCAAGGAGAGAATATTAAAATTCATCCCAGTAAGTCCACTGTAGTCCT	37	1	65883252	GACTTACTGGGATGAATTTTAATATTCTCTCCTTGCATTCAATAGTCTCG	1	65655840	F		chr1:65885856-65886704	N_Shelf			NA
cg02983759	9.22823888482764e-06	0.0150387838959067	0.634497796485855	0.0982552086306112	28696334	AAAAACAAACRCCCAAAACTCACAACCRAAACAAATTACAACAAAAATAC	NA		II			AGCTGGCAAGTGTTCCCTGAATTCCTGCCTCCCTGCTTCTCCATCGGCAGCATTGCTCAC[CG]CATTCTTGTTGTAACCTGTCTCGGCTGTGAGCTCTGGGCGTTTGCTTCCTTCCTGGGTAG	37	21	43098598	GAAGCAAACGCCCAGAGCTCACAGCCGAGACAGGTTACAACAAGAATGCG	21	41971667	F	TSS1500					TRUE
cg21152671	9.2521179471093e-06	0.0150387838959067	0.632061551165674	0.0646130229198469	24637485	CCCTAAAAATCCAAATACCTATATAAACAATCTTTTCTAAAAATTCTACC	NA		II			GCTTTTAAAACACTCTTTATTCTCGTCTCCAATTTCTACATCTACTCTCGCCTCACCTAA[CG]GTAGAACTTCTAGAAAAGATTGTCTATACAGGCACTTGGATCTCCAGGGAATCATCTCTC	37	9	123690586	CGGTAGAACTTCTAGAAAAGATTGTCTATACAGGCACTTGGATCTCCAGG	9	122730407	F	TSS1500	chr9:123690771-123691675	N_Shore		CDMR	NA
cg03984209	9.25323201057873e-06	0.0150387838959067	0.67769582831689	0.0515686964466775	72718385	AACCAACATATTTCACCATTACTTATTCTCTCAAAATATTAAAAATATAC	NA		II			GATGACTCACAAACCAGCATATTTCACCATTACTTGTTCTCTCAAAATGTTGAAAGTATA[CG]CTCCTTTTATAAACAGGAAGTAATTAAAATTTCTTTATAATAGCATAATAAATCACTTCA	37	3	55920018	ACCAGCATATTTCACCATTACTTGTTCTCTCAAAATGTTGAAAGTATACG	3	55895058	R	Body					TRUE
cg18070470	9.31578196786279e-06	0.0150387838959067	0.327153142220882	0.0640861379277955	47753405	ATAAAACATAACTTACTTTCTTATAAATAAATCCTACCACACACCACATC	NA		II			AAGTGGAAATGGGGGACAAGGGGATGGGGCTGCATCTCTGTATATTGGCGTTTCAAGCCT[CG]ATGTGGTGTGTGGCAGGATTCATTTATAAGAAAGCAAGCCATGTTTTATTATGTCTAGCA	37	3	130614013	TAAAACATGGCTTGCTTTCTTATAAATGAATCCTGCCACACACCACATCG	3	132096703	F	Body;Body;Body;Body	chr3:130612285-130613485	S_Shore		RDMR	NA
cg26175448	9.32362392644903e-06	0.0150387838959067	0.62057734497236	0.0829619852957232	67607446	ACTCCTCACTTAAACATACTAAAATACCCAAAAAAATTCTTTTTCTTCTC	NA		II			AAATTGTTAATGTCCCTGGAATGAGGAACTAAAAGAGAGTCAAAAGGAATTGAAACTCAA[CG]AGAAGAAAAAGAATTTCCTTGGGCATCCCAGCATGCTTAAGTGAGGAGCAGGGGATGCCC	37	17	39072167	CGAGAAGAAAAAGAATTTCCTTGGGCATCCCAGCATGCTTAAGTGAGGAG	17	36325693	F						TRUE
cg01553388	9.45600530773138e-06	0.0150387838959067	0.816319750203419	0.0396028186276008	68739508	AACCTATAAACCRAAAACAATTAACTATATCAAACCTATAAACCRAATAC	NA		II			TGGCTGTGTCAGGCCTGTGGGCCGAGGGCAATTGGCTATGTCAGGCCTGTGGGCCGAGTG[CG]ATTGGCTGTGTCAGGCCTGTGGGTGGAGGGCCATTGGCTGTGTCAGGCTTGTGGGCGGAG	37	7	158703170	CGCACTCGGCCCACAGGCCTGACATAGCCAATTGCCCTCGGCCCACAGGC	7	158395931	R	Body					NA	7:158395656-158395996
cg06285475	9.47187625052274e-06	0.0150387838959067	0.904485383693965	0.0348692594730857	21661408	ATAAAATAACCATAATCCACCCACCTTTTAACATTACCATAAATAAACAC	NA		II			TCCTGTTTTTATTTTAAGGGCTTCAGGAGCCATGGATTCTCATGTTTTAATTGAGAAAGA[CG]TGTCCATTCATGGTAATGCCAAAAGGTGGGTGGACTATGGCTACTTCACAAGCATATTTA	37	10	73885299	CGTGTCCATTCATGGTAATGCCAAAAGGTGGGTGGACTATGGCTACTTCA	10	73555305	F	Body					TRUE
cg07561162	9.54244240709209e-06	0.0150387838959067	0.402953630336012	0.0643228237203098	39647348	TCCRAACTTAAATCCCTCAAACTAAACTATTCTTAAAAACCRAACAACAC	NA		II			TTGGAAGGGATTCCGAGCTTGGATCCCTCAGGCTAGGCTATTCTTGGAAGCCGAGCAACA[CG]CCTGCCACAGGGAAATGAGTCATGCAGAGGCTGAAGGCTTGATGGATTTCTCCACGGCAG	37	16	10174417	CCGAGCTTGGATCCCTCAGGCTAGGCTATTCTTGGAAGCCGAGCAACACG	16	10081918	R	Body;Body;Body				DMR	NA
cg20873416	9.55175273313375e-06	0.0150387838959067	0.421363928944529	0.104313193960568	67632452	ATCACAAACAAAAATTAAAAAATTAAAACCTAATACAAACTCTAAAATCC	NA		II			GGCCAAGTGGCAGAGTGGGTGGTGGGGTGCTTATCACTCATGATCAGGAGTGGGTGGGGG[CG]GATCTTAGAGCTTGCATCAGGCCTCAATTTTCCAACTCCTGCCTGTGATCCACCCCCGCG	37	6	30737068	TCACAGGCAGGAGTTGGAAAATTGAGGCCTGATGCAAGCTCTAAGATCCG	6	30845047	F						TRUE		6:30736753-30737699	Unclassified_Cell_type_specific
cg04351205	9.63173783018562e-06	0.0150387838959067	0.804861409309692	0.0453160788253639	25614399	ACACATCCRTATAAAAACCACAATCACAACAAATACCACAAAATATATTC	NA		II			TGCCAGAGTGGACACATCCGTATGAGAGCCACAGTCACAGCAAATGCCACAGGGTGTGTT[CG]ACGAGCATGATGAACACCTGCCTTTTCCCCAGATGCTCAGATGGCGGCGTGGCTCTGGGC	37	2	143886326	CACATCCGTATGAGAGCCACAGTCACAGCAAATGCCACAGGGTGTGTTCG	2	143602796	R	TSS1500					NA		2:143885900-143887288	Promoter_Associated
cg16282618	9.64896801934176e-06	0.0150387838959067	0.706749700239418	0.0400694167049124	62781482	TAAACAATACAATTCAAAATCAACAATCAACAAAAAAATTCTAACACTCA	22711437	TAAACGATACGATTCAAAATCAACGATCGACAAAAAAATTCTAACACTCG	I	C	Grn	AATGTCGACTCATAGGCGATACGATTCAGAGTCAGCGGTCGGCAGGAAAGTTCTGGCACT[CG]CCCTGCAGTGCACGGAAATCATGAGGACTCACGTGATGCCAGAGAAAGGAAGAGCCTGTT	37	11	129444501	TAGGCGATACGATTCAGAGTCAGCGGTCGGCAGGAAAGTTCTGGCACTCG	11	128949711	R						NA	11:128949686-128949745
cg02217713	9.69881048975829e-06	0.0150387838959067	0.878448757164257	0.0294790605760258	24609414	TCCTTCCTAAATATTTATTAAATACCTACTTTATACCTAACACTTATAAC	NA		II			GTCCCTCTCCCCCATTAAGCCACAACCTCCCCCACACCAGAGCAGGCACCAGGTCCTCCT[CG]TCACAAGTGCCAGGCATAAAGCAGGCACTCAATAAACATCCAGGAAGGAGACGGCAGGGG	37	7	643155	CCTTCCTGGATGTTTATTGAGTGCCTGCTTTATGCCTGGCACTTGTGACG	7	609681	F	Body;Body;Body;Body;Body;Body	chr7:644181-644461	N_Shore			NA
cg02739870	9.74590043864545e-06	0.0150387838959067	0.86365433612382	0.0390420297981809	64736382	AAAACTATAACCRTATTTACCCACACCACCTATATTTCTACTTTATTATC	NA		II			TGCTATGGCACACAGGTGCAATGAGTCAGCCTTTATTCCTAATCACCCACAACTGCTGTA[CG]ACAACAAAGCAGAAACACAGGTGGTGTGGGCAAACACGGCCACAGCCTCTTGTCACGTGG	37	5	1113320	CGACAACAAAGCAGAAACACAGGTGGTGTGGGCAAACACGGCCACAGCCT	5	1166320	F	TSS1500	chr5:1111396-1112388	S_Shore			NA
cg21205392	9.76973018828773e-06	0.0150387838959067	0.746671417769581	0.0662354254986498	69731352	TCATCCTATAATACTCAACTCTAATAATCTCCATAATACTTTACAAAAAC	NA		II			TTAAGCAGTGGGTGGTTGGTTAATGGATACAACCATTTTTTGTAGCTCTCTTTCTGCACA[CG]TCTCTGCAAAGTACTATGGAGATTATCAGAGTTGAGTATCATAGGATGATGACCTCACCT	37	1	151035398	CATCCTATGATACTCAACTCTGATAATCTCCATAGTACTTTGCAGAGACG	1	149302022	F	5'UTR	chr1:151031767-151032352	S_Shelf			NA
cg15063366	9.79214775501886e-06	0.0150387838959067	0.372512477006617	0.088688937565721	64798500	AAACATACTTTCCCTAATAATTCAATATTACTATTCCTAAAAATACAAAC	NA		II			AGTGGTGGGTCACTTGATGTGGAGCCAAAAAAGAGTAAGTGGCTCAATAGTCCCCAAGGG[CG]TCTGCATCCTCAGGAACAGCAACATTGAATCATCAGGGAAAGTATGCTCAACATCCTGTG	37	2	228683032	AGCATACTTTCCCTGATGATTCAATGTTGCTGTTCCTGAGGATGCAGACG	2	228391276	F						TRUE
cg10927407	9.84614383326314e-06	0.0150387838959067	0.0266910051852779	0.00545984436614291	69613436	TCTAAACTTACTTTCAAAACTACTCACCACAAATCCCATCATCAAAATTC	NA		II			GCGGGGGACGGGCGTCCGGTGCCTGGGCTCTCTCCTCTCCCTGAGGCGCCGCTGGGGAGT[CG]AACCCTGATGATGGGACCTGTGGTGAGCAGCCCTGAAAGCAAGCCCAGACCCAGCCATTC	37	17	18761852	CTGGGCTTGCTTTCAGGGCTGCTCACCACAGGTCCCATCATCAGGGTTCG	17	18702577	F	5'UTR	chr17:18761273-18761853	Island			NA	17:18702068-18702658	17:18760926-18762438	Promoter_Associated
cg07194830	9.86158217961471e-06	0.0150387838959067	0.896948921078507	0.0328114497611804	11701447	ACCTAACAAACACTAAACRTAATAAACCACTAAAATACTATACTAAAAAC	NA		II			TAACAAAAAAGAAAAGAAAAAGGAGAAAGAGAAGAAAACTAGGAGCCATTCACATAACCC[CG]TTTTCAGTACAGCACTCCAGTGGCCTACTACGCCTAGTGTCTGCCAGGCCAGAGACCCTC	37	16	46604297	CCTGGCAGACACTAGGCGTAGTAGGCCACTGGAGTGCTGTACTGAAAACG	16	45161798	F	TSS1500					NA
cg10549088	9.87478230515398e-06	0.0150387838959067	0.775858871667733	0.0482535027566099	14702440	TCCATACCTACTTCCRTAACAAAATTAAATAATTACAACAAAAACCACAC	NA		II			AGGGATTGGCAAACTTTTTCTGCAAGGCCAAAAAGGAAAAGCATGTTGGGCTTTTAGGGC[CG]TGTGGTCTCTGTTGCAACCACTCAACTTTGCCACGGAAGCAGGCATGGATGACACACAAA	37	3	64277154	CCATGCCTGCTTCCGTGGCAAAGTTGAGTGGTTGCAACAGAGACCACACG	3	64252194	F						TRUE
cg08253405	9.87536633139735e-06	0.0150387838959067	0.916652014004024	0.0244752063523515	40625344	AAAAACATCATACACTATATACAAAATTCATAAATCCCTAACRCCTAAAC	NA		II			GAATAACATTTACATATGAAAGAAAATAGGAGATGGCTCAGAATAATATGTCCAAGGCCA[CG]CCCAGGCGTCAGGGATTCATGAATTTTGTATACAGTGTATGATGTTTCTAGATTAAAATA	37	1	109401072	CGCCCAGGCGTCAGGGATTCATGAATTTTGTATACAGTGTATGATGTTTC	1	109202595	F	TSS1500					NA
cg15414638	9.87680244956558e-06	0.0150387838959067	0.192233357166278	0.0511704548997861	54726393	ACCRTTAATTACAACTATATTCTTCCRCATTTTCCCTAATAAAAAATATC	NA		II			GGGGGGGGGGGGCGACATTCCCTAATGGGAAAAAAGACACACCTTAAACGCAGTAGAGGG[CG]ACATTCTCTACTAGGGAAAATGCGGAAGAACACAGTTGTAATCAACGGTAGCGTGGCCGA	37	6	28956731	CCGTTGATTACAACTGTGTTCTTCCGCATTTTCCCTAGTAGAGAATGTCG	6	29064710	F		chr6:28956106-28956578	S_Shore			NA	6:29064223-29064833	6:28956010-28957008	Promoter_Associated
cg13812132	9.8770629767651e-06	0.0150387838959067	0.8139576358521	0.0538859814716931	58800422	CTACAAACTTTCTAAAAATTAACCAAATATAACTAAATATAATAACTCAC	NA		II			CTCCATCTCCTGACCTCGTGATCCGCCCGCCTATGCCTCCCAATGTGCTGGGACTACAGG[CG]TGAGCCACCACACCCAGCCACACCTGGCTAATTTTTAGAAAGTCTGTAGAGATAAGGTCT	37	20	392290	TACAGACTTTCTAAAAATTAGCCAGGTGTGGCTGGGTGTGGTGGCTCACG	20	340290	F	Body;Body	chr20:388472-389342	S_Shelf			NA
cg16555504	9.90254686834661e-06	0.0150387838959067	0.743641598524174	0.0573243465411533	33614494	AAATTCACTTTCATATTTCAACCTAATTTTTTCCCACTATATACCCACRC	NA		II			CCTGGAGTGATAGATTCACTTTCATGTTTCAGCCTGATTTTTTCCCACTGTATGCCCACG[CG]TGTGTGTATGAGTGTGTGTGTGTGCGTGCAGGCACACACACGCACACTCACATTTTCCTT	37	1	247712239	CGCGTGGGCATACAGTGGGAAAAAATCAGGCTGAAACATGAAAGTGAATC	1	245778862	R	TSS1500					NA		1:247712081-247712254	Unclassified_Cell_type_specific
cg22783664	9.90560187356315e-06	0.0150387838959067	0.79272763409432	0.0672595970993948	47608370	TAACCAACTCTATTAAAATTTTTTCAAATTATCCAAAAATCATAAAAACC	NA		II			GCCTTTCGTGGTGACCAACTCTATTGAGATTTTTTCAGATTATCCAGAAGTCATGGGAAC[CG]TGGGACAGCAGAGGAGCACCGGAGCCTTAGTCCCAGCAGGCCTGGTATAGTGAGAGTCAT	37	6	144479349	CGGTTCCCATGACTTCTGGATAATCTGAAAAAATCTCAATAGAGTTGGTC	6	144521042	R	5'UTR					TRUE
cg24822529	9.93578234300185e-06	0.0150387838959067	0.846437591325861	0.0457592670667863	65751432	ATTAAATTTTCTACAAACTTATTTAACCTAATAATTTCTAAACACTTAAC	NA		II			TAGTCCTGAGAAGTGGCTGATAAAGTGCCGGCTGGCAGCCCACTCCCCCGTGGCTGCCAG[CG]CCAAGTGCTCAGAAATCACCAGGTTAAACAAGTCTGCAGAAAATTCAATCTTCCCGGCAT	37	5	134582880	CGCCAAGTGCTCAGAAATCACCAGGTTAAACAAGTCTGCAGAAAATTCAA	5	134610779	F						TRUE
cg03089475	9.9559007579056e-06	0.0150387838959067	0.586784238190007	0.0576924194195852	10705417	TTAAAACCTCRCAAAAAACAACTAAAAAACCAAAACTTTAACTACCATAC	NA		II			CAAAAGGCGCTTTGGGACCTCGCAGAGGACAACTGGGAGGCCAGGGCTTTGGCTGCCATA[CG]GGCTGGAGCTAAGAACTCCAGAGTTGGGCTTGCCTGGGCTTCTCGAGAGGGGATGGAGCC	37	11	130030459	TGGGACCTCGCAGAGGACAACTGGGAGGCCAGGGCTTTGGCTGCCATACG	11	129535669	R	Body	chr11:130029658-130030262	S_Shore			NA
cg04990977	9.98205083910295e-06	0.0150387838959067	0.797885050599103	0.043888326365321	31708404	TAACTCCAATCCACATAAAACAAAAACCAAACTAACTAAAAAACTTTCAC	NA		II			AGGGAGCCCGGGCCCAGCAATGTAAACTTCGTGGTGTGGAATGGTTCAGCACAGGGGAGA[CG]TGAAAGCTCTCTAGCCAGCCTGGCTCCTGTCCCATGTGGATTGGAGTCAGTTGTTCCCTT	37	14	58221774	GACTCCAATCCACATGGGACAGGAGCCAGGCTGGCTAGAGAGCTTTCACG	14	57291527	F						TRUE
cg24523685	9.98519599070737e-06	0.0150387838959067	0.905629190462006	0.0238524965098928	45617449	AAAATATAACAATTTCTTAAATCACTAAACTTACCTAAATTAAATTTAAC	NA		II			AACACAGGACTGAAATATGGCAGTTTCTTAAGTCACTGGACTTGCCTAGATTGGATTTAG[CG]TAACACATGAGCTTATTTGGAAAATGCCAGCCTCTCCTTTGTGTGGTGTAGGTGTGTTTG	37	21	36062813	CGCTAAATCCAATCTAGGCAAGTCCAGTGACTTAAGAAACTGCCATATTT	21	34984683	R	Body					NA
cg16178353	1.00162272416257e-05	0.0150387838959067	0.821079966119877	0.0525660736578556	10744383	AATTCTAACATTCCATAAATCTATAAACCATTCAATTATATTACAACATC	NA		II			AATTGCCTTGGAATTCTGACATTCCATGAATCTATGAGCCATTCAGTTGTATTACAGCAT[CG]TAATCCTGGTTTACAACTTGTCAATTAGGCAGTTTGCCTACATATTTTCCTGCCTTCGGA	37	5	81630266	CGATGCTGTAATACAACTGAATGGCTCATAGATTCATGGAATGTCAGAAT	5	81666022	R						TRUE
cg18842353	1.00365262550648e-05	0.0150387838959067	0.456280332493989	0.115759605707565	62643339	CTTCCATCTACCTCTAAACAAACAAACAACTACAAACAAAATAATAACTC	NA		II			GAGCAGAGAATGACTCACATTCTCTGTGACATGAGTCACTCCCATGCAAAACTGGAGTTG[CG]AGCTACTACTTTGCCTGTAGCTGTTTGTTTGTTCAGAGGCAGATGGAAGGCAGAGGCTGC	37	13	97794052	TTCCATCTGCCTCTGAACAAACAAACAGCTACAGGCAAAGTAGTAGCTCG	13	96592053	F				low-CpG:96592051-96592116		TRUE
cg12253071	1.00690681743758e-05	0.0150387838959067	0.739209288654303	0.0809206058749728	71659403	CTATAAAAAACTAAATATATATAAACCCTCTTTACCTTACACAAAATAAC	NA		II			CAAGATCAAGTAACAGAGAACTGGGGAGGGAGAAAGTTCTCATTGCAGGCACAAGTACAC[CG]CCACTTTGTGCAAGGTAAAGAGGGCTTACACACACTCAGTTTTCCACAGAGTTCTAGTAA	37	4	19740944	CGCCACTTTGTGCAAGGTAAAGAGGGCTTACACACACTCAGTTTTCCACA	4	19350042	F						TRUE
cg23271915	1.00834094676857e-05	0.0150387838959067	0.702920235640944	0.0758510030059931	14744485	TCCACCAAATCCCACACCAAATTTCAATTCATAACTCATACTAAATAAAC	NA		II			GCTTAAAAGAAGATGTTTCACTTTAGTAGGAAGACCAATTCAAACATCATTTACAACTGA[CG]TTTATTCAGTATGAGTCATGAACTGAAACTTGGTGTGGGATCTGGTGGAATTATGGGCTA	37	11	82689648	CCACCAGATCCCACACCAAGTTTCAGTTCATGACTCATACTGAATAAACG	11	82367296	F						TRUE
cg06477632	1.01181332253287e-05	0.0150387838959067	0.827012795546442	0.0434747271933908	10749403	TTCACTCTACTAAATCTTACAACTACACTCTTCTAATCTATATTTCTTAC	NA		II			GGAGCTCTGTCTTCACTCTACTAAATCTTGCAACTGCACTCTTCTGGTCTATGTTTCTTA[CG]GCTCGAGGTGAGCTTTCGCTTGCCATCCACCACTGCCGTTTGCCACCGTCGCAGACCCGC	37	6	29526338	TCACTCTACTAAATCTTGCAACTGCACTCTTCTGGTCTATGTTTCTTACG	6	29634317	R	Body					NA
cg12401742	1.01353307078923e-05	0.0150387838959067	0.513805732485867	0.0613876335146976	50624321	CCAAAATAAAACTAATAAACCCCCATAAAACTAAAATCTAAAATTTACTC	NA		II			CTGGCAAAAGAAGGGGACTTCCGAGGTCGTTTGGTGAAGGCCTTCAGCAGATCTGTTTCA[CG]AGCAAACTTCAGACTCCAGCTCCATGGGGGCCTATTAGCCCCACCCTGGTCTGCCTCCCT	37	10	71210743	CGAGCAAACTTCAGACTCCAGCTCCATGGGGGCCTATTAGCCCCACCCTG	10	70880749	F	TSS1500	chr10:71211116-71211780	N_Shore		CDMR	NA
cg04147272	1.01944543951464e-05	0.0150773994571541	0.953484123289433	0.011755354312193	49714398	TAAACCTACTATTTTAAACAAATATTCCAATATTACCATTTTTAACAAAC	NA		II			TCAGGTTTGAATAAACCTACTATTTTAAACAAATGTTCCAATGTTACCATTTTTAACAAG[CG]TTCCAATCATTTTTCTCTTCAACAGCAAATGCTACACATCAAGACTCAATCCTCTACCCC	37	15	79261496	CGCTTGTTAAAAATGGTAACATTGGAACATTTGTTTAAAATAGTAGGTTT	15	77048551	R	Body;Body;Body					TRUE
cg10489672	1.02383569153246e-05	0.0150933261236574	0.875019303163607	0.0345954442147992	67790368	AAAAATTAAATATCAACTATAAATACTTACAATCCCCAAATCCTATATTC	NA		II			TTTTGGAATAAGTTTTTATTTATCTAACTGTGAATTTCACTAGAGTTGTAAAATGTATGC[CG]AACATAGGATTTGGGGATTGCAAGCATTTACAGCTGATATTCAATTTCTTTCTTTTCACC	37	1	117296494	GAAATTGAATATCAGCTGTAAATGCTTGCAATCCCCAAATCCTATGTTCG	1	117098017	F	TSS1500					NA
cg21090033	1.02980033665611e-05	0.0151073258985486	0.764492460902812	0.0518241689156971	17610391	ATAAACAAAAAATAAATCATCAAAACAAAACTCTCCAAAAAACAAAAACA	35681477	ATAAACAAAAAATAAATCATCAAAACAAAACTCTCCGAAAAACGAAAACG	I	C	Grn	TCACCCAGGCGTGTGTGTGTGCGCGCCCCCACGCCCCTGCCCACAGGCCTGCATTGAAGG[CG]CTTCCGCTCCCCGGAGAGCCCTGTCCTGATGACCCACCCTCTGCTCATTTTCATGTGATT	37	3	196065357	ATGAGCAGAGGGTGGGTCATCAGGACAGGGCTCTCCGGGGAGCGGAAGCG	3	197549754	F	TSS200			low-CpG:197549611-197549778		NA
cg15259904	1.03451635169894e-05	0.0151073258985486	0.671034861657014	0.0662836572655011	45674373	AAAAATACAAATCATCCACAAAACCAAAAATAAAACTAACAAATAACCTC	NA		II			CAACAGGCCACAGGAATGCAAATCATCCACAAAGCCAAGAGTGGAGCTAGCAGGTGGCCT[CG]CCCATTCATCTGATGTCAACACTTTATTCAGCTCAGGCCCCTTTAACATCTGGGAAGGCC	37	6	55559213	GGAATGCAAATCATCCACAAAGCCAAGAGTGGAGCTAGCAGGTGGCCTCG	6	55667172	R						TRUE
cg05174975	1.03473471993852e-05	0.0151073258985486	0.532175716848482	0.0600296807912267	38649410	AACAAAAAACAATTTCTAACCCAAAAACTAAAAATCTACTAAACAACATC	NA		II			TATTAATGGTGAACAAAAAACAATTTCTAACCCAAAGGCTAAAAATCTACTGGACAGCAT[CG]TGGGGTGGATACAGGAATAGGAGTAACTGTAATACAGGGCTGACAAATCAACATCACATT	37	17	37008030	ACAAAAAACAATTTCTAACCCAAAGGCTAAAAATCTACTGGACAGCATCG	17	34261556	R	Body	chr17:37009471-37010118	N_Shore		RDMR	NA
cg01414407	1.04481293780025e-05	0.0152007086244844	0.43694461152878	0.102004192915398	66685411	AATAAATCAATACAAACACACAAACAAAATTAAAAAACTCTATAACCTTC	NA		II			ACAGCATAGGCTGTTTTGTCTTGGGCTAAGAGGAACTGTGCCTGGCTGAGCCAAGAGAGA[CG]AAGGCCATAGAGTTCTTCAACCTTGCCTGTGTGTTTGTACTGACTCACTGCATCTGAGGA	37	1	15495100	GTGAGTCAGTACAAACACACAGGCAAGGTTGAAGAACTCTATGGCCTTCG	1	15367687	F	5'UTR;5'UTR;5'UTR;5'UTR					TRUE
cg20269544	1.04780462763664e-05	0.0152007086244844	0.839485182220706	0.0464729200193339	15650347	CCAAAATAAACTAACAAATACTATAAACRTACCRCAAAAAACAAACACAC	NA		II			CAGGGCAGAGGGAGCCAGGCCAGCAGCTCCAGGCCCGGGTGGAGGAAGTGCTGCCTGACA[CG]TGTGTCTGCTCCCTGCGGCACGTCCACAGCACCTGCCAGCCCACTTTGGGTGACCCTCCT	37	1	2025441	CAAAGTGGGCTGGCAGGTGCTGTGGACGTGCCGCAGGGAGCAGACACACG	1	2015301	F	Body;5'UTR	chr1:2025205-2026225	Island			NA	1:2015093-2016054
cg10358212	1.05435557070968e-05	0.015247186530257	0.810580621802788	0.0599454384291341	12603464	ACCTAAATATCCTTCTCTACACAAAATAAAACAAATTACAATACATACCC	NA		II			AATTTATATAAGCCTAAATGTCCTTCTCTGCACAAGGTGGGGCAAGTTACAGTACATACC[CG]CTACAGTCGTTTTGAAGACAAAATGAGACACAGCATGAAAAGTGCATCCACCAGACCCAC	37	16	81069005	CGGGTATGTACTGTAACTTGCCCCACCTTGTGCAGAGAAGGACATTTAGG	16	79626506	R	TSS1500	chr16:81069532-81070163	N_Shore			NA		16:81068603-81070498	Promoter_Associated
cg05790630	1.06231736796098e-05	0.0153004101064242	0.921588925791168	0.0398929697168714	71657351	ATTATTCRAAAATCTATATCCAACCAACCATACATCCCCTAAACTTTTCC	NA		II			TCGGTTGGATCATTGTTCGGGAATCTGTATCCAGCCAGCCATGCATCCCCTGGACTTTTC[CG]TCACAAGGCTGGTAAATTCCCTTTTTGCCAAACCCAGTTGGAGTTAGTTTCTGTCACTTC	37	3	64963168	CGGAAAAGTCCAGGGGATGCATGGCTGGCTGGATACAGATTCCCGAACAA	3	64938208	R						TRUE
cg02449103	1.06523682894237e-05	0.0153004101064242	0.39333754129002	0.0648447685275048	14784486	ACCTCAAAATTTAAAAACCCATTACACACCCCAACCATATTCCTACAACA	22652509	ACCTCAAAATTTAAAAACCCATTACACACCCCAACCATATTCCTACGACG	I	A	Red	GGCGGGTCAGGCCTCATTGGTTTCCGGCGGCCCCAAGGGCGAGGTAGCCAGCCACCAAGC[CG]TCGCAGGAACATGGCTGGGGTGTGTAATGGGCCCCCAAATTCTGAGGCTGCTTCCTGGCA	37	6	31627711	GCCTCAGAATTTGGGGGCCCATTACACACCCCAGCCATGTTCCTGCGACG	6	31735690	F	1stExon	chr6:31628338-31628658	N_Shore			NA		6:31627694-31628805	Promoter_Associated
cg12399031	1.06811255863395e-05	0.0153004101064242	0.774207214132014	0.0505652664088617	31779508	CTACACAAACAACTTAACTCTCACTATAACCAAATAAAACCTATAAAAAC	NA		II			GAGATAGGGAAGGCAGTCCCTGCCCACAAACAGCTTCTAGTCAATCAGAAATGAACAAAA[CG]TTTCCATAGGCTTCACCTGGCTACAGTGAGAGTCAAGTTGTCTGTGCAGCCTTTGATTCT	37	10	97031372	CGTTTCCATAGGCTTCACCTGGCTACAGTGAGAGTCAAGTTGTCTGTGCA	10	97021362	F	Body					NA
cg09657673	1.07842568884606e-05	0.0153997159980342	0.896972174590652	0.0200135274852369	33807369	ACTCTAAATATAATCACATACACCACAATAACCATAAAATTCCAAAAAAC	NA		II			GAGAGAAGAGCATGAAAGAAGCGGTTGGGATTAGCCTTCTTCAGTAACATACCCTGGGGT[CG]TCCTTTGGAATTTCATGGTTATTGTGGTGTATGTGACCACATTTAGAGTGCACTGCCTCA	37	16	24769827	CTCTAAATGTGGTCACATACACCACAATAACCATGAAATTCCAAAGGACG	16	24677328	F	Body					TRUE
cg16426764	1.08282067999213e-05	0.0154141554085655	0.646308855208454	0.0563152800774699	72793391	AACTATAACCTAAATACTAAAAAAATTTCCCCCCAATAAAATAACCAACC	NA		II			AGGTCCCTTCTAGCTGTGGCCTGGGTGCTGAAGGGGTTTCCCCCCAGTGGGGTGGCCAGC[CG]ATCTAGGATTCCAGCCGCCTTGCACAAAGCTGGAAGACGAGGGGCTGCAGGGTGCATGGC	37	10	126211892	CGGCTGGCCACCCCACTGGGGGGAAACCCCTTCAGCACCCAGGCCACAGC	10	126201882	R	Body;Body					TRUE	10:126201694-126201962
cg26915558	1.08820701509334e-05	0.0154186335517101	0.460172973917046	0.084703377621065	13647507	TCRACCCRCTCAATACTATACAAATTCCAATCTATCCAATAAATATAATC	NA		II			TCAGGAGCGGGTCGTGATTGCCGACGATCTCCCGCACCCGTTCGGTCTGACGCAGTACAG[CG]ATTATATCTACTGGACAGACTGGAATCTGCACAGCATTGAGCGGGCCGACAAGACTAGCG	37	11	68181218	CGGCCCGCTCAATGCTGTGCAGATTCCAGTCTGTCCAGTAGATATAATCG	11	67937794	F	Body	chr11:68181086-68181289	Island			NA	11:67937630-67938014
cg02322400	1.09158397029299e-05	0.0154186335517101	0.636732792494909	0.0559330386700927	57715421	CAAACAATTTCCAACAACACACTAAAATCCTTATATAAAAAAAATCACAC	NA		II			TCATGTGTGGCATGATCAAAAGAATAATTATACAGAGAGGAATTCTGCAGACAAAAATTG[CG]TGTGATCCTCCTTACATAAGGACCTTAGTGTGTTGCTGGAAACTGTCTGATTCATTCTGT	37	11	95980186	AGACAGTTTCCAGCAACACACTAAGGTCCTTATGTAAGGAGGATCACACG	11	95619834	F	Body					TRUE
cg03788952	1.09328965573916e-05	0.0154186335517101	0.659395768427503	0.0735935999066298	48656338	AAATACATCAACTAATATTACTAATAAAAAAATTAACTCACCTAAAAACC	NA		II			GGAGGTTCTCAGAGTGCATCAGCTGGTGTTGCTGATGAAGGAATTAGCTCACCTGGAAAC[CG]ACCTTGTCCTTTCTGAAAGAACCATGCCAAATTTTGGGGTGCCTTGTCAGGGCAATCACT	37	18	55474222	CGGTTTCCAGGTGAGCTAATTCCTTCATCAGCAACACCAGCTGATGCACT	18	53625220	R		chr18:55469056-55471263	S_Shelf			NA
cg15161854	1.11036355306201e-05	0.015558326997156	0.637322833094334	0.068604194026621	46714390	CTAATATCACCACAACCACCTCCACAAAAATAAACCACAAACATACAATC	NA		II			AATTTACCTAACAAATTGCCTAATCTGCTATGTTAATGTATTTATGAATTAAAATAAATA[CG]ACTGCATGTTTGTGGTTCATTTTTGTGGAGGTGGCTGTGGTGACATCAGCCAAGAATCTG	37	1	28836139	CGACTGCATGTTTGTGGTTCATTTTTGTGGAGGTGGCTGTGGTGACATCA	1	28708726	F	Body;Body;Body;5'UTR					TRUE
cg14973408	1.11226242219473e-05	0.015558326997156	0.907038572695393	0.0325078775487402	48791306	TCTAATTAAAAAAACTACRTAAACTTCAAAATAATAAATCTACCATTTTC	NA		II			AATTAATGACCATCTGAGTCTAATCAGAGCAGTTTCTCTGTTAAGATATTAAAGATCTGT[CG]AAAATGGCAGACTTATCACTTTGAAGCTCACGTAGCTTCCTTAATTAGATGGACAATGGC	37	5	155765592	CTAATTAAGGAAGCTACGTGAGCTTCAAAGTGATAAGTCTGCCATTTTCG	5	155698170	F	5'UTR;Body;Body					TRUE
cg00658367	1.11344129667085e-05	0.015558326997156	0.853346904394313	0.0347726223480349	43781315	TTACCCAATCCTAAACAAATATCTTATACTATATCTATAAATTATATAAC	NA		II			GTTTACTGATGAGGGCAAACACAATTTTCTTTGTTTTTGTTTTATTGGGAAGAGTTGGTA[CG]TTATATAATTCACAGACACAGCATAAGACATTTGCTTAGGATTGGGTAAGGAAGAAGAAG	37	4	101732612	TACCCAATCCTAAGCAAATGTCTTATGCTGTGTCTGTGAATTATATAACG	4	101951635	F						TRUE
cg00358609	1.12168839244621e-05	0.0156256338427356	0.555099930806461	0.0740597148617921	73780427	AAATTTCCCTCAATAACCCCCCTATTCTAACAAAAACTAAAATTTAACTC	NA		II			GTTTATGCCTGGAAAGCCTGTTCATTTTTGTGATGTCCTTGGAGCTGGGCCAGGCATTAT[CG]AGCTAAATCTTAGCTTTTGTCAGAATAGGGGGGTCATTGAGGGAAATTTCCAAAGGAAGG	37	19	55586676	CGAGCTAAATCTTAGCTTTTGTCAGAATAGGGGGGTCATTGAGGGAAATT	19	60278488	F	TSS1500					NA
cg05671644	1.13062542781396e-05	0.0157021121533653	0.848638190193839	0.0439306389823724	35613506	AAAAACAAAACCAACTTCTTTATTAATCTTACAAACATAACTCACACTAC	NA		II			TATGATATGGAAAGAAAAATACTTAACAAGACAGGAAGCATGAGTCAGGAATAAGTGGTG[CG]CAGTGTGAGTCATGCCTGTAAGATCAATAAAGAAGCTGGCTCTGCTCCTGACTGCATTAC	37	7	102632303	GGAGCAGAGCCAGCTTCTTTATTGATCTTACAGGCATGACTCACACTGCG	7	102419539	F	Body;Body					TRUE
cg09486642	1.15478432178512e-05	0.0159602995332998	0.86224105042314	0.0543249556990465	61806303	AAATCTCTCAAAATAAATCACTAAATATTCTAACRTCCAAAAAAAACCTC	NA		II			CCAGGGCTCTCTCCCTGCCCCCAGGCCAGTCACAACCAGGGAGGCCTTCAGAAAGACTGG[CG]AGGCCTCCCTTGGACGTCAGAACACCCAGTGACCTACCCTGAGAGACTCTAGGCAGTGAG	37	7	142583715	AGTCTCTCAGGGTAGGTCACTGGGTGTTCTGACGTCCAAGGGAGGCCTCG	7	142293837	F	TSS1500					TRUE
cg23883632	1.15622354069558e-05	0.0159602995332998	0.74731756745847	0.0890312797850824	46608330	CTCCTTTACCCCCAAATTACTATATAATCTTAAACAATTACTTCCCCTCC	NA		II			CCAGCACTGTTCAAGCTGGGAGGGACCTCAGTGCTCATTATACCATCAGAACCCGGCCCA[CG]GAGGGGAAGCAATTGCCCAAGATCACACAGTAATCTGGGGGCAAAGGAGGTGTTAGAACC	37	14	71174292	CGGAGGGGAAGCAATTGCCCAAGATCACACAGTAATCTGGGGGCAAAGGA	14	70244045	F						TRUE		14:71173822-71174512	Unclassified_Cell_type_specific
cg03152121	1.16050078270928e-05	0.0159709450013423	0.526988015957488	0.0787590063256649	13751422	ATAACTAAAAATAACCAAAAACATAACCTCACTAAATTTCTCAATCTATC	NA		II			GTTTATAATTTGTAACTGGAGGTGGCCAAAGGCATAACCTCACTGGATTTCTCAATCTAT[CG]TCGTTAAATAGCTGTACATTCAGTGAAACTAGAGACATTGTTCAGTCTTCCATGATTTCT	37	3	26146913	TAACTGGAGGTGGCCAAAGGCATAACCTCACTGGATTTCTCAATCTATCG	3	26121917	R						TRUE
cg11559769	1.16553084453655e-05	0.0159918555267578	0.755740033985842	0.0464306073302551	73674384	AATCCCAAATATTACACTATTTTTACTTAAACTCTTACCTCTACATAAAC	NA		II			AATCTCATTAATATCAAGATAAGGTCGTACTAATTCTTAGATATAGCAGGTAAAGACACA[CG]CTTATGTAGAGGTAAGAGTTCAAGCAAAAATAGTGCAACACTTGGGACTTGGAGAAGACA	37	6	133944167	CGCTTATGTAGAGGTAAGAGTTCAAGCAAAAATAGTGCAACACTTGGGAC	6	133985860	F						TRUE
cg05807467	1.18604639823386e-05	0.0161827097127003	0.677946064650423	0.0549266220466238	24763393	CTACAACCATATTCACTCTCATATCCCTCATACTTACTCTTAATAAATTC	NA		II			AGCAGGAAAAACTGCAGCCATGTTCACTCTCATATCCCTCATGCTTGCTCTTAGTGAATT[CG]AATGGAGGGAAAAAAAAAAAAATGCGTAAGCTCCAAGGCACTACACAAAACAGATTAAAC	37	8	17579494	TGCAGCCATGTTCACTCTCATATCCCTCATGCTTGCTCTTAGTGAATTCG	8	17623774	R	1stExon;5'UTR;Body;5'UTR;Body					TRUE
cg08548559	1.18818501453383e-05	0.0161827097127003	0.667288672834621	0.0900942647542011	30785349	TAAACRTACRCTCTATACCAATCCTTAAATAAAATATTTTACTTTATACC	NA		II			CAGCTCACATCTAAGCGTACGCTCTGTGCCAGTCCTTAGGTAAAATGTTTTACTTTGTGC[CG]GGAGCGGTGGCTCACGCCTGTAATCCCAGCACTTTGGGAGGCCAGACGGTCGGATCACCT	37	22	31686097	AAGCGTACGCTCTGTGCCAGTCCTTAGGTAAAATGTTTTACTTTGTGCCG	22	30016097	R	Body;Body	chr22:31686636-31687371	N_Shore			NA		22:31685643-31686120	Promoter_Associated_Cell_type_specific
cg11143674	1.19119255949392e-05	0.0161827097127003	0.716826066343363	0.0562796844820679	44692397	CAAACCATTACAACCTATTAACRTTTCACATCTAAAAACCTATACCTCCC	NA		II			CCGGCGCTTTACGCAGGCGCTGGGGGCCCAGCCAGGCCGCCACACTCGCTTCGCTGGTGA[CG]GGAGGCACAGGCTTCCAGATGTGAAACGCTAACAGGCTGTAATGGCTTGAACTGAACAGG	37	15	99069100	CGGGAGGCACAGGCTTCCAGATGTGAAACGCTAACAGGCTGTAATGGCTT	15	96886623	F						TRUE	15:96886564-96886624
cg09558502	1.19843738867429e-05	0.0161827097127003	0.3929001471405	0.0564085478155896	18664457	ACCCCAATACCAAAATCAATAATTTATAAAAATCACAATAACCCCAAAAC	NA		II			CACACACACACACCCCAGTGCCAGGATCAGTAATTTATGAGAGTCACAGTGACCCCAGAA[CG]ACCTGGCCTCCCTCTCCAACAAAGCAACAGCACCAGGTTGGCACTGAATACCAGGAAGAG	37	1	111970531	CCCCAGTGCCAGGATCAGTAATTTATGAGAGTCACAGTGACCCCAGAACG	1	111772054	R	TSS200					NA
cg16794471	1.19929960094514e-05	0.0161827097127003	0.593383204790376	0.0660206976373751	69620370	CATAATCTATACAAAAACAACTTAAATTTATCAAAACCTCAATTCACCAC	NA		II			CTCGGAGACAGCATGGTCTATACAGAAGCAGCTTGGATTTGTCAAGACCTCAGTTCACCA[CG]CAGCTCTGCTGCATTTTGAGTACCTGTGGGTAAATGACCTCACCTCTTCAGCCTTATCTG	37	2	153271840	ATGGTCTATACAGAAGCAGCTTGGATTTGTCAAGACCTCAGTTCACCACG	2	152980086	R	Body					TRUE
cg20576955	1.20801378876887e-05	0.0161827097127003	0.633575812846356	0.0626068834272368	50783375	AAAAAACCCAAAATAAAAATAATCAACCTAAACTACCATTACAATCCTAC	NA		II			ACATCATATGAAATCATTGAAACCAATCATCCTAAGGAGAAAGTAACTAAAGGGCTACCA[CG]CAGGACTGTAATGGCAGTTTAGGCTGACTACTTCTATTTTGGGTTCTCCAGCCAGATTAT	37	11	4606701	CGCAGGACTGTAATGGCAGTTTAGGCTGACTACTTCTATTTTGGGTTCTC	11	4563277	F	TSS1500					NA
cg14347819	1.20882406000957e-05	0.0161827097127003	0.802671793620052	0.0640340080597523	66638377	AAATATCTACACCCCCTACAATATAAAAAATAACATCATCCTCTATTCCC	NA		II			CAATATCGCAGGGGTGTCTACACCCCCTGCAATATGGGGAGTAACATCATCCTCTGTTCC[CG]CCGTGATATTATGAACAATATCGCAGGGGCGGTGTAAATTCCTTGCGATATAAAGAGTAA	37	8	83284716	GGTGTCTACACCCCCTGCAATATGGGGAGTAACATCATCCTCTGTTCCCG	8	83447271	R						NA	8:83447158-83447275
cg10732871	1.21117001014109e-05	0.0161827097127003	0.424376748902581	0.11400723304791	11603491	ATCTAAAAAATTTTCTTACACTTCTAACATTACAAAATATAAACACACCC	NA		II			ATGTCCAAGCCACGAAGTGAAAAACAGAGTTGGAAGCCAAGATGTGGGGCAGTATGGGCT[CG]GGTGTGCCCATACCTTGTAATGTTAGAAGTGTAAGAAAACCCTCCAGACTTGTGTTTATT	37	19	1102675	CGGGTGTGCCCATACCTTGTAATGTTAGAAGTGTAAGAAAACCCTCCAGA	19	1053675	F	TSS1500;TSS1500	chr19:1103722-1105758	N_Shore			NA		19:1102583-1103017	Unclassified_Cell_type_specific
cg04914290	1.21141362118316e-05	0.0161827097127003	0.852876574148681	0.0410030013668035	56719404	TACTAAATACCTAAATATATAAATAACTCCCAATATATAAAATAACACAC	NA		II			ACGTGAGCAAAAATACGGCCTGCGGTGGGTGTGCGACCCCACACAGAAGGGCGAGAGGCT[CG]TGTGCCATCCCACACACTGGGAGCCACCCACACACCCAGGCATCCAGCAGCCGCCGAGGC	37	16	88845204	GCTGGATGCCTGGGTGTGTGGGTGGCTCCCAGTGTGTGGGATGGCACACG	16	87372705	F	Body	chr16:88844943-88845205	Island			NA	16:87372402-87372706
cg04851314	1.21880181980309e-05	0.0162337987651351	0.85002779974307	0.0315730187191603	55641442	CCATAATTCCCATTACTTCTCTATTACCTATTCTTTCTCACCATAATCCA	60788386	CCATAATTCCCGTTACTTCTCTATTACCTATTCTTTCTCGCCATAATCCG	I	A	Red	TAAATTTCAACGCCATGGTTCCCGTTGCTTCTCTGTTACCTGTTCTTTCTCGCCATGATC[CG]GAGAGCACGCCACATCCTCCTCCAACCCCTTCACCCTCACTGGCAGAGAACAATCTCTCC	37	17	51900106	CCATGGTTCCCGTTGCTTCTCTGTTACCTGTTCTTTCTCGCCATGATCCG	17	49255105	R	TSS200					NA	17:49255095-49256113
cg14361526	1.23406170892951e-05	0.0163481541233731	0.625802804153453	0.0558910047882741	64696478	TATATAACCCAATCCACTAACCCTCAACATCTAATTCATCCCCAAAACCA	21752387	TATATAACCCGATCCACTAACCCTCAACATCTAATTCATCCCCAAAACCG	I	C	Grn	TTCTGCTTGGGGTATGTGACCCGGTCCACTAACCCTCAGCATCTAATTCATCCCCAGGAC[CG]CGCCTTGAAGACGTACCAAGTCCACCCAAGGCAGTGGCTTTCTTTTCCGTGCTAACCTTT	37	14	101512732	TATGTGACCCGGTCCACTAACCCTCAGCATCTAATTCATCCCCAGGACCG	14	100582485	R	TSS200;TSS1500					NA	14:100582146-100582809
cg14001914	1.23456510022268e-05	0.0163481541233731	0.838034293129826	0.0381029004256893	51612395	AACAACTACAAACCCAAATAATTATCAAAACCACTAAACACAACCAAACA	33647416	AACAACTACGAACCCAAATAATTATCGAAACCGCTAAACACAACCAAACG	I	C	Grn	GGGAGGGGCCTCCGGCCGGCGGGACCACCAGCTCGCCGCCGGCCTTGGCTTTCAGGGAAG[CG]CTTGGCTGTGTCTAGCGGCTCCGACAACTATCTGGGCCCGCAGCTGCTGCTCTGAAACAG	37	4	25865695	CGCTTGGCTGTGTCTAGCGGCTCCGACAACTATCTGGGCCCGCAGCTGCT	4	25474793	F	TSS1500	chr4:25863760-25864845	S_Shore			NA	4:25474638-25475042
cg14009632	1.23999235529138e-05	0.0163724277575786	0.419501455143549	0.0897433343866584	25671344	ACRAATCTTTAAATACCAAACTAAAAAACTAATTTTATTCTCTAAATAAC	NA		II			GCCTGGATCATGCGGATCTTTGAATGCCAAACTGAAAAGCTGGTTTTATTCTCTGGATGA[CG]GGGAACCAGTAGCACGATTCTCTCTCCCACTGTATCTTTGAGATGTGTTCCCCTATTCTT	37	6	43445012	CGGATCTTTGAATGCCAAACTGAAAAGCTGGTTTTATTCTCTGGATGACG	6	43552990	R	TSS1500;TSS1500;TSS1500;TSS1500;TSS1500;TSS1500					NA		6:43444932-43445932	Promoter_Associated
cg11067407	1.24399719346966e-05	0.016377834264522	0.918012844473984	0.0220832485491986	10602493	ATATTATTTCCTATACAATTTTCTCTTATAACATCCTTCTTTCAACTTTC	NA		II			GGGGCAAGAGGAGGAAGGAAGACAGCTCCTGGGAGCAGAGGCAAGCGGGAATGACAAGAG[CG]AAAGCTGAAAGAAGGATGCCACAAGAGAAAACTGCACAGGAAACAACATTCAGACTATGG	37	11	113599852	TGTTGTTTCCTGTGCAGTTTTCTCTTGTGGCATCCTTCTTTCAGCTTTCG	11	113105062	F						TRUE
cg23215587	1.2631871385257e-05	0.0165330672245098	0.678098187546815	0.058554897193053	73638416	AATAAAAAATTCCACAAAACTCTCAACCTACTAAAATTCCCAAACRAAAC	NA		II			CCCAAGTGTGGGGTGAGGAATTCCACAGGACTCTCAGCCTGCTGGAGTTCCCAGGCGAGG[CG]TGCTGACTCGGGGCCAGGCCTGAGCCACTGCTCCCAGGGGACTCCGGAGGTGGCCAAGGA	37	1	2842673	CGCCTCGCCTGGGAACTCCAGCAGGCTGAGAGTCCTGTGGAATTCCTCAC	1	2832533	R					RDMR	NA
cg23171103	1.2645725151556e-05	0.0165330672245098	0.743369372298686	0.0606240779556514	19799376	TACTTCTCCCAAAAATAATATACCACAATACACATAAAAAATTACCAACC	NA		II			TGGACAGTGCCTACTTCTCCCAGAAATGATGTGCCACAATACACATGGGGAATTGCCAGC[CG]GGGAAGCTCAGCCAAGTCTTGATGTTCGGAGTTTGGAACTTAGTCATAAAGACATTTTTG	37	5	174771462	ACTTCTCCCAGAAATGATGTGCCACAATACACATGGGGAATTGCCAGCCG	5	174704068	R						TRUE
cg12995421	1.26867986747412e-05	0.0165330672245098	0.889351452645491	0.0382840777252333	37798306	CTCTATTAATCTTTAACCAATCATTTTAACCAAATCACTCTAACCATTAC	NA		II			GATCACAATCACTCTATTGATCTTTGGCCAATCATTTTGGCCAAATCACTCTGGCCATTG[CG]TGGATACTGGACTCGGGTAGGCATTGAGGGTGAGAGAGGAGGCAGGAAAACCAGTTGAGG	37	5	59999842	CGCAATGGCCAGAGTGATTTGGCCAAAATGATTGGCCAAAGATCAATAGA	5	60035599	R		chr5:59995374-59996331	S_Shelf			NA
cg19652483	1.27030587245919e-05	0.0165330672245098	0.45306256985456	0.0675519485394045	57762404	CTTTCATCTAATTTTCCCCCTTATCCTCTTCTCTAAACTCAACATTTCAC	NA		II			ACCACAGGCCACTTTCATCTGGTTTTCCCCCTTGTCCTCTTCTCTGAGCTCAGCATTTCA[CG]TGCTCATTTTGGTGAGATTCCATCACAATACATCACCAGGAACACATGCGTTCCACTGGG	37	6	76191813	TTTCATCTGGTTTTCCCCCTTGTCCTCTTCTCTGAGCTCAGCATTTCACG	6	76248533	R	5'UTR					TRUE
cg04649598	1.27837651336336e-05	0.0165805895225991	0.845051186111289	0.0424098669756208	32713486	AATAAATAACTTCTAATTACTACTCCCAACTAAAACTTTTCTCCTAATTC	NA		II			TAGAATACAAAGATAAATGGCTTCTGGTTGCTGCTCCCAGCTGAGGCTTTTCTCCTGGTT[CG]TAGGAGGAGGCTCTAGAATCTGGAGAGCTGGCTGCTAGCCCTGGATCCCTTGTTTCCTGA	37	11	78803866	ATAAATGGCTTCTGGTTGCTGCTCCCAGCTGAGGCTTTTCTCCTGGTTCG	11	78481514	R	5'UTR					TRUE
cg04839314	1.2840092488639e-05	0.0165805895225991	0.873037748418554	0.0414285109341349	29787378	AACCTAAAAACCTATCAAACCRAACATCTACRAAAATATAAAACTACCCC	NA		II			ATGCGCTTCTCCAACTGGCAAGGCATCCACAGCTCGGCCGGGTGCCAGCTGGGAGGGGCG[CG]GGGCAGCTCCACATCCTCGCAGATGCCCGGCCTGACAGGCCCCCAGGCTGCTGGCTGGTC	37	2	242812631	GCCTGGGGGCCTGTCAGGCCGGGCATCTGCGAGGATGTGGAGCTGCCCCG	2	242461304	F	Body	chr2:242815056-242815599	N_Shelf			NA	2:242460225-242461324
cg13669432	1.28749137751398e-05	0.0165805895225991	0.63428875614392	0.0755246781211047	50765383	ACAAAACCATCCTACCTATAAATAAAAAAAACAACTACTCTATAAATAAC	NA		II			CTGGGCAGGTATAGTCACCAGGGGTCCTGCTTCTTTCATCATTGTCTCTCCCCGCCCCCA[CG]CCACCCACAGAGTAGCTGCCTTTTCCATCCACAGGCAGGATGGCTCTGTGCTCTGAGCCA	37	9	126943462	CGCCACCCACAGAGTAGCTGCCTTTTCCATCCACAGGCAGGATGGCTCTG	9	125983283	F						TRUE
cg16001165	1.29079197244942e-05	0.0165805895225991	0.555908279131787	0.056777804135524	10709478	TTTTACTAACTTCAAAATCAATATTTCATTCACTTTAATTCCTTCCTCAC	NA		II			TCAATCTTCTCAGAAGTTTCCAAGGACTCCAGATATGCAGGGAACTGGACACCAAGCTCA[CG]TGAGGAAGGAATCAAAGTGAATGAAACATTGATCTTGAAGTTAGTAAAATGCAGTAAGTG	37	4	129581866	TTTACTAACTTCAAGATCAATGTTTCATTCACTTTGATTCCTTCCTCACG	4	129801316	F						TRUE
cg14731462	1.29393927067674e-05	0.0165805895225991	0.816210809462931	0.0492217728313892	20687329	AATTCRATCTTACTCAAATAATCTACTTTTAAAATTTCTAACTTCATCCC	NA		II			CACTCTGTTCCCCTCTTAGGGGAGTTCTCAACAGAAGACACACTGGAAAGTGGATGTCAC[CG]GGATGAAGTTAGAAATCCCAAAAGTAGACTATTTGAGCAAGATCGAATTCAAAGGCATCA	37	10	129789429	CGGGATGAAGTTAGAAATCCCAAAAGTAGACTATTTGAGCAAGATCGAAT	10	129679419	F	5'UTR					TRUE		10:129789140-129789783	Unclassified_Cell_type_specific
cg01645729	1.29906418279926e-05	0.0165805895225991	0.357074539298527	0.0755811850404461	18800391	TACCTATAAAAAATAAATCACCAAAAAACAAAAACTCTCAAATACCCCTC	NA		II			TTGTTTCCTGCTGCCTGTGGGAGATGAGTCACCAAGAGGCAAAGGCTCTCAAGTGCCCCT[CG]TGGGATGGGTCTCATTCAGTCTTTTTGTTTTGCTTGAGCTCTGAGGTTTTGTATGTAAGC	37	2	131582240	CGAGGGGCACTTGAGAGCCTTTGCCTCTTGGTGACTCATCTCCCACAGGC	2	131298710	R						TRUE		2:131581827-131582479	Unclassified_Cell_type_specific
cg26843110	1.29943635699562e-05	0.0165805895225991	0.878596808720985	0.0394042199600744	68711368	CCTTAATACCCTAAAATCAATCAAATCCTAAAAAATTCTCTACTTATCAC	NA		II			TTAATATGTATTTTACAGCTGCTGGTGAAACAAGAAAGGGAGAGATAATTATAACCAGAT[CG]TGACAAGCAGAGAACTTCTTAGGATCTGATTGACCTTAGGGTATCAAGGAAGACAACAAG	37	15	74935742	CGTGACAAGCAGAGAACTTCTTAGGATCTGATTGACCTTAGGGTATCAAG	15	72722795	F	Body;Body;Body					TRUE
cg16291048	1.31423441303366e-05	0.0166082568086851	0.889547102616177	0.0283537509278749	38783472	TCCTCAACTACTTCTCAATTACTAATCCTCATTTAAAAAAATAAATATCC	NA		II			GGCATTGCTTCTCCTCAGCTACTTCTCAGTTACTGGTCCTCATTTGGAGAGATGGATATC[CG]GCTGGAAGCATCCCCTACCCGCTGGGAGAGTGGGTCTACAGCTCAGGGTCTACATGTGGA	37	1	153507498	CCTCAGCTACTTCTCAGTTACTGGTCCTCATTTGGAGAGATGGATATCCG	1	151774122	R	Body	chr1:153508424-153508840	N_Shore			TRUE		1:153507457-153509370	Promoter_Associated
cg13160967	1.31678233284209e-05	0.0166082568086851	0.516249980464702	0.066143124918581	57754346	TAACCTCTCTAACCTACCTAATCTTATCTTATAATATATAAAAAACAAAC	NA		II			GGTAAATCATTTAACCTCTCTGGCCTGCCTAGTCTTATCTTGTAATATGTGAGGGACAAA[CG]AGTTGTAACAGTCCGTGGAGTTCATTTTCTATCCATCTTCTCTTAAATGTGTTTAGGGTT	37	6	100730303	AACCTCTCTGGCCTGCCTAGTCTTATCTTGTAATATGTGAGGGACAAACG	6	100837024	R						TRUE
cg27630180	1.31998831667925e-05	0.0166082568086851	0.935793562541213	0.0181679964214347	23692387	TTACRATAAACAAACACACCTCCAACAAAACCACCACATAATTAAATCAC	NA		II			TAGATTTTTTATTCACACCACTCTGCATCCTCATGGGTAAGTGAGGCTGTCGGCATGTCC[CG]TGACTTAATTATGTGGTGGCCCTGCTGGAGGTGTGCTTGCTTACCGTAAACAGACGCAAA	37	6	163135177	TACGGTAAGCAAGCACACCTCCAGCAGGGCCACCACATAATTAAGTCACG	6	163055167	F	Body;Body;Body					TRUE
cg26888813	1.32218645637138e-05	0.0166082568086851	0.0605877322768395	0.00980134085875452	18694495	CRCCACAAAAACTCTCCRATAATCRAATTATAAATAAAAAACTTCCACTC	NA		II			TCTTGGCGGTGCGCCACAGGAACTCTCCGGTGGTCGGGTTGTAGATGAAGAGCTTCCACT[CG]GCGAGGCTCTGGTTGAGGGACTCCTTCTTCATCGTGTGCGCGCGGACGACGAGGGGAGCG	37	2	60962820	GCCACAGGAACTCTCCGGTGGTCGGGTTGTAGATGAAGAGCTTCCACTCG	2	60816324	R				high-CpG:60816257-60816570	DMR	NA	2:60816270-60816526
cg21658225	1.32222776030884e-05	0.0166082568086851	0.823220240947052	0.0520456404723571	18721328	TACTCAATATTTATAAAACTACCTCCTCAAACCACRCATAAAATACTAAC	NA		II			ACGATCACCATTACTCAGTGTTTGTGGAGCTGCCTCCTCAAGCCACGCATGGAATGCTGG[CG]AGGGAGGGCAATGCAGCTCTGGGCAATGGCTTGGGAAAAGTCTTGGCAATGTAAACAACT	37	3	134518358	CGCCAGCATTCCATGCGTGGCTTGAGGAGGCAGCTCCACAAACACTGAGT	3	136001048	R	Body	chr3:134514085-134515980	S_Shelf		RDMR	NA
cg26284735	1.3250360971089e-05	0.0166082568086851	0.660630404709766	0.110985319154035	31627342	AACATCACCATAAAATAACCATCTACATAATATACCTTCCAACTCCCACA	23625318	AACGTCACCATAAAATAACCGTCTACGTAATATACCTTCCAACTCCCACG	I	T	Red	ATAGACTTCCAGCTGAGCCAGCTGGTGACCTGGCCGCCCCTGAGTGGAGAAAATGGGAGA[CG]TGGGAGTTGGAAGGCACACCACGCAGACGGTCACCTCATGGTGACGTCACCTGCCAAACC	37	3	5065165	CGTGGGAGTTGGAAGGCACACCACGCAGACGGTCACCTCATGGTGACGTC	3	5040165	F		chr3:5068036-5068434	N_Shelf			NA
cg10556005	1.32712632832404e-05	0.0166082568086851	0.848879350133142	0.0348697791955254	26716506	AACACCCCCCAAAAAACAATACAAAACAACTTTAAATTACTATAAAAATC	NA		II			GTCTACCTATAGGCACCCCCCAGAGAACAATACAAGGCAACTTTGAGTTACTGTGAAAAT[CG]CCAGTGTTATGCGCATTTACAGAAGAGAGAAACATTGTGGAGAGCTGGAACTCATTCAAC	37	1	233467801	GCACCCCCCAGAGAACAATACAAGGCAACTTTGAGTTACTGTGAAAATCG	1	231534424	R	Body	chr1:233463526-233464414	S_Shelf			NA
cg24473500	1.33702624117276e-05	0.0166863072749716	0.407981144256004	0.13902874104511	60647345	CACACCCTAACTTTCAAAAAATCCTCRTAAAAACAATATAAATCACAATC	NA		II			AAAAGTGTCTTTTGTCCAGGAGGTTCTTTTAGTTATATCTCCCTCAGATATTTCAGCAGC[CG]ACTGTGATTCACATTGCTTCTACGAGGACTTTTTGAAAGTCAGGGTGTGTGCATGTGAGT	37	7	871436	ACACCCTGACTTTCAAAAAGTCCTCGTAGAAGCAATGTGAATCACAGTCG	7	837962	F	5'UTR;5'UTR					TRUE		7:871413-872712	Promoter_Associated
cg17637556	1.34247411594469e-05	0.0167085208781372	0.190585611864529	0.0484645369883348	74692479	ATTCTATCTAACTAAATCATAAACCTAACTATAAAAATTCRTTTCCTATC	NA		II			TTACTATTTAAATGCGGATATACTGTGAAGAATGCAATAGCATATGAGATTCATAAAATA[CG]ACAGGAAACGAATTTCCACAGCTAGGCTTATGATTTAGCCAGATAGAACAGGAAACTACA	37	4	20701575	CGACAGGAAACGAATTTCCACAGCTAGGCTTATGATTTAGCCAGATAGAA	4	20310673	F	TSS1500;TSS1500	chr4:20701817-20702336	N_Shore			NA		4:20701540-20702825	Promoter_Associated
cg12896170	1.35243349850013e-05	0.0167866109492581	0.795205252253156	0.0689551110850406	53723480	AAAACTACAATACAACATAATTCTAAACCTCCTACTCCAATCACAATTCC	NA		II			TGTGTCTATCTTAAACAATGAGTCATCTACCTGTCCCTGGTAGGATATTGCATGACTTAG[CG]GAACTGTGACTGGAGTAGGAGGCTTAGAACTATGTTGTATTGTAGCTCTTCCATATAGGT	37	6	28890069	CGGAACTGTGACTGGAGTAGGAGGCTTAGAACTATGTTGTATTGTAGCTC	6	28998048	F	Body	chr6:28890951-28892013	N_Shore			NA		6:28889756-28890379	Promoter_Associated
cg19026207	1.35887521507064e-05	0.0168207334570726	0.127966725499666	0.0449549361726925	17630498	ACAAATTCCCAACCCAACCAAAATTACAAATCTAAAAAAACAACTAACCA	56732385	ACAAATTCCCGACCCAACCGAAATTACGAATCTAAAAAAACAACTAACCG	I	C	Grn	CTGTCCATTTTACTGCCTCCTACGTCCCTCGAGTCCTCCCCTCTGCTTCTTTGTTCACCG[CG]GCCAGCTGCCTCCCCAGACCCGCAACCCCGGCTGGGCCGGGAACCTGCACCGCGGCGCTC	37	17	26645466	CGGCCAGCTGCCTCCCCAGACCCGCAACCCCGGCTGGGCCGGGAACCTGC	17	23669593	F	TSS1500	chr17:26645290-26645614	Island			NA	17:23669418-23669710	17:26645113-26646658	Promoter_Associated
cg10897459	1.36372588607746e-05	0.0168290120019591	0.72454604404636	0.0535564696074859	39778404	CCAAAATCATCAACACCATCTCACCCCATTTCAAAATAACTCAAAAATCA	48786431	CCGAAATCATCAACACCATCTCACCCCATTTCGAAATAACTCAAAAATCG	I	T	Red	GCGGGGACACAGGGCAGGAGAGAGGCCAGGCCTGGGGCCTCTGTGCCGGGAGGGATAATA[CG]ATCTCTGAGTCACCCCGAAATGGGGTGAGATGGTGCTGATGATCCCGGATTCCTTGGTTT	37	7	73237042	CGATCTCTGAGTCACCCCGAAATGGGGTGAGATGGTGCTGATGATCCCGG	7	72874978	F						TRUE		7:73236983-73237195	Unclassified_Cell_type_specific
cg05592147	1.36693282945976e-05	0.0168290120019591	0.630767219921341	0.0554361907489857	42627392	CCACCACACCCAACTAATTTTTATTAAATATACCAAAAATAAAACCAAAC	NA		II			CAAGAGTGAAACTCCATCTCTAAATAAATAAATAAATGAATAAAAATAAAGTCTGTTATT[CG]TTTGGCTTTATTTTTGGTATACTTAACAAAAATTAGCTGGGTGTGGTGGCACATGCCTGT	37	2	73428372	CGTTTGGCTTTATTTTTGGTATACTTAACAAAAATTAGCTGGGTGTGGTG	2	73281880	F	TSS1500	chr2:73429283-73430647	N_Shore			NA
cg06062187	1.37552187353545e-05	0.0168759356512065	0.270781276103515	0.0394327152130279	34675340	ACCCTATTCTCCCAAAACTACACTAACTAACAAATCTTTAACTACCCTCA	45797481	ACCCTATTCTCCCGAAACTACACTAACTAACGAATCTTTAACTACCCTCG	I	C	Grn	CCTGTCGCCCAGGCCCTGTTCTCCCGGGGCTGCACTGACTGGCGGGTCTTTGGCTGCCCT[CG]CAGAGATGCCCGGGCAGATGGAGGTCTCAGGGCTGAGGACACCGCCTTCGTAGCCCCGCC	37	5	5494730	GCCCTGTTCTCCCGGGGCTGCACTGACTGGCGGGTCTTTGGCTGCCCTCG	5	5547730	R		chr5:5495161-5495377	N_Shore			NA	5:5547712-5548467	5:5494378-5495523	Unclassified
cg04794141	1.37815362070416e-05	0.0168759356512065	0.299247830097744	0.0649812266106232	34785478	ATTAATTAAAAACATATATAAAAAACCCACTCTTTAATCTACATAACCAC	NA		II			CTCACTCAGGAAGTGATGGACTGACCCCCTGCGAGTGGATGAAGAAACTGCTCTCATAAG[CG]TGGTTATGCAGATCAAAGAGTGGGTCCTCTACACATGTTCCCAATTAACTGTGGCCATCC	37	14	92325159	TTAATTGGGAACATGTGTAGAGGACCCACTCTTTGATCTGCATAACCACG	14	91394912	F	5'UTR					TRUE
cg07838002	1.38422818060224e-05	0.0169048773779361	0.829868487184118	0.053518473002796	46639497	TAAAATATAAATCACCATAACAACTAAATCAACRAAATACCTCAACTAAC	NA		II			TTGCCCCATGCCAACCACACCTTTCTGTCTGCCAGCAGTAGAACCTCAGCCTCAAGGACT[CG]CCAGCTGAGGCACCTCGTTGATCCAGTTGCCATGGTGACCTACATTCCACCTTCTGCCCA	37	2	26864234	CGCCAGCTGAGGCACCTCGTTGATCCAGTTGCCATGGTGACCTACATTCC	2	26717738	F	TSS200					NA
cg06770878	1.38891757956462e-05	0.016916793298095	0.619670343555152	0.0510716468648583	65796328	AAAAAAAAAACATATTCCTAAACACATTTACTCACTACTAAAAAAACRAC	NA		II			TCTCTGGATTGGGAGGAAGAACATGTTCCTAAACACATTTGCTCACTGCTAGGGAGGCGG[CG]CCTCTTCTGAGGGAAGCCACTCCCTCTTCCCACAGCCTGCTCCTGGCTTTATTGCTCCTC	37	2	105372265	CGCCGCCTCCCTAGCAGTGAGCAAATGTGTTTAGGAACATGTTCTTCCTC	2	104738697	R						NA
cg09909740	1.39612168939417e-05	0.0169237650440406	0.642630030831603	0.0709573321621676	42693397	ACTACTCTATAAAAACCTAAAATTCCAAAAATAATCTAATCCTAAAAAAC	NA		II			TTGTTTTGCAGGGAGTAAAAATTTTGGGGGGCTTCTCAGTTTCTTTTATTCTGTGCCAAA[CG]TTTCCTAGGATTAGATCACTTTTGGAACTTCAGGTCCTCACAGAGCAGTTGATAGATAAG	37	14	56225464	CTGCTCTGTGAGGACCTGAAGTTCCAAAAGTGATCTAATCCTAGGAAACG	14	55295217	F						TRUE
cg04501188	1.39837871908344e-05	0.0169237650440406	0.0989937434742407	0.0297802418634225	21738380	ATAATAATAAACACAATATACAAATAAAACAACTTCACCAACAAACTCCA	61686464	ATAATAATAAACGCGATATACGAATAAAACGACTTCACCAACGAACTCCG	I	C	Grn	GCGGCGGCCCGCGGCGCAGCGGGGCCCGGGCCGGGACCGCCGTCGGGGGGCGCGGCGACG[CG]GAGCCCGCTGGTGAAGCCGCCCTACTCGTACATCGCGCTCATCACCATGGCCATCCTGCA	37	1	47904171	ATGGTGATGAGCGCGATGTACGAGTAGGGCGGCTTCACCAGCGGGCTCCG	1	47676758	F	1stExon	chr1:47902793-47905518	Island			NA	1:47675329-47678200
cg00605270	1.40063562158983e-05	0.0169237650440406	0.125128664719023	0.0279269932507805	44801431	CCTAAACAAAACTCCTTATCCTATTACAAATATTCCAAATCCTCCAAAAC	NA		II			CCTCGGGCCAGCCCAGATCATACCCTGCTGGGCAAAGGAGGAAGAGCCAGAGGATCCAGA[CG]CCTTGGAGGACTTGGAACACCTGTAACAGGACAAGGAGTTCTGCTCAGGCACGTGGCCAC	37	1	28261552	CGCCTTGGAGGACTTGGAACACCTGTAACAGGACAAGGAGTTCTGCTCAG	1	28134139	F	1stExon;1stExon;5'UTR;5'UTR					TRUE
cg00539347	1.40582546010105e-05	0.0169415356756083	0.519483376570274	0.0739854694260892	69602310	ACAATACAACTTCAATCATAACTCAAAATTTTACRAATAAAAACAAACAC	NA		II			GGAGACTTGAGGCAATACAGCTTCAGTCATGACTCAGGATTTTGCGAGTGAAAGCAAGCA[CG]TCAAGTGATGTAAGAAAATTCCCCCATTCCTCCAACCCACTGGCTTCCTCCTCCCTGGAG	37	22	30592296	CGTGCTTGCTTTCACTCGCAAAATCCTGAGTCATGACTGAAGCTGTATTG	22	28922296	R					DMR	TRUE
cg13580286	1.42545583431391e-05	0.0171327755773529	0.115725659455709	0.0185518379990826	34644314	TACAATCTTAAATTAAATCTAAACCCACACACTTCCCCACTCTAAACTAC	NA		II			CAGCCCCTCTGTACAGTCTTGAGTTAGGTCTAGGCCCACACACTTCCCCACTCTGAGCTG[CG]GTCTCTTCCTCTGTAAAATGTGATGATTCAGAACCTCTCCTGGCCCCAAGCGCAGTTCCA	37	8	22925391	CGCAGCTCAGAGTGGGGAAGTGTGTGGGCCTAGACCTAACTCAAGACTGT	8	22981336	R	Body;Body;Body	chr8:22925655-22926912	N_Shore			NA
cg00605523	1.43283933356344e-05	0.01717619921739	0.845169763755914	0.043784670913261	14636318	AAACRAAATAAAATTTCTTAACAACACAAAATCTCAAAACAAAATATACC	NA		II			GTTATCACGCCCTGGAACTAGCGCTGCCTGACACTAGCGCCTCCTCTGGGCTGTCTCTGA[CG]GCACATCCTGTCCTGAGACCCTGTGCTGCCAAGAAACCCCATTCCGCCCTCAGGCTCTGT	37	2	238523251	CGGCACATCCTGTCCTGAGACCCTGTGCTGCCAAGAAACCCCATTCCGCC	2	238187990	F						TRUE		2:238522962-238523501	Unclassified_Cell_type_specific
cg22164891	1.44369164310948e-05	0.0171828013936084	0.349276405458038	0.0884940781146472	24650452	CRTATAACTCACCCACACCAACCTTCTCTTCRCTCTAAATATAACTAACC	NA		II			GTCAATCCCAGCAACCTGGAGACAAGGGATTTCCAAACCCTAGAGGAAAAAAAACAGAAA[CG]GTTAGCTACACTCAGAGCGAAGAGAAGGCTGGTGTGGGTGAGTCATACGGTCTTTTCCAC	37	20	52199729	CGGTTAGCTACACTCAGAGCGAAGAGAAGGCTGGTGTGGGTGAGTCATAC	20	51633136	F	TSS200	chr20:52198058-52198400	S_Shore			NA		20:52199667-52199861	Promoter_Associated_Cell_type_specific
cg20950277	1.44506932259877e-05	0.0171828013936084	0.910111527505719	0.0320511268476507	58755377	AAACAACTTCCATAACACATTTTATACAAAACACATCTAAAATAATTACC	NA		II			GTGATCAACTCATCTCCTAGAAATATGTTCTTACCTCTTTATGCTCCGTAGAACTTTCTG[CG]GCAATCATTCTAGATGTGCCCTGTACAAAATGTGCCATGGAAGCTGTTTTTCCTGGAGTC	37	4	122085241	CGGCAATCATTCTAGATGTGCCCTGTACAAAATGTGCCATGGAAGCTGTT	4	122304691	F	1stExon;Body					NA
cg03191504	1.44996506082506e-05	0.0171828013936084	0.777261274304029	0.058225855091782	31642367	TATAAACTATATCTACAAACTAAACACTTCACACATCTTTAAATTATTTC	NA		II			ACACTGAGCTGTGTGGGCTGTGTCTGCAGACTGGACACTTCACACATCTTTAAATTGTTT[CG]TTGGTCTTTTCTCTCAAACAGAATTATTCTCTCACTAAAAAGGCTAGAATGGACACCGAT	37	2	101922427	GTGGGCTGTGTCTGCAGACTGGACACTTCACACATCTTTAAATTGTTTCG	2	101288859	R	Body	chr2:101924364-101925357	N_Shore			NA
cg23689615	1.45137183772827e-05	0.0171828013936084	0.638753985745655	0.0581735751999748	21789509	TACCACCTAAAAACTCCTCTAAAATCTAACTACRCTAACCAAAACATCCC	NA		II			TTCTGCTTCTCTGCCACCTAGGGGCTCCTCTGGAGTCTGGCTGCGCTAGCCAAAACATCC[CG]CTCAGCACATATTTCACAAGCAACTGACCAGTTCCTCCTGGACTTTGTTTATCCTCCAGC	37	15	74228839	CGGGATGTTTTGGCTAGCGCAGCCAGACTCCAGAGGAGCCCCTAGGTGGC	15	72015892	R	Body					TRUE		15:74228217-74228875	Unclassified_Cell_type_specific
cg16690356	1.45225048329606e-05	0.0171828013936084	0.800612582549159	0.0864853625329641	47775465	AAAAAATTATTCCCCAAAATTTTAACAAAAACCCCAAAAACTAAAATAAC	NA		II			GGGGAAAACATGGAGGATTATTCCCCAAAATTTTGACAGGGACCCCAGGGACTGGGATAA[CG]TTGTGACTTTCACCTTCTCTGAAATGTTGGAATTTTATATTACAGAATAAACTTGGATTT	37	6	29945948	GAGGATTATTCCCCAAAATTTTGACAGGGACCCCAGGGACTGGGATAACG	6	30053927	R	Body	chr6:29944402-29945169	S_Shore			NA
cg12796135	1.45914137703223e-05	0.017219607122124	0.779899940983587	0.034621390989749	58786497	TTCRTAATAACTAAACTTACAAAAAACRAAACACCCATCCCTAAAAAAAC	NA		II			ATCTGTGATGGGCTCAGCTGGCCGGGGAGGGCGCAGGGGCCCACTGGGTTCAGGAACCCA[CG]TTTCCTCAGGGATGGGTGCTCCGTTCCCTGCAAGCCCAGCTACCACGAAGTAATCCACCA	37	1	153916764	TCGTGGTAGCTGGGCTTGCAGGGAACGGAGCACCCATCCCTGAGGAAACG	1	152183388	F	Body	chr1:153918372-153919334	N_Shore			NA
cg27598956	1.46662728002054e-05	0.0172539470539094	0.729327558079621	0.0481777268987845	73738327	AAAATATACCCCTCCCATCATAAATTATCTACAACAAAAACCTAACAAAC	NA		II			TAATGAAGTAAAAAATATGCCCCTCCCATCATAGATTATCTGCAGCAGAAACCTGGCAGG[CG]TCAGCCATGGTACCTGTGGTTTAAGCTCTCAGCTTAAAGCATCTGAAAGGGGCATTACGT	37	8	9758788	CGCCTGCCAGGTTTCTGCTGCAGATAATCTATGATGGGAGGGGCATATTT	8	9796198	R	Body	chr8:9760750-9761643	N_Shore		CDMR	TRUE
cg01574233	1.47465863182776e-05	0.0172539470539094	0.810549452989683	0.0327555553285198	59802369	CAATACCACATTCTCTAACTCCCCACTTTAAATCTCCTACCCCAAAAAAC	NA		II			GTGTTCTTACCCAATACCACATTCTCTGACTCCCCACTTTAAATCTCCTACCCCAAGAGA[CG]TTTCCTAAAAGAGTCTCCTGCACATTTCACCCCTTTGGAGCCCGTGCTCCAGCTCACTGC	37	12	56359406	CGTCTCTTGGGGTAGGAGATTTAAAGTGGGGAGTCAGAGAATGTGGTATT	12	54645673	R	TSS1500;TSS1500;Body	chr12:56360467-56360909	N_Shore			NA
cg03303585	1.47938505992966e-05	0.0172539470539094	0.58623057533129	0.0952289738280749	65788350	TCAACCATTTAACATTCTTCCCTACTTCTAACTAACTCAAAAATACTTCC	NA		II			TGGGGAGTGAATCAGCCATTTGGCATTCTTCCCTACTTCTGACTGACTCAGAAGTACTTC[CG]TCACAACTGCCACACATTTTTGAAAAAGAAGGAGTGGAGTTGTTATATGAGTCATAAGAG	37	4	75585178	CGGAAGTACTTCTGAGTCAGTCAGAAGTAGGGAAGAATGCCAAATGGCTG	4	75804202	R						TRUE
cg22289785	1.48413461395964e-05	0.0172539470539094	0.754019874659595	0.0568840447335042	28733300	CRCTCTTAAAACTTTATTTTCAAAAACAAATTTTATACAATATATAAATC	NA		II			AAAATACTTCATGAAAGGCAGTGTATTCTGAAAAAGCCTTCAAATAAAGGTATTGCAACA[CG]ATTTATACATTGCATAAAATCTGTCTTTGAAAATAAAGTTTCAAGAGCGCTTGTCTTGTG	37	4	48496404	GCTCTTGAAACTTTATTTTCAAAGACAGATTTTATGCAATGTATAAATCG	4	48191161	F	3'UTR	chr4:48492117-48493589	S_Shelf			NA
cg22073152	1.48447956112271e-05	0.0172539470539094	0.673064504227296	0.059407213594617	14652336	CRTACTCTCAAAAAAATAATAAAAACTTAATTTTTCTCCCACATAACATC	NA		II			CATAATTGCAAACTGTTTTGGCAGCAAAACGAATTATTTCGGTAGCAAGAAGAGACTTAA[CG]ATGCTATGTGGGAGAAAAACTAAGTCCCTACTATCTTTCTGAGAGCACGTCTCAGAGGAC	37	1	198633497	CGATGCTATGTGGGAGAAAAACTAAGTCCCTACTATCTTTCTGAGAGCAC	1	196900120	F	Body;Body;Body;Body					NA		1:198633388-198633512	Promoter_Associated_Cell_type_specific
cg05355436	1.48793252396724e-05	0.0172539470539094	0.893182358749771	0.0332833755856939	17698423	TAATATCTATAAACACTCCCCACACTACCAACATAAACRATACTTATAAC	NA		II			AACCTTAACTTTAATGTCTATAAACACTCCCCACACTGCCAGCATGAGCGATGCTTATGA[CG]AAGTTCAATTTAACAGCTTCACATAATTCTCAGTTGAGTCATCAGAGATTCAGTAAGATC	37	10	63520873	CGTCATAAGCATCGCTCATGCTGGCAGTGTGGGGAGTGTTTATAGACATT	10	63190879	R	Body					TRUE
cg24032190	1.48986369159301e-05	0.0172539470539094	0.27501054679989	0.0802156906802726	23631447	CCACCCCCAAACATACAATCTACCCACAAAAAATAATTCATAATACTCCA	38808307	CCACCCCCAAACGTACAATCTACCCACAAAAAATAATTCATAATACTCCG	I	A	Red	AGAAAGTAAATCCCACCCCCAAGCGTGCAGTCTGCCCACAGGAAGTGATTCATGGTGCTC[CG]ATTCGGGCAGACCTGACTGCAGGAGGCGGGAGGCTGGGAACCAGGTCTGGGAAAAGAGGG	37	15	67442893	CGGAGCACCATGAATCACTTCCTGTGGGCAGACTGCACGCTTGGGGGTGG	15	65229947	R	Body;Body;5'UTR				DMR	NA
cg20380975	1.49235282711421e-05	0.0172539470539094	0.753015694968434	0.0647250397126972	55610376	AAAAAAACAATTATCTTTCCTCCAAATTCTCATATTTATCAATACAAAAC	NA		II			TTTGAGGACTAAGCCTTTCTAAAATAACATTGTAATAAACCATTTTTACTGAGATTGCAA[CG]TTTTGCACTGATAAACATGAGAATCTGGAGGAAAGACAATTGTTTTCTTGTTTAAAATAT	37	5	125960612	AGAAAACAATTGTCTTTCCTCCAGATTCTCATGTTTATCAGTGCAAAACG	5	125988511	F	3'UTR					TRUE
cg01413566	1.49725555760147e-05	0.017266805952708	0.790505877170544	0.0427828219756958	52741394	CCAATCAACCACCAATCAAAACCAATCATTACTAAACAAACAACTCCCCA	53697431	CCAATCAACCACCAATCAAAACCAATCATTACTAAACGAACAACTCCCCG	I	T	Red	TCACCATCCTGCCCAGTCAACCACCAGTCAGAACCAGTCATTGCTAGGCGGGCAGCTCCC[CG]TGGGCAACGGCTGGCTGAAGGATCTGTACCCTGGCGCTGCAGGGAGCTGGGCGTTCAGCC	37	1	43750640	CGGGGAGCTGCCCGCCTAGCAATGACTGGTTCTGACTGGTGGTTGACTGG	1	43523227	R	5'UTR;5'UTR					TRUE
cg05471495	1.50707634171253e-05	0.0173361731725995	0.213465258466864	0.0458166737717563	35724480	TCCTATTCTCAAAAACTTATCATCAAACACTACAAATAATATAAAACCAC	NA		II			AGACAAATAGTTCCTGTTCTCAAAAGCTTGTCATCAAACACTGCAGATGGTATGAAACCA[CG]TCAAAGGCAATGTGATAAATGGGGAGGAATAATATTCACCCATTTCTCTAGCATTTGCCA	37	2	101369330	CGTGGTTTCATACCATCTGCAGTGTTTGATGACAAGCTTTTGAGAACAGG	2	100735762	R						TRUE
cg13549174	1.5236387460764e-05	0.0174318305243072	0.783730145523242	0.0490111960294433	38726342	CCTAATTCCACCTATCTCTTAATCCTATATATAAAATAAAACCACAAACC	NA		II			CCCTGTTCCTGCCTGATTCCACCTGTCTCTTGATCCTGTGTGTGGAATGGGGCCACAGGC[CG]GGGCTGCTCTCAAAGACCCCGTATTTGTCCATTCTTGTACTGCTGTAAACACCTGAGATG	37	9	133910264	CTGATTCCACCTGTCTCTTGATCCTGTGTGTGGAATGGGGCCACAGGCCG	9	132900085	R	Body	chr9:133911564-133911838	N_Shore			NA
cg25002318	1.5291826969206e-05	0.0174318305243072	0.928993255390713	0.0362191022692902	34749406	AAACCCTCRAACAATTTTCTAAAAATAAACCTTTAATAAAATAAATTTTC	NA		II			AAAAACCAATGGAACCCTCGAGCAGTTTTCTAAAAATGAGCCTTTGATAAAATAGATTTT[CG]CTTCCAGCTATAATGGAGTATCTAGTACTGGGCTAGCCATCGTGCTGTCAACGATCACAA	37	17	3471868	AACCCTCGAGCAGTTTTCTAAAAATGAGCCTTTGATAAAATAGATTTTCG	17	3418618	R	Body;Body;Body;Body	chr17:3474582-3474897	N_Shelf			NA
cg24876404	1.52991278048572e-05	0.0174318305243072	0.521157924342468	0.0598893942803916	14785366	AAATAAACAACTCATATCTCACTCATCAACAACTATAACTATAAAAAAAC	NA		II			GGGACTGCAGGGAATGAACAGCTCATGTCTCACTCATCAACAACTGTGGCTGTGGGGGAA[CG]TGGCTCTGTGTCTACTGAACTTTGCCAGTTTTAAAGAGAAACACACAATCGAGATTTTTG	37	2	238173365	AATGAACAGCTCATGTCTCACTCATCAACAACTGTGGCTGTGGGGGAACG	2	237838104	R					RDMR	NA
cg10599446	1.53320295014093e-05	0.0174318305243072	0.857893739500867	0.04180175850603	51789508	TTTCTATCTTCATTAAAATTTAAAACTAAATCAAAACTCACTAAAATCAC	NA		II			AATGTGTAAGGTTTCTGTCTTCATTAAAGTTTGAGGCTGAATCAAGACTCACTGGGGTCA[CG]TAAGGGCAATTTTGCAAACCCAAGGCAAGCTGTTAACAAAATCAACCTGGGCCAATCATC	37	3	189073674	CGTGACCCCAGTGAGTCTTGATTCAGCCTCAAACTTTAATGAAGACAGAA	3	190556368	R						TRUE		3:189073278-189074083	Unclassified
cg05318210	1.53572588135682e-05	0.0174318305243072	0.753021993088498	0.0414196190456416	58641464	ATTCCAAACCACAACTTCCCTTAAAAATATACAAATCTCAAATAAAAACC	NA		II			GAAAAAAAAAAACCTTGAAAAAAATGGGTGTAACCCTGGGCTTTGATACAACTGGCCTTT[CG]GCCCCCACTTGAGATTTGCACATCCCCAAGGGAAGCTGTGGTTTGGAATAAGATGGTGCA	37	2	145780010	CGGCCCCCACTTGAGATTTGCACATCCCCAAGGGAAGCTGTGGTTTGGAA	2	145496480	F						TRUE
cg07155013	1.53869696570983e-05	0.0174318305243072	0.717283950008115	0.0632761180847858	11753324	CTAAATCRATCRCTAAAAAACTACTATAACACATATACTACAAAACTAAC	NA		II			CTACCAGCTCACTGGGTCGGTCGCTAGAAGACTGCTATAGCACATATGCTGCAGAACTGA[CG]TTCATTACCAGGTCACTTTCAAAGTGTTGGCTAGCAAGTCTGTAGTTAGTTCTTATTTTT	37	6	140030345	CGTCAGTTCTGCAGCATATGTGCTATAGCAGTCTTCTAGCGACCGACCCA	6	140072038	R						TRUE
cg20696049	1.5453602754568e-05	0.0174318305243072	0.885832449991219	0.0250319510229534	11793496	AAAAAAACATAACTTAACTCAAACCTAAATAACAATACCAACCACCTACA	23762408	AAAAAAACGTAACTTAACTCGAACCTAAATAACAATACCGACCGCCTACG	I	C	Grn	CCTGGATCTGCCGCTCCCCCCTTCCCTCTCCTGGGAGCATCGGTGCCTGGGCGCCGTGGG[CG]CAGGCGGTCGGCATTGTTACTTAGGTCCGAGCTAAGTTACGTCTCCTCTGCCCAAATCCT	37	7	157551890	GAGGAGACGTAACTTAGCTCGGACCTAAGTAACAATGCCGACCGCCTGCG	7	157244651	F	Body;Body;Body	chr7:157550547-157551025	S_Shore			NA	7:157244585-157244921
cg23753610	1.54600605274345e-05	0.0174318305243072	0.91150926155598	0.0244508485231884	57687472	AACACATCCCRAATCTAATAAAACCAATCRATAATAATAATTTCAATAAC	NA		II			AGTCTTTGCTCAGCACATCCCGGATCTGGTGGGACCAGTCGATGATGGTGGTTTCAATGG[CG]TGCAGGAGCAAGTTGTCCAGTGAAGAGGGGATCCTGCCCAGTGGAAGGTTGGGGCATTGC	37	17	76567830	CGCCATTGAAACCACCATCATCGACTGGTCCCACCAGATCCGGGATGTGC	17	74079425	R	Body					NA
cg21313729	1.55906262250717e-05	0.0174839557608763	0.643802263708618	0.0650556839328784	34797366	AAATAAATCATCTAATACTCATATTACTATAATTACCRACACATTTATAC	NA		II			ATCAAGGCCATTCCTTTCCCAGCCTCACGGTGAGCTAACTCTTCTCCCTCCACCCTGCAC[CG]TACAAATGTGCCGGTAATTATAGCAACATGAGCACCAGATGATTCATCTTGGAGTCTGGA	37	15	81384774	GATGAATCATCTGGTGCTCATGTTGCTATAATTACCGGCACATTTGTACG	15	79171829	F						TRUE
cg20765522	1.56229605986592e-05	0.0174839557608763	0.716756766146286	0.0489193065131233	23666387	TAACATATCCCCACAAAAATTAAAAATTATAATTCATCCTCTACCATCAC	NA		II			AGAGATTGAAAGAGCCGCCAGAGCCTTGTGGGGGCAGAGAGGGAAGAGTGTAATAGAGCC[CG]TGATGGTAGAGGATGAACCACAACTCTCAACTCTTGTGGGGACATGCTACTATACTCCAA	37	6	32154715	AGCATGTCCCCACAAGAGTTGAGAGTTGTGGTTCATCCTCTACCATCACG	6	32262693	F	Body					NA
cg05366166	1.56706972634382e-05	0.0174839557608763	0.102053697035536	0.0170903127713867	32810391	AAAAAAACTTAACAAATCTACRATTACCATAAAAAAAATTTCCCRAATCC	NA		II			AATTCATTGCTTGGCTTTTGCATTGTCGGACTTTAAAAAAGTGTGTCTGCTGTTGTTGCC[CG]GACTCGGGAAATCTTTTTTATGGCAACCGCAGACCTGCCAAGTCTCTCTTACTTGGAATC	37	18	22932673	GAGAGACTTGGCAGGTCTGCGGTTGCCATAAAAAAGATTTCCCGAGTCCG	18	21186671	F	TSS1500	chr18:22930018-22930904	S_Shore			NA
cg01078772	1.56933656764805e-05	0.0174839557608763	0.664204329972929	0.0848995367580023	57743449	ATCTCTCTTACAAACACATATAAACACATTCACAAAACACAAACACCATC	NA		II			GGTGAATATTACTCATTTTCCCTCAAGAGAAGCTCATAAGTGTGTGTGGGTGTGAGAGCA[CG]ATGGTGCCTGTGTTCTGTGAATGTGTCCATATGTGTCTGTAAGAGAGACAGAGACCAAGA	37	20	30920486	TCTCTCTTACAGACACATATGGACACATTCACAGAACACAGGCACCATCG	20	30384147	F	3'UTR					TRUE
cg20199836	1.56981992382397e-05	0.0174839557608763	0.374400298738289	0.0551222047455565	56631448	TCCTCCAAAAACACATAATAACAAACATAATCACTACTACTTAATATCCC	NA		II			ACGAGTTGGTCTCCTCCAGAGACACATGATGGCAAACATAATCACTACTGCTTAATATCC[CG]CCCCAGGCAAAGTCAATAATTGCTCTGGGTAGTTCGAGCAGGTGGTGTGAGCAAGCCGTG	37	19	35940425	CCTCCAGAGACACATGATGGCAAACATAATCACTACTGCTTAATATCCCG	19	40632265	R	TSS200					NA
cg13401658	1.58250692436256e-05	0.0175130162057303	0.93501840291513	0.0190777400849772	44699391	ATAACAAAAACAATTTAATTTTTACTATAACCRATTCAATTAATCTCTCC	NA		II			GAGACCAACTGGTCAGTATTGCTCACTAAAGGCCTCTTAACCACCAGCTGGGCCACCAGG[CG]GAGAGACTAACTGAACCGGCTACAGTAAAAATCAAACTGTTTCTGTCACTGACCCAACAT	37	2	177311027	TGACAGAAACAGTTTGATTTTTACTGTAGCCGGTTCAGTTAGTCTCTCCG	2	177019273	F						TRUE
cg03272310	1.58563780376927e-05	0.0175130162057303	0.293627409634496	0.0592736448026025	49624455	ACTCTTCCTCRTTAAAATACAATAAACTACCTTAATCTACRATACAAAAC	NA		II			TGGCCTCTCTTGGCTCCATCTCTGCACTGGCTCACAGCAGCAAAAGCATGTCCACCCCCA[CG]CCCTGCACCGCAGACTAAGGCAGCTCACTGCACCTCAACGAGGAAGAGCCAGGCTCTGAC	37	17	39704454	CGCCCTGCACCGCAGACTAAGGCAGCTCACTGCACCTCAACGAGGAAGAG	17	36957980	F		chr17:39705045-39705332	N_Shore			TRUE		17:39704426-39704623	Unclassified_Cell_type_specific
cg02072834	1.58686962840422e-05	0.0175130162057303	0.427325721441806	0.0567415478807121	65741436	ACRAACCTCAAAACCATAAAAACTACAATAAACAATAATCRTTTTAACTC	NA		II			GCCAGGATGGGACGGGCCTCAAAACCATGGGAACTACAATGGGCAGTGGTCGTTTTGACT[CG]AATTCCATTCCCCTTTGTTCTGGAAATAGCTGCATGATTTCCCTTAGGGGATCCACTCCA	37	14	76589894	CGAGTCAAAACGACCACTGCCCATTGTAGTTCCCATGGTTTTGAGGCCCG	14	75659647	R						TRUE
cg27446185	1.59241697286244e-05	0.0175130162057303	0.476862744095541	0.0626415985386555	11752451	TAATAAATAACRCTCAAACAAAAACTAAATCACCATTAATCAAATCTCTC	NA		II			CCCATCTCTGCTGGTAGATGACGCTCAAACAGAGGCTGGGTCACCATTGGTCAGGTCTCT[CG]TGGAGGAGACTCATGCTGGGGGACCTCAGGAAGGCCATGAGCTGAAGTGACAAGACCACT	37	1	117753965	GGTAGATGACGCTCAAACAGAGGCTGGGTCACCATTGGTCAGGTCTCTCG	1	117555488	R	TSS1500					NA
cg24823764	1.5957317990771e-05	0.0175130162057303	0.855853389423636	0.0396516175925819	20686352	CTTAAATACCRTAACRATTAAAAAAATTCTAACCTTACCTCCCAAAACAC	NA		II			CTGGAGCAGAGTCCCACTGTCCAGGTGCCCACCCAGGGCCCTCTCAGTCCCCCTGCACAG[CG]TGCCCTGGGAGGCAAGGTCAGAACCTCCTCAACCGCCACGGCACCCAAGAGACGGGCATG	37	8	143192949	TTGGGTGCCGTGGCGGTTGAGGAGGTTCTGACCTTGCCTCCCAGGGCACG	8	143190856	F						NA	8:143190856-143191053
cg21619639	1.59989627460086e-05	0.0175130162057303	0.0387935495437801	0.0230284512466985	27709474	ATAAAAAAAACTACCAATCTTTTAAAACACAAACTCACTAACACTACCCC	NA		II			CTGAACGCAAGATAGAGAAGACTACCAATCTTTTAGGGCACAGACTCACTGACACTGCCC[CG]AGGGCGGCAAGTACCAGTGGTCGATCACCAACAGAGGCCCCGCCTCCGAGGACACTTTCC	37	4	155471134	CGGGGCAGTGTCAGTGAGTCTGTGCCCTAAAAGATTGGTAGTCTTCTCTA	4	155690584	R	Body	chr4:155471133-155471682	Island			NA	4:155690584-155691297	4:155470697-155472011	Promoter_Associated
cg22193385	1.60042189865935e-05	0.0175130162057303	0.641506045973763	0.0819038469942467	37643442	CCCACAAATATCCTCCCCTTAAAACCCTATAAACCTATTTACAAAAAAAC	NA		II			AGGGTGATTTACCCACAAATGTCCTCCCCTTGGAGCCCTGTGGGCCTGTTTACAGGAGGG[CG]GAGGCTGCCTTGGGGCACAGAGGCAGGGCCGTGAGTCACCCCATGAAGTGGGCCAGCTTC	37	12	52638005	CGCCCTCCTGTAAACAGGCCCACAGGGCTCCAAGGGGAGGACATTTGTGG	12	50924272	R	Body	chr12:52639195-52639416	N_Shore		DMR	TRUE		12:52637831-52638358	Unclassified
cg00263677	1.60408022428769e-05	0.0175130162057303	0.879740348965633	0.0695829354269953	63687430	AATAAAAACCCTCTCAAAACCATCTAATATACCTACAATAACATAACACA	70671504	AATAAAAACCCTCTCAAAACCATCTAATATACCTACGATAACGTAACGCG	I	A	Red	GTTGGGAGGAAAAATAGAAGCCCTCTCAAAACCATCTGGTGTGCCTGCGGTGGCGTGGCG[CG]GCTCAGCAGCCCACATGGATGAGCGCAGCGGGTGTGTCATTGCCTGGGAGGGACGCAGGC	37	16	84885230	CGCGCCACGCCACCGCAGGCACACCAGATGGTTTTGAGAGGGCTTCTATT	16	83442731	R	Body					TRUE
cg22572661	1.60703028454913e-05	0.0175130162057303	0.948711815107577	0.0155205813275402	32673319	TTTCAAAAACTCAACTAAAACAACATACTCTATAAAACCAACAATAACCA	54720310	TTTCAAAAACTCGACTAAAACGACGTACTCTATAAAACCAACAATAACCG	I	A	Red	CGCCGGCTTGGATTTCAGAAGCTCGGCTAGGGCGGCGTGCTCTATAGAGCCAGCAGTAGC[CG]GGGACAAGCAGGTGCCCCGACCTTTCTGAGCTGGTGGAGTGGGAGCCTCCCGGGTACAGC	37	5	28404717	TTTCAGAAGCTCGGCTAGGGCGGCGTGCTCTATAGAGCCAGCAGTAGCCG	5	28440474	R						NA	5:28440343-28440998
cg13497926	1.62763249159896e-05	0.0175458567217393	0.612160607433374	0.0699275126729713	67789426	AACAAATATTAAAATTCAAAAATAAAATCAAAACTTACTTCCTCATTTCC	NA		II			AAAGCCTATGTGGCAGGTGTTGAAATTCAGGAGTAAAATCAGAACTTGCTTCCTCATTTC[CG]ACCTTGAAAACTACCTGTTTTTCTTGCCATCAAAGGAAGAGGAGGGGCACTTGGGGTGAA	37	9	96057804	CGGAAATGAGGAAGCAAGTTCTGATTTTACTCCTGAATTTCAACACCTGC	9	95097625	R	Body	chr9:96055059-96055412	S_Shelf			NA		9:96057702-96057997	Unclassified_Cell_type_specific
cg09327981	1.63233758966686e-05	0.0175458567217393	0.883288020879585	0.0356563732519618	59775424	ATCTAACTTAATAAATATACRAATAACCCRAAACTCTACATTTCAAACAC	NA		II			GTCAAGTCATTGCTGCTCAAAGTGTGTTCCACAGAGCAGCAGCATCTGTATGTCCTGGAG[CG]TGTTTGAAATGCAGAGTCTCGGGCCACCCGCACACCTACTAAGTCAGACTGCATTTTAGC	37	7	95455393	TCTGACTTAGTAGGTGTGCGGGTGGCCCGAGACTCTGCATTTCAAACACG	7	95293329	F	Body;Body;Body					NA
cg00524374	1.63310170236624e-05	0.0175458567217393	0.561257095747214	0.125989640250814	56689304	AATAACTAAAAACCTAATACTACAATCCRCCATACTTTAAAAAAACTCAC	NA		II			GATGAAAGGAGTTGTCCAAGAAATGACTATCTCAGAGGGAAATTTTCCTTCAGGTCATTA[CG]TGAGTCTCTTTAAAGCATGGCGGACTGTAGCATTAGGTTTTCAGTTATTAGGTATATTAA	37	10	3894968	CGTGAGTCTCTTTAAAGCATGGCGGACTGTAGCATTAGGTTTTCAGTTAT	10	3884968	F						TRUE		10:3894579-3895067	Unclassified_Cell_type_specific
cg10983484	1.63417362997371e-05	0.0175458567217393	0.56422689682729	0.0779170311359985	56735443	ACAAACCCATAACAAAATCATTCAAACATACAAAAAAACTCCTACAAAAC	NA		II			TGTGATAGATCACAGACCCATGACAGAATCATTCAGACATGCAAAGAGACTCCTGCAGGA[CG]GTAGTCGAGGGGAGAGTTCTCTACTGCTTTCTGCTGGAAGGAGATAGGCTGGAGATGCTG	37	15	52018762	CAGACCCATGACAGAATCATTCAGACATGCAAAGAGACTCCTGCAGGACG	15	49806054	R	Body;5'UTR					TRUE
cg02118886	1.63514393916956e-05	0.0175458567217393	0.854494933253851	0.0515699966795277	15748321	TCTCATAAAAAACTTCAAAAAAACTCTATAACTACRTAAATCTAACACCC	NA		II			AGAGCCGTGACTCTCATGGAGGGCTTCAGGAAGGCTCTGTGGCTGCGTAGGTCTGGCACC[CG]GTGCTGCCTGTTGTGGGGCCACGTGAGACTTCCACAGCTTTCCCGTGATTTCTAAAAATA	37	6	158464852	CGGGTGCCAGACCTACGCAGCCACAGAGCCTTCCTGAAGCCCTCCATGAG	6	158384840	R	Body					NA	6:158384583-158384864
cg07585562	1.63793348667156e-05	0.0175458567217393	0.850632761169959	0.0333264633678041	67670350	CCTAACTATCCTTATATATCCAAAAAACACAAAACCCCTCTACTAACCTC	NA		II			CCCTTAGCTAGCCTGGCTGTCCTTATGTGTCCAAAGAGCACAGGACCCCTCTGCTAGCCT[CG]TCTGGAGGGTGTAAAGAGGAATGAGATATCAGGTGTGAAAGCGCTTTATGACTAGAAAGC	37	17	71310422	CGAGGCTAGCAGAGGGGTCCTGTGCTCTTTGGACACATAAGGACAGCCAG	17	68822017	R		chr17:71306975-71308682	S_Shore			NA		17:71310392-71310510	Unclassified_Cell_type_specific
cg11931646	1.63907177305407e-05	0.0175458567217393	0.398750780960634	0.0992866081717898	63611385	CAACATAACAAAAACCCACTTCTATAAAAAAACTAAAAATTAACCAAACA	27664471	CAACATAACAAAAACCCGCTTCTATAAAAAAACTAAAAATTAACCAAACG	I	T	Red	CAGGGCTCAAGTGGTCTTTCCACCTCAGCTTCCTGGGACTGCAGGCACGTGCTACCACCA[CG]CCTGGCTAATTTTTAGTTTTTTTACAGAAGCGGGCTTTTGCCATGTTGTCCAGGCTGGTC	37	6	31804172	CGCCTGGCTAATTTTTAGTTTTTTTACAGAAGCGGGCTTTTGCCATGTTG	6	31912151	F	5'UTR;5'UTR;TSS1500	chr6:31802598-31802823	S_Shore			NA		6:31802048-31804836	Promoter_Associated
cg24652919	1.64085803301259e-05	0.0175458567217393	0.73316704303433	0.0751165395178577	48640435	AAACTAAAAATAACACRATAAAACAAAACCTAAAATCAACTATAAAAACC	NA		II			GAGGTCAGCTAGAGCTAAAAATGGCACGATGAGGCAGGGCCTGAGGTCAGCTGTGAGGAC[CG]CCTGTGATTCTGCAGAAGGCCTGGCCAGTGGAGGAACCTACCTGAGTGGGGGCAGGGCTG	37	16	3073191	AGCTAAAAATGGCACGATGAGGCAGGGCCTGAGGTCAGCTGTGAGGACCG	16	3013192	R	Body;Body;Body;TSS1500;TSS1500	chr16:3073686-3074443	N_Shore			NA
cg03565153	1.65454619445592e-05	0.0176325462351658	0.759010932849528	0.0612743629505384	38810391	AATAATCTCTCCAAACTCAAATAATCCTATCTAACTTAATCTACAACATC	NA		II			TAGGAATAATGGATAGTCTCTCCAGGCTCAGGTAATCCTGTCTGACTTGATCTGCAGCAT[CG]AGTCAACCCTCCTTTCCCCAAGGGAAACGTTCTTCTATTAGAGGATGAGAGCTTCAACAT	37	6	13114660	ATAGTCTCTCCAGGCTCAGGTAATCCTGTCTGACTTGATCTGCAGCATCG	6	13222646	R	Body					TRUE
cg24818562	1.66147163603272e-05	0.0176325462351658	0.361438380559553	0.0489882847032394	64654341	AACAACCTCAAAATTTAAAAACCCATTACACACCCCAACCATATTCCTAC	NA		II			GGGTCAGGCCTCATTGGTTTCCGGCGGCCCCAAGGGCGAGGTAGCCAGCCACCAAGCCGT[CG]CAGGAACATGGCTGGGGTGTGTAATGGGCCCCCAAATTCTGAGGCTGCTTCCTGGCACTA	37	6	31627714	CGCAGGAACATGGCTGGGGTGTGTAATGGGCCCCCAAATTCTGAGGCTGC	6	31735693	F	1stExon	chr6:31628338-31628658	N_Shore			NA		6:31627694-31628805	Promoter_Associated
cg22186223	1.66211648919655e-05	0.0176325462351658	0.73216015730412	0.0414961830745753	17737486	AACCACAAATAAAAAACCATAAAAACAAAAAACAATTACTCACACCCAAC	NA		II			GCCATGGTGGGAGCCACAAGTGGGAAGCCATAGGGACAGGGAACAGTTGCTCACACCCAG[CG]ACCATGTGGTAAACTCCTTTCCCCACCTCTCCTGGCTGGTATTCGTGGTGGTGATGGATT	37	17	32690367	CGCTGGGTGTGAGCAACTGTTCCCTGTCCCTATGGCTTCCCACTTGTGGC	17	29714480	R	TSS200					NA
cg11987596	1.66445742618534e-05	0.0176325462351658	0.889423007644275	0.0336509604868667	21644375	AACCAAACCTAAAAAAAATTCATACTACTTATTTTAACTAAAAAATAAAC	NA		II			TGCTCACAGCCAGCCAGGCCTGGAAAGGGTTCATGCTGCTTATTTTAACTAAAGAGTAGG[CG]GCCAGTTCTCTTCATTCTTATCCCCTGCTCAATGAGTCAAGTTAGTACATTAATAAAGTA	37	11	78803672	GCCAGGCCTGGAAAGGGTTCATGCTGCTTATTTTAACTAAAGAGTAGGCG	11	78481320	R	5'UTR					TRUE
cg16971991	1.67196314649225e-05	0.0176325462351658	0.33005772789436	0.0448352506790232	69618424	AACCRTAATTAATCTCACTTAAATTAATCACCCAAAACAAACAACTAACC	NA		II			GATGTGGTGCGGGCCGTGGTTAATCTCACTTGAGTTAGTCACCCAGGACAAACAGCTAAC[CG]ACACAATTCCTCCCAAGTCCAGGGGGCCGGAGGCGGGGTCAGCACCTGGCGGCAGGAGAC	37	11	1146470	CGGTTAGCTGTTTGTCCTGGGTGACTAACTCAAGTGAGATTAACCACGGC	11	1136470	R					DMR	NA
cg14059221	1.67570548266616e-05	0.0176325462351658	0.297145372637001	0.0562282989313857	29784379	CTACTATCCAAACCCACACTTTATAAATACATAAATTATCACAATCTACC	NA		II			TGGGGGAAAGAACTTTACAGGAATTAAGGTTTCTACACTTCACTAGAATTAAGTCAGCAC[CG]GTAGACTGTGATAATTTATGTATCTATAAAGTGTGGGTTTGGACAGCAGATTTTATCAGG	37	17	28803808	TGCTGTCCAAACCCACACTTTATAGATACATAAATTATCACAGTCTACCG	17	25827934	F	TSS1500;TSS1500;TSS1500	chr17:28804336-28804693	N_Shore			NA		17:28803761-28805195	Promoter_Associated
cg12864721	1.67606075609884e-05	0.0176325462351658	0.551184467813802	0.0780030576634088	43798315	TCACTATCAAAATAACTAATCAATATTAAAACCAAAAAACAAACAAACCA	42630340	TCACTATCGAAATAACTAATCAATATTAAAACCGAAAAACAAACGAACCG	I	C	Grn	GCCTTGAACTATTCACTGTCGAGATGGCTAATCAGTATTGAGGCCGGAGGGCAGGCGGGC[CG]CCTTTCACCGCCGCTTCCCTTTCATCTCGGGCTCGGCGGAGGCGCTCAATTAAAAGCCTA	37	10	77164987	CGGCCCGCCTGCCCTCCGGCCTCAATACTGATTAGCCATCTCGACAGTGA	10	76834993	R	Body;Body	chr10:77155128-77169600	Island			NA	10:76834952-76835038
cg10622586	1.69152149322302e-05	0.0176834151439548	0.603728203685983	0.0566631119698525	69631485	AATTTACCATTTTTCCTTTCTAAAAACAAATCTCACCTATCTCCTAATTC	NA		II			CAAGACTCCTGGATTTGCCATTTTTCCTTTCTGAAGGCAGGTCTCACCTATCTCCTGGTT[CG]ATCTAGGAAAAAGGAAAGGAAGGGATTTAAAAGTAAACAGTGAAATGAGAAAGAATTCAC	37	12	103981113	CGAACCAGGAGATAGGTGAGACCTGCCTTCAGAAAGGAAAAATGGCAAAT	12	102505243	R	1stExon;5'UTR					NA
cg16657886	1.69569676100786e-05	0.0176834151439548	0.686657203739184	0.0517390693756395	38617474	TACTCCCTCCCCAAACCCTAAACAAACAAATACAAAAACCAACAACTACA	59692323	TACTCCCTCCCCAAACCCTAAACAAACGAATACAAAAACCAACAACTACG	I	C	Grn	CCCAGCCAGGTGTGCTCCCTCCCCAGGCCCTAGGCAGGCGGGTACAGGGGCCAGCAGCTG[CG]CCCGCCCCACCTTCCTTCCCACCCACATGCCGAAGGGTGGCCAGGCAGGCAGGTGGACGA	37	11	1855502	TGCTCCCTCCCCAGGCCCTAGGCAGGCGGGTACAGGGGCCAGCAGCTGCG	11	1812078	R	TSS200					NA
cg02558677	1.70026284425308e-05	0.0176834151439548	0.866751560569561	0.0266702012603801	61719303	ATACCCCCTACTAACCAATACRCAATATTTACCTCAATAACCTCAAAAAC	NA		II			CTGCTGGCAGTATGCCCCCTACTGACCAGTGCGCAGTGTTTGCCTCAATAGCCTCAGAGG[CG]TTTTGGTGGCAGTGAGGGTGGCTGTGTTGGTTTATTTGCCCAGGGCTGCTTAAAAGGTCT	37	5	14405632	CGCCTCTGAGGCTATTGAGGCAAACACTGCGCACTGGTCAGTAGGGGGCA	5	14458632	R	Body			low-CpG:14458623-14459689		TRUE		5:14405223-14405972	Unclassified_Cell_type_specific
cg16699198	1.7029830614576e-05	0.0176834151439548	0.70569883950887	0.069246944505532	51751337	CCCTCTCTACCACRAATAACTCTAACAAAAAAACTATTTACTAATCAAAC	NA		II			CCTTCTTCCCTCCCTCTCTGCCACGGGTGACTCTAACAAAGAAGCTGTTTGCTGGTCAGG[CG]AGCAGAGCAGGGGCTGAGGAAAGGGGTGTGTGTTGGGCTGGGGTTGAGAGCAGGCCCTGT	37	11	123461363	CGCCTGACCAGCAAACAGCTTCTTTGTTAGAGTCACCCGTGGCAGAGAGG	11	122966573	R	Body					TRUE
cg19312076	1.70537105770288e-05	0.0176834151439548	0.869986547690663	0.0387479423210105	44679431	ACAAAAATTTTACTTTTACCTACAAATACTAAAAAAAATCCCTCAAAAAC	NA		II			ATCCAGTCAAAAGACTGTTGGGCCTCTACCATGAGCTATGAGGGTAATAAAAAAGATCTA[CG]CCTTTGAGGGATTTTTCTTAGTATTTGCAGGTAAAAGTAAAATTTCTGCTTGTCTGCATT	37	4	154716626	CGCCTTTGAGGGATTTTTCTTAGTATTTGCAGGTAAAAGTAAAATTTCTG	4	154936076	F		chr4:154712073-154712706	S_Shelf			NA
cg12377816	1.70635935712848e-05	0.0176834151439548	0.294451007835845	0.0553921943902061	55643407	TATCTCTAATTCCCTATTAATTTATAACCAATAACTAATACTTTACCCAC	NA		II			TTTGTTCCCAGTGTCTCTGGTTCCCTATTGGTTTATGGCCAATGACTAATGCTTTACCCA[CG]AGTCATTAAACCCATTCTGCACTTTTCTGGTTCCCTAATCTTCTTGGAATTCATCCTTGT	37	12	58758818	CGTGGGTAAAGCATTAGTCATTGGCCATAAACCAATAGGGAACCAGAGAC	12	57045085	R						TRUE
cg14864167	1.71321017661637e-05	0.0176834151439548	0.83454937351287	0.0433527500206965	55698501	TCTCCAAATCAATTTTAATCACTCRATCTTTTCTATATATTCCTAAAATC	NA		II			CTTTAAGACGATCTCCAAATCAATTTTGGTCACTCGGTCTTTTCTGTGTATTCCTGGAAT[CG]TTATGGTCTGCAGTTACAAGTTCCAAACCAAGTTTTGGATAAATGAATTTGTGCTGTACC	37	8	66751182	CGATTCCAGGAATACACAGAAAAGACCGAGTGACCAAAATTGATTTGGAG	8	66913736	R	Body	chr8:66753589-66754950	N_Shelf			NA
cg00661777	1.7144445984786e-05	0.0176834151439548	0.752392804404213	0.0662096938748148	58696423	AAAACCTTAATTCTAAAAATATAATCTTTTAACCACCAATACTCATTTTC	NA		II			GAAGTGAAACCTGAAGAAGGTCAGAAAGACTCACATCTGGCTTAGAAACTTAAAACATTG[CG]AAAATGAGTACTGGTGGCTAAAAGACCACATTCTCAGAATTAAGGCCTTTGATGCAGCTA	37	7	106511741	AGGCCTTAATTCTGAGAATGTGGTCTTTTAGCCACCAGTACTCATTTTCG	7	106298977	F	Body	chr7:106508057-106508733	S_Shelf			NA		7:106511630-106511834	Promoter_Associated
cg16434331	1.71773028659653e-05	0.0176834151439548	0.875932400218026	0.0425420081974573	26704442	TTATTATTTATTTTCTAACACAATCTATCTCTATAACTAAACTAAATAAC	NA		II			CCTTTTTTTTTTTGTTGTTTGTTTTCTGGCACAGTCTGTCTCTATGACTGAGCTGAGTAA[CG]TGTTTCCCGTGACAAAGGCCCCTTTCTTACGACAGTTTAATAGCTCCAATACGGGGGACA	37	17	70712540	TGTTGTTTGTTTTCTGGCACAGTCTGTCTCTATGACTGAGCTGAGTAACG	17	68224135	R	Body;Body					TRUE
cg05338397	1.72593290794045e-05	0.0176834151439548	0.720582832881433	0.0645371217551685	14667312	AACCCACTAACAAATTCATCTATTACTATCAAAACCCTCTAATATAAAAC	NA		II			CGCTGTCAGGGGGCCCACTAACAAGTTCATCTGTTGCTATCAGGGCCCTCTGATGTGGGA[CG]GCCCAAGGGCCAGCTGGGCCAGGCTCTGCAGGTTGCTGAGCAGCAGAAAATCCAGGCTGG	37	1	15466556	GCCCACTAACAAGTTCATCTGTTGCTATCAGGGCCCTCTGATGTGGGACG	1	15339143	R	Body					TRUE
cg25127852	1.72596398695259e-05	0.0176834151439548	0.374190959635924	0.0830680252797569	47643440	AAAACATATTTTACAATCTCTCRTTTAACTACCAATTAAAACAATTTAAC	NA		II			CACCTGACAACATCCATCGGCAACTTCGTCCATGAACACATCACGCCGGGGACTCAAGCA[CG]TTAAACTGCTCCAATTGGTAGCTAAACGAGAGATTGCAAAACATGCCTCTACTCAACGGC	37	22	50523703	AGGCATGTTTTGCAATCTCTCGTTTAGCTACCAATTGGAGCAGTTTAACG	22	48865830	F	5'UTR;5'UTR;1stExon			low-CpG:48865797-48865987	CDMR	TRUE	22:48865787-48866194	22:50523479-50524198	Promoter_Associated_Cell_type_specific
cg26643128	1.72747982311874e-05	0.0176834151439548	0.478051648288881	0.088952704243217	36694363	AACTTCTTATAAAATTTCTAAATCAACTCCTAACTATCATCAAAAAACAC	NA		II			GTCATGCCTTCAGCTTCTTATGAGGTTTCTGAGTCAGCTCCTGGCTGTCATCAGAGAACA[CG]AAGGAGGGGCCAGGGAAGTTCCAGGAAGTCATTCCAAAGTGATTGCTTGGTTTCCCTTTT	37	12	3409466	CGTGTTCTCTGATGACAGCCAGGAGCTGACTCAGAAACCTCATAAGAAGC	12	3279727	R						TRUE		12:3409038-3410496	Unclassified
cg19249874	1.73233596898859e-05	0.0176933649015582	0.891958263639283	0.0337901187186796	63671436	AAATAAAAAACCCRCAAAACAAAAACTACTATCTACTTCTCCTCACAAAC	NA		II			GGTTTGTTGTGGGTACTTGTGGCATGCTTGGAGCTACACAAAAATACAGTAGGAGGAGGA[CG]CCTGTGAGGAGAAGCAGACAGCAGTCTTTGCCTTGCGGGCCCTCTATCTATCACCACTAA	37	7	28895537	CGCCTGTGAGGAGAAGCAGACAGCAGTCTTTGCCTTGCGGGCCCTCTATC	7	28862062	F		chr7:28893453-28894058	S_Shore			NA
cg08104733	1.74198666822995e-05	0.0176959130855191	0.719869257199732	0.0554859404161582	30798476	CAAACTAATAAAAAAACCTACTCTCCCAACCTCCACATACCAATCAACCC	NA		II			TTTTGTTATTCCAAGCTGATGAGAAGGCCTGCTCTCCCAGCCTCCACATGCCAATCAGCC[CG]TGTCACCGATATAATTTTCCACATAAACACAACCTTTGTGCAACATCTACTCTTGTAAAT	37	1	48153207	CGGGCTGATTGGCATGTGGAGGCTGGGAGAGCAGGCCTTCTCATCAGCTT	1	47925794	R						TRUE
cg10852661	1.74664688157833e-05	0.0176959130855191	0.0199940395821028	0.021324423718973	10667509	TTAACCCCCTACTAAATAAAAACACTTTATTAAATTCTCCAATAAAAAAC	NA		II			GAGTATTTAGTTTGGCCCCCTACTGAATGAAGACACTTTGTTAAATTCTCCAATGAGAGA[CG]CTTAGAGGTAGGGGCGTGGAAGGGGGCCGGGGAATTTGAGGCCAGATAACGGGAAGTGTG	37	5	162864385	TGGCCCCCTACTGAATGAAGACACTTTGTTAAATTCTCCAATGAGAGACG	5	162796963	R	TSS200;TSS200	chr5:162864384-162865007	Island			NA	5:162796963-162797556	5:162864017-162865263	Promoter_Associated
cg16556696	1.75826054913688e-05	0.0176959130855191	0.883620329963197	0.0305175405933108	68621466	AAATAAACCTAAATTTTACTTCTAATTCTACAAAAACATTATCAAACTCC	NA		II			GAGGAAAACAATTATATCTTATTCAAGCCACTGTATTTTATGGTTTATTCATTATGGCAG[CG]GAGCTTGATAATGCTCCTGTAGAATCAGAAGTAAAATCCAGGCCCATTCACTCCCAGTGC	37	1	74445461	AATGGGCCTGGATTTTACTTCTGATTCTACAGGAGCATTATCAAGCTCCG	1	74218049	F						TRUE
cg02392882	1.76368247214507e-05	0.0176959130855191	0.591691788098396	0.0560448492124949	22746417	ACAATCACCTTCTACCAAACACTCTAATATTAAAAAACAAAACATATTTC	NA		II			AAATTCCAAGAACAGTCACCTTCTACCAGACACTCTGATGTTGGAAGACAAAGCATATTT[CG]TAAGTGGCATGATTTCTGTGCTCAAGTTTAGAACAAAGCCACAGATTTCAACATCTCAAA	37	15	29031879	CAGTCACCTTCTACCAGACACTCTGATGTTGGAAGACAAAGCATATTTCG	15	26830920	R		chr15:29033878-29034710	N_Shore			NA
cg10033433	1.77015100684681e-05	0.0176959130855191	0.85239052180467	0.122045410286337	14751442	CCACAAACATTTTTAAACACACAACTAAATAACTACATAAATAAAACCCC	NA		II			GCTCAGCCCTCCTGCAGGGGCTCCCAGGGCCCTTTCCTCCGGGAGCGTTCCTCGGTTCAG[CG]GGGCCTCATTCATGCAGTCACTCAGCTGTGTGTCCAAAAATGCCTGTGGGGCGCTCCCTA	37	7	155714979	CGGGGCCTCATTCATGCAGTCACTCAGCTGTGTGTCCAAAAATGCCTGTG	7	155407740	F						TRUE	7:155407541-155407937
cg26165286	1.77514407170644e-05	0.0176959130855191	0.624971209784074	0.0766459903695771	29644409	AAATATCACTCTCAAAAACAACCCRAATCCATTACAAAAATAAATCACAC	NA		II			TGTCCTAAGACACAGAGTGAATGTCCAGTCTCCACTCTAATTTTGTGTTTACATATTTGA[CG]TGTGACTCACCCTTGTAATGGATTCGGGCTGTTTCTGAGAGTGATATCTGAAGGGCTTTC	37	1	224958213	CGTGTGACTCACCCTTGTAATGGATTCGGGCTGTTTCTGAGAGTGATATC	1	223024836	F						TRUE
cg05266816	1.7852929631547e-05	0.0176959130855191	0.770725353533318	0.111671647454604	42618386	CCATAAATTTAAATCCATCTATAAATTAAAAAACCCCCTCCAACAACTCC	NA		II			TTGAGAAGCTTCCATAAATTTAGGTCCATCTGTGGGTTAGAGAACCCCCTCCAACAACTC[CG]TGACTCCCAGGGTCTTAGGCTGGTTGATTGAGAAATGACAGCCTTGAAGGGGTCCATTCT	37	6	30122947	CGGAGTTGTTGGAGGGGGTTCTCTAACCCACAGATGGACCTAAATTTATG	6	30230926	R	Body;Body					NA
cg25320388	1.78594263308821e-05	0.0176959130855191	0.526786097212901	0.0608796857528142	57608358	AATTTATCCTCAAAACAATACAAAACTTCCTACTATAAAATTTTACTTTC	NA		II			ACAGGAAACTGAGTTTATCCTCAGAGCAGTGCAAAACTTCCTGCTGTAAGGTTTTACTTT[CG]TATTTGTTTTTTGTTTCTAAATCTGCTGATTGAAAGGAAGCCTGTTTATGCTTTCTTGCG	37	11	6767766	CGAAAGTAAAACCTTACAGCAGGAAGTTTTGCACTGCTCTGAGGATAAAC	11	6724342	R						NA		11:6767548-6767950	Promoter_Associated_Cell_type_specific
cg21823860	1.79039809077714e-05	0.0176959130855191	0.887100771800188	0.0321125776390615	57787438	ACATCCTTCAAAAACCAAATAATCTCTTCCCTCCTAAATAAAACCTTTCC	NA		II			CAAACTCCTATACATCCTTCAAGGACCAGATGATCTCTTCCCTCCTAGGTGAAGCCTTTC[CG]AGACTCCCCTTTTATACATGCTTTCATCCTAGTCCCTCTCATACTGGATCCTATTCCCAT	37	1	37707995	CGGAAAGGCTTCACCTAGGAGGGAAGAGATCATCTGGTCCTTGAAGGATG	1	37480582	R						TRUE
cg10168494	1.79862897523074e-05	0.0176959130855191	0.81108450458145	0.034444147744997	36608341	TACAAAATCAATTTCACAAACACCAAATAACCTTATACAAAACACCTCAC	NA		II			GGAACTCAGAATGCAGAGTCAGTTTCACAGACACCAAGTGACCTTGTGCAAGGCACCTCA[CG]TATTGCCTCGCCTTCTTGACACCCCCTAATGAATGGTGACAGCGACACGCCCCAGCCGGC	37	3	187635183	CGTGAGGTGCCTTGCACAAGGTCACTTGGTGTCTGTGAAACTGACTCTGC	3	189117877	R						TRUE
cg11202131	1.79932157023627e-05	0.0176959130855191	0.0669964722766275	0.0151793700257553	26726457	TACRAATACATAAACCTCAAAAACCATTCCCTATCRATTATTATAAAACC	NA		II			CAGCAAAAGTTTACGAGTGCATAAACCTCAAAGACCATTCCCTATCGGTTGTTATAAGGC[CG]GTATTTAGAGCTTCCATAAATTCTTCGGCCTTTTCCCAAAGCAAAGTTTTCAGCGACTAT	37	8	65490343	CGGCCTTATAACAACCGATAGGGAATGGTCTTTGAGGTTTATGCACTCGT	8	65652897	R	TSS1500	chr8:65491083-65491319	N_Shore		RDMR	NA
cg13985198	1.80055483899996e-05	0.0176959130855191	0.384221417914294	0.0653086326614659	73619435	AAACCTCTATAAAAAAAACAAAACTAAACTTCTAACTATAACACAAAACA	66629388	AAACCTCTATAAAAAAAACAAAACTAAACTTCTAACTATAACGCGAAACG	I	C	Grn	GAGCTTAGGATTTCAGAGAGAAGGATACTGTGTGGGGACTTGAGCTTCTGGAGAGGGTGG[CG]CCTCGCGTCATAGTCAGAAGCCTAGTCTTGTTTTTTTTACAGAGGCTTAATTTTCAGCAT	37	1	45242073	CGCCTCGCGTCATAGTCAGAAGCCTAGTCTTGTTTTTTTTACAGAGGCTT	1	45014660	F	TSS200;Body;TSS1500	chr1:45241013-45241900	S_Shore			NA		1:45240714-45242398	Promoter_Associated
cg24590395	1.80137496832392e-05	0.0176959130855191	0.697109291743267	0.0779468431765962	40786344	TAACAACTCAAATAATTAACACTCAAACTTAAAATAAATTTCAAAAATAC	NA		II			AGCTGTTCCCAGGGCAGGGTGGGAGACCAAACAGGGAGACAAAGGTACTTAGCAAGCCTT[CG]CATTTTTGAAATTCATCCTAAGCCTGAGTGCTAATCACCTGAGCTGCCAAAGGGCAGGGG	37	1	47223410	CGCATTTTTGAAATTCATCCTAAGCCTGAGTGCTAATCACCTGAGCTGCC	1	46995997	F						TRUE
cg07132038	1.80168385849423e-05	0.0176959130855191	0.783952059122281	0.046245710639778	54808343	CCTCTACTCTCTAATCCAAAATAAAACCAACCTAAAAAATCCCCAATCTC	NA		II			TTTCTCCTTCTCCTCTGCTCTCTGGTCCAGAATGAAGCCAGCCTGGAAGATCCCCAGTCT[CG]AGACAGAGCCTGACAGGGGCAGATGCACTGGAAGGACCCTGTCTGGGTTTAGCAACCAAG	37	7	151575677	CGAGACTGGGGATCTTCCAGGCTGGCTTCATTCTGGACCAGAGAGCAGAG	7	151206610	R	TSS1500	chr7:151572761-151575106	S_Shore			NA		7:151575506-151575802	Promoter_Associated_Cell_type_specific
cg18101225	1.80214270763802e-05	0.0176959130855191	0.38806400584837	0.0651175762636822	15768381	ACTTATAATAAACRACCCCTAATAACTACTCTACCCTTACCAAATATTAC	NA		II			CTGCAAGGGTGGGGAGGATGTTTTGCAGCAAATGAGAAACATGCCCACAGACCTTAGACA[CG]TAACACTTGGCAAGGGCAGAGCAGCCACCAGGGGCCGCCCACCACAAGCAAAGGGAATGG	37	4	15964913	CTTGTGGTGGGCGGCCCCTGGTGGCTGCTCTGCCCTTGCCAAGTGTTACG	4	15574011	F	TSS200					NA		4:15964778-15965427	Unclassified
cg20302497	1.80404880802094e-05	0.0176959130855191	0.885796365761243	0.0397356862879862	73624386	TAATAAAATACAAAAAATACAAAACACACCAATAAAAAACTACCCAACCA	56647391	TAATAAAATACGAAAAATACAAAACACGCCGATAAAAAACTACCCAACCG	I	T	Red	GATGTCTCTGGATAGTGGAATGCGGAGGATGCAGGGCACGCCGGTGGAGAGCTGCCCAGC[CG]TGCCAGCAAGGCCCCGGCATCCCTCCCACCTGCCGTTAGCACCGGGAGCTGCTCTGCTGG	37	2	242715041	CGGCTGGGCAGCTCTCCACCGGCGTGCCCTGCATCCTCCGCATTCCACTA	2	242363714	R	TSS1500	chr2:242710637-242711047	S_Shelf			NA		2:242714968-242715118	Unclassified_Cell_type_specific
cg24889827	1.80451889289652e-05	0.0176959130855191	0.898271409488207	0.0247200434576239	50607379	TCATTCTTATTCCTTAAAATTCTAATAATCATACTTTACCTAAAACATTC	NA		II			CCTTTCCCCTTTCATTCTTATTCCTTAGAGTTCTGATGATCATACTTTGCCTAGGACATT[CG]GAGGCCCCTGCCATAGTCCTTTCATCAGCCCTTACTGCTTTTTGATCCTTTTGTTTTTCC	37	12	93444286	CATTCTTATTCCTTAGAGTTCTGATGATCATACTTTGCCTAGGACATTCG	12	91968417	R						TRUE
cg10558740	1.8057827479774e-05	0.0176959130855191	0.805860204796147	0.053521162971056	13608487	TCTACTTATCTATACAACTTTAAAATTCTAAAACTATTTTTCTCTTATAC	NA		II			AAGAGAGAGTAAGTGATTGGGGGTGGGTGGCATGAGGAGAAGAGAATGAAACAGAGCAAG[CG]CACAAGAGAAAAACAGCCTTAGAACTTCAAAGCTGCATAGACAAGCAGAATGTCACCAGC	37	6	22148738	CGCACAAGAGAAAAACAGCCTTAGAACTTCAAAGCTGCATAGACAAGCAG	6	22256717	F	Body					TRUE
cg12176463	1.80804956913406e-05	0.0176959130855191	0.821652358375739	0.0460779695484717	16715493	TATTTTAATATTCCAAAAAAAACCCAAACCCAATAACATCTTCTATTTTC	NA		II			CTGAGACGAAACCTGTCCAGGGACCATTGCTGACCAGTGCTGATTCACATGACTGTGTCA[CG]AAAATAGAAGATGTCATTGGGTTTGGGTTCCTCTTGGAACACCAAAATAAACACAGATTG	37	8	109144928	ATTTTGGTGTTCCAAGAGGAACCCAAACCCAATGACATCTTCTATTTTCG	8	109214104	F					CDMR	NA
cg10034990	1.8174860448026e-05	0.0176959130855191	0.533581876418085	0.059666766834419	28663494	AAATTCTAAAATTTTAACTATAAACCAAAAATTTTCATTCTCAAAATCTC	NA		II			TTGAAAATCTGAAGTTCTGAAATTTTGGCTATGAACCAGGGATTTTCATTCTCAGAATCT[CG]TTCATCCTCAACTCCAGCTTTCCCACACTATGTTTTTGTCTTGTATCAATCCAGGGACAA	37	9	43631161	CGAGATTCTGAGAATGAAAATCCCTGGTTCATAGCCAAAATTTCAGAACT	9	43571157	R	TSS1500					NA
cg06966245	1.81904993777231e-05	0.0176959130855191	0.847763831370053	0.0595391087555351	41758461	ACTAAATTTAATACTAATAATAAATCAAAACCTTACCCAATAAATAAACC	NA		II			CATCAACTTTTGCTGGATTTAGTACTGATGGTGAGTCAGAGCCTTGCCCAATGAGTAGGC[CG]TCGGTCACCCTGGCTGTGCCTGACAGGTGTCCACTTGGTGGACAGCACTTGCCACAGTTA	37	1	30043002	CGGCCTACTCATTGGGCAAGGCTCTGACTCACCATCAGTACTAAATCCAG	1	29815589	R						TRUE
cg13464995	1.82250760120946e-05	0.0176959130855191	0.921048205316533	0.0186523038251737	14652371	CAAAAAATCTCAAAACAAAATAACCAAAACCAAAAATCACCTAATAAAAC	NA		II			CCCACTGCCAGCTCTGTTTCTCTTCCAGTCCCCACACCTCCCAGGTTGGGAGTACATGTC[CG]CCTCACCAGGTGACCTCTGGCCCTGGCCATCCTGTCCTGAGACTCCCTGCTGCTCCTACA	37	6	168454079	CGCCTCACCAGGTGACCTCTGGCCCTGGCCATCCTGTCCTGAGACTCCCT	6	168196928	F						NA	6:168196694-168197172
cg23939096	1.82568257416143e-05	0.0176959130855191	0.859630686513151	0.0601598630229657	23800341	CRACATTCCTTATAATAAACCACAAAACTAACCCAAAATTCTTAAATATC	NA		II			TGCCCAATGTACGGCATTCCTTGTGGTGAACCACAGGGCTGGCCCAGGATTCTTAGATGT[CG]GAGGAGGCGAAGATGCCACGTCCAGCAGAAAGAGCTGCACAGTGGCGGCCGCGCGTCAGA	37	5	1555791	GGCATTCCTTGTGGTGAACCACAGGGCTGGCCCAGGATTCTTAGATGTCG	5	1608791	R		chr5:1553035-1553269	S_Shelf			TRUE	5:1608791-1608891
cg04389058	1.82966889130306e-05	0.0176959130855191	0.514126347547823	0.0776021024947798	34683362	AATTTTAAAATAAACAAAATCAATTCCAACTCAACCTCAACAAAAAACAC	NA		II			TTCCAGAAACACCTCCAACAGCCCTGAAGGAAAGACAGCCATGAAACAGTCACCACTGCA[CG]TGCCTTCTGCTGAGGCTGAGCTGGAATTGATTTTGTTTATTCCAAAATCAGGCTTGGAAA	37	3	57041402	CGTGCCTTCTGCTGAGGCTGAGCTGGAATTGATTTTGTTTATTCCAAAAT	3	57016442	F	Body					TRUE		3:57040548-57041540	Unclassified_Cell_type_specific
cg08844913	1.82970347757965e-05	0.0176959130855191	0.90727856105701	0.0292793461990456	65639459	AACTCCCAAAATATTTCTAAATTACACCAATAAATCCAACATTTTAAAAC	NA		II			ATTATAAAATGACTACAGTGTGAGAGGCACAAAAGTTGTGATGTCAAATTGGGGTCTTCA[CG]CTCTAAAATGTTGGATTCACTGGTGTAATCCAGAAATACTTTGGGAGTTTGAGGATCAGG	37	1	177724656	CGCTCTAAAATGTTGGATTCACTGGTGTAATCCAGAAATACTTTGGGAGT	1	175991279	F						TRUE
cg03624316	1.83647683237856e-05	0.0177237912191966	0.464414246476475	0.0513906586812462	74748474	AAATTCTCCTTTTTACTTCTAACCTTTAACTCTTATTTTTTTCCACAACC	NA		II			TCCTTAACTCTAGGTTCTCCTTTTTGCTTCTAACCTTTGACTCTTATTTTTTTCCACAGC[CG]TCATGGAAATGATGAGTCAGAAGATTCAGCAGCTCACAGCCCTGGGGGCAGCTCAGGCTA	37	12	53693054	CGGCTGTGGAAAAAAATAAGAGTCAAAGGTTAGAAGCAAAAAGGAGAACC	12	51979321	R	Body;TSS1500;Body	chr12:53693441-53694028	N_Shore			NA		12:53692935-53694358	Promoter_Associated
cg26657240	1.87162671830987e-05	0.0179205164081943	0.436387539922337	0.0776785428300268	10680390	TCTCRACTAAAAATATTTAAATATAAATTAAAACTACAAAATAACTCCTC	NA		II			CTGGCAGAGGGAAAGGGATTTTTTTTTTCTCCCTCCCTGCCGAGGAAAAAACAGTTCTAA[CG]AGGAGTTACTTTGTAGTTTTAACTCATATTCAAATACTCCCAGCCGAGAAGCTGCCATCG	37	15	81475061	CGAGGAGTTACTTTGTAGTTTTAACTCATATTCAAATACTCCCAGCCGAG	15	79262116	F						NA
cg01620082	1.8719247747242e-05	0.0179205164081943	0.901396990229036	0.0558368476991004	59645485	TAAACCCTACAACTCTAAAACTTCCACTAACCACTAAAACTACCTAAAAC	NA		II			GTACGGCCAGCCCCGAAGGTCCCTGCTGAGCCAGGCCAGCCGCCCCGGCGGTCGCTGCTG[CG]CCTCAGGTAGCCCCAGTGGTTAGTGGAAGCCCCAGAGCTGTAGGGCCCACTCACGCCTTC	37	3	125678407	CGCCTCAGGTAGCCCCAGTGGTTAGTGGAAGCCCCAGAGCTGTAGGGCCC	3	127161097	F		chr3:125677127-125678408	Island			NA	3:127160502-127161368
cg26160889	1.87401115867429e-05	0.0179205164081943	0.71036964917415	0.0775804351935703	62621492	TACAAAAAAAACACAATTAAATAAACAAAAATCACTCACAAACCTATAAC	NA		II			GGACTTCATTGATTTTTTCAGAGAGTAGAAAACAACTTAGTTTTTCTTTTTTCCTGAATG[CG]TCATAGGCTTGTGAGTGATTTTTGTCCATTCAATTGTGCCTTCTTTGTATTATGATAAGA	37	17	27870753	ACAAAGAAGGCACAATTGAATGGACAAAAATCACTCACAAGCCTATGACG	17	24894879	F	3'UTR					NA
cg26572896	1.87659283437723e-05	0.0179205164081943	0.644525886050987	0.0632895357272535	49623484	TAACATTATTATTCCTCTATTATTTACATTTTAAAATCTTACCCCAAAAC	NA		II			TGAATGACTAATAGCATTATTATTCCTCTGTTATTTGCATTTTGAAGTCTTGCCCCAGAG[CG]AATTATACCAGTTCCTGCTTTCACAAGTTCCTTTCTCCACGTTTATACTCCACATCCAGT	37	2	151386104	CGCTCTGGGGCAAGACTTCAAAATGCAAATAACAGAGGAATAATAATGCT	2	151094350	R						TRUE
cg06932535	1.88135536967009e-05	0.0179205164081943	0.769196971124657	0.0743559891185603	31652477	CATAATAAAAACTTCCAAACCACAAACAAAATCAACRTAACTAATAACTC	NA		II			TGCAGAAGTTGCATGATGAGAGCTTCCAGACCACAGACAAGGTCAGCGTGGCTGATGACT[CG]CTGGTCTGGACTGAGAAAAGTTGAGCTGGAAGGTACAAAGGGCCAGGTTATGCAGAGCAC	37	14	32350324	ATGATGAGAGCTTCCAGACCACAGACAAGGTCAGCGTGGCTGATGACTCG	14	31420075	R						TRUE
cg00692774	1.88457902411994e-05	0.0179205164081943	0.677512363171751	0.0852828827991959	58658341	TTTCTTAAAAAAAATTACACCCCATTTCAATTCTCCAATATTCCTAAAAC	NA		II			TTCCGCATGACTAATGTCCCTAAGATCGTCTCTAGAATTTTTGTCCGAAAGAGTTAGCAA[CG]TCTCAGGAATATTGGAGAACTGAAATGGGGTGTAATCCTTCTTAAGAAAATATCTGGCAG	37	2	10223596	CGTCTCAGGAATATTGGAGAACTGAAATGGGGTGTAATCCTTCTTAAGAA	2	10141047	F		chr2:10219802-10221016	S_Shelf		RDMR	NA
cg09802818	1.89080944160505e-05	0.0179205164081943	0.765969405059997	0.0459589202814405	31730366	TCCCAACCTAAAAACTTCCCAAAAACAAAACTCACATACATCATCTTCTC	NA		II			CATTCCTCATTTCCCAACCTGGAAGCTTCCCAAGGGCAGGGCTCACATGCATCATCTTCT[CG]CTCTGGCTGTTTCAGGAAGTGATGGGAGTGGGGAAGGCTGTTGAACTGGTGATGTCACAA	37	12	52604609	CCCAACCTGGAAGCTTCCCAAGGGCAGGGCTCACATGCATCATCTTCTCG	12	50890876	R	TSS200					NA
cg10280007	1.89096837620482e-05	0.0179205164081943	0.850968897434726	0.043157244479929	39656491	AACCTCTCTTTAAATATCAAACTCACAAATATATTTAATAAACTTAATAC	NA		II			CACCAGCACACAGCCTCTCTTTAAATATCAAGCTCACAAATATGTTTAATGAACTTGATA[CG]GGAGGGGAGGAAGTCTTTTTTTTTTTTTTCCTTTTTTTGAGACAGCGTCTTGCTCTGTTG	37	10	123313831	GCCTCTCTTTAAATATCAAGCTCACAAATATGTTTAATGAACTTGATACG	10	123303821	R	Body;Body;Body;Body;Body;Body;Body;Body;Body					TRUE
cg22635402	1.89596984914996e-05	0.0179205164081943	0.875255117814763	0.0363193192048251	40711433	AAACCCCATCCTTAATAAAAACACTAACTTATCCTAAATATCTAAAAATC	NA		II			AAACCCCTGGAGGCAGTAGCTATAGCAGGAGCTGACGATCTCCAGAAACTCAGGACCAGA[CG]ATCTCCAGACACTCAGGACAAGTCAGTGTCCCCACCAAGGATGGGGCTTTGAGAGGCTCC	37	5	170210611	AGCCCCATCCTTGGTGGGGACACTGACTTGTCCTGAGTGTCTGGAGATCG	5	170143189	F	TSS200					NA
cg10159460	1.89630053282887e-05	0.0179205164081943	0.93354017086777	0.039808486303313	44626325	CCTCATTATAACTCCCCAAATATAATTTTAATAAACAATTAAAAAATCTC	NA		II			ACCTCAATCAGAATGTAGAATGAATGAAAAGTGTATCTGAGGAAATTGACAATTGATTGA[CG]AGACTCCTTAATTGCTCATTAAAATTATACCTGGGGAGCTACAATGAGGGTCCCTCCAGA	37	14	59495933	CGAGACTCCTTAATTGCTCATTAAAATTATACCTGGGGAGCTACAATGAG	14	58565686	F						TRUE		14:59494627-59496022	Unclassified
cg11308639	1.90360107341749e-05	0.0179205164081943	0.735988787310196	0.0489347424786838	51783333	TATAAAATTCCAACATATACTCTAATAAATCCACCTTAACTAAATCCTAC	NA		II			TGCAAATTTGTTGTAGAGTTCCAACATGTACTCTGGTGGGTCCACCTTGGCTGAATCCTG[CG]TGGGGATGTCAGAGAGGTTTAGTGTCTTAAGAAACTCATCCTTCATGCTCTGGAGCAGTG	37	2	69098272	CGCAGGATTCAGCCAAGGTGGACCCACCAGAGTACATGTTGGAACTCTAC	2	68951776	R	1stExon					NA
cg02650080	1.90406912921898e-05	0.0179205164081943	0.812116850266117	0.0591389784363638	69729458	AAATATATATAAAATTTAACCTTATATCCCCAATTAAACTCCATCAATCC	NA		II			GGCGGCAGGGAGGGTATGTGTGGAATTTAACCTTGTGTCCCCAGTTAGACTCCATCAATC[CG]CACCAGCGCCCTTCACCCTCATGGGAGGGGGTGTTCCAACCCAGGAGCCAGAGGTGGCAG	37	3	194801513	GGTATGTGTGGAATTTAACCTTGTGTCCCCAGTTAGACTCCATCAATCCG	3	196282802	R	Body					TRUE
cg05035470	1.92991644820404e-05	0.0180651269295529	0.812550927343042	0.0527140892883665	27806336	TATTTAAAACRAACCATTATATATACATAACTACATAAACTATAAATCCC	NA		II			CACTGCGGGTGTGGGGACCTTGTGCCCAAGCCGGGGCTCTGGGTTCCTGGGACAGAAAGG[CG]GGACCCACAGCCCATGCAGCCATGCACACACAATGGCTCGCTTCAAATACAAGTTGCCAA	37	2	1618060	CGGGACCCACAGCCCATGCAGCCATGCACACACAATGGCTCGCTTCAAAT	2	1597067	F						TRUE
cg10377510	1.9304231776273e-05	0.0180651269295529	0.365314717025424	0.0726233970922972	50658334	ACTAAACAACAAAAATATTCACAATCAAACCACCAACAAAAATACRACAC	NA		II			GATTTCAGGGAACTGAACAGCAAAGGTGTTCACAATCAGACCACCAGCAGGAGTGCGGCA[CG]CCCCTTAAACACTCTAAGGAAGTATTTACCAAGGCTGCTAAAAAAGAAGTTGAGGATTTC	37	1	9224003	CTGAACAGCAAAGGTGTTCACAATCAGACCACCAGCAGGAGTGCGGCACG	1	9146590	R					DMR	TRUE		1:9222653-9224245	Unclassified
cg06470626	1.93133143106919e-05	0.0180651269295529	0.114306869630406	0.0213153677741979	22660374	TAAACCAAAAAACAACACCAAAAAAATCCACACTAACAAACTTTACTAAC	NA		II			TTAGACCTTTATGGGCCAGAAGACAGCACCAGAGGAATCCACACTAACAAGCTTTGCTAA[CG]GGCCTTTATCACCACTTACTTGCCTTCCCACAAGTTCTGCCCCTAGACAAAGTTCTTCCC	37	16	22364961	GGGCCAGAAGACAGCACCAGAGGAATCCACACTAACAAGCTTTGCTAACG	16	22272462	R	Body					TRUE
cg09179211	1.94273880020309e-05	0.0181345908750269	0.148223203727889	0.0257324441371175	14697317	AAAACAAACAACAAAAATTTCCAACAAAATTCCCCAACCCTATTTCCCCA	10649339	AAAACGAACAACGAAAATTTCCAACAAAATTCCCCGACCCTATTTCCCCG	I	C	Grn	GCGATTCCAGAGGGGGCGAACAGCGGGGGTTTCCAGCAGGGTTCCCCGACCCTGTTTCCC[CG]CGCTCGCCAGGCCTGTTCCCGCCGCCCCAGCCGGGGTGCATGGGATTAGGGAGGAACCTG	37	21	42689051	GGGGCGAACAGCGGGGGTTTCCAGCAGGGTTCCCCGACCCTGTTTCCCCG	21	41610921	R	Body;Body	chr21:42688746-42689085	Island			NA	21:41610396-41611145
cg11998932	1.94698285202667e-05	0.0181370411176339	0.508073972913529	0.104438515962536	69767465	CTTTATTTAAACCAATTCTCAACAATAACTACATATTTAAACCACATAAC	NA		II			AAATTGCTTTCCTTTATTTAGACCAGTTCTCAGCAGTGGCTGCATATTTGAACCACATGG[CG]GAGCTTTGGAAAGTCCCAGAAAACACTCAGACCAATTACATCAGAATGTCTGGGGGAGGA	37	7	3901843	CGCCATGTGGTTCAAATATGCAGCCACTGCTGAGAACTGGTCTAAATAAA	7	3868369	R	Body					TRUE		7:3901816-3901968	Unclassified_Cell_type_specific
cg17218466	1.95522485494976e-05	0.0181766481076703	0.861943569301379	0.0411288188821036	10762468	ATAACTCCAAAACCCATACTTTTAACTAAAACCAAAAAAATTAACCCCAC	NA		II			AGTGCCATTCTAGAGGCAGAGAAAGTGACTCATTGTAATCTGATATAGGTGCTTCAGGGA[CG]TGGGGTTAATTCTCTTGGTCCTAGTTAAAAGCATGGGCTCTGGAGTCACATAGAGCCAAG	37	1	202928564	CGTGGGGTTAATTCTCTTGGTCCTAGTTAAAAGCATGGGCTCTGGAGTCA	1	201195187	F	TSS1500;TSS1500	chr1:202926879-202927476	S_Shore			NA
cg27087233	1.97590147973846e-05	0.0182302890964986	0.851436874506044	0.0435636406851305	63720358	ACTACCCTATAAACTAAAAAAACAATTAACAAAATTTTACCRCCTAAAAC	NA		II			CCAGAGCATGAATCCTTGCACAGAGCATGCTCCAGAAACAAGCAGACCCCAAGTTCTCCT[CG]TTTTAGGCGGCAAAACTCTGTTAACTGCTCTTTCAGTCCATAGGGTAGCATCTCAATTTA	37	6	138860932	CTACCCTATGGACTGAAAGAGCAGTTAACAGAGTTTTGCCGCCTAAAACG	6	138902625	F	Body					TRUE
cg01813071	1.98190514420484e-05	0.0182302890964986	0.335545618257751	0.106102389314985	50746404	AAAACAAATACATTATATACTTCCTACCAATAACRATATAATACTTCCTC	NA		II			TTCTTTCTTTTTAGAGTCTACAGAACTTTGAAAGTATGTGTTATTTTTCATTAACTAAAA[CG]AGGAAGTATTACATCGTTATTGGCAGGAAGCACACAATGTATTTGTCTTTCAAAGGATTT	37	11	102401616	CGAGGAAGTATTACATCGTTATTGGCAGGAAGCACACAATGTATTTGTCT	11	101906826	F	TSS200					NA
cg23749482	1.98445154927069e-05	0.0182302890964986	0.590007541142889	0.116425287104087	63681378	AATAAAAACAAACATCACAAAACACTACATAACAAATATAAAAAAAATCA	64700458	AATAAAAACGAACATCACGAAACACTACGTAACGAATATAAAAAAAATCG	I	T	Red	TGCGGGCTCCCGGGTGGGGGCGGGCATCACGGGGCACTGCGTGGCGGATGTGGGGAGGGT[CG]TGATGGGGAGGGACGTGCTAGGTGTGCACAGAGATGCTGGGGTGCAGGAGCGGGTGTCTC	37	17	77901317	CGACCCTCCCCACATCCGCCACGCAGTGCCCCGTGATGCCCGCCCCCACC	17	75515912	R		chr17:77901065-77901333	Island			NA
cg01425409	1.98451544543241e-05	0.0182302890964986	0.718443521808302	0.0442475985654826	57684376	TATCTAAAATTAAAAACAAAAACTCTCCTATTCACACCCTTAATTATCCC	NA		II			CTTCAGCTCTCAGGCCCCACGTGGGGGCTCTGAAGGTGGGCTATAGAAAGATGTGAATGT[CG]GGACAATTAAGGGTGTGAATAGGAGAGTTTCTGTTTCCAATTCCAGACAGTGATCAACAC	37	3	187413913	CGGGACAATTAAGGGTGTGAATAGGAGAGTTTCTGTTTCCAATTCCAGAC	3	188896607	F		chr3:187416511-187416726	N_Shelf			TRUE
cg08753469	1.99258577876332e-05	0.0182302890964986	0.922207221818319	0.0253398288478657	15661452	AAAAAATAAACAACCRACATTTCCCATACTCCCTAAAATTTCAAACAAAC	NA		II			TAGACATTCTGCCCTACATGGAAGAGCAATTGGGGGAATGGAACTTCATCCTTTGAGCCA[CG]CCTGCCTGAAATTCCAGGGAGCATGGGAAATGCCGGTTGCCTACCCCTCTCAAAATGAAA	37	7	152842263	CGCCTGCCTGAAATTCCAGGGAGCATGGGAAATGCCGGTTGCCTACCCCT	7	152473196	F						NA
cg18901371	1.99616734323244e-05	0.0182302890964986	0.583518274657547	0.0854411001095369	31798415	ATCTCAAAAACRAACCAACCATAACATAACCCTTCTCCAATTCTAATACC	NA		II			TGAAGGAGTGGATCTCAGAGGCGAGCCAACCATGACATAACCCTTCTCCAGTTCTGATAC[CG]TGGACAAGTGATCACTCTAAACAATTCCCCACCTAAATTGGTTTCATGTCATTAAAAGCC	37	10	87402762	CGGTATCAGAACTGGAGAAGGGTTATGTCATGGTTGGCTCGCCTCTGAGA	10	87392742	R	Body					NA
cg16127514	1.99626791384532e-05	0.0182302890964986	0.832858758787154	0.0631016138260801	34625362	CATAACTTAAAAAATATAAACAATCTACCCAAACTCACACAAATAACAAC	NA		II			GATGCAGGAGGTGGTACAGAAGAGGGGATAAGAGCAAGAGCCTTGCAGCTTGAGTCCTAG[CG]CTGCCACCTGTGTGAGCTTGGGCAGACTGCTCACACCCTCTAAGTCATGGTTTTCTTTTC	37	10	29273678	CGCTGCCACCTGTGTGAGCTTGGGCAGACTGCTCACACCCTCTAAGTCAT	10	29313684	F						TRUE
cg14614563	1.99677107001992e-05	0.0182302890964986	0.281397195098939	0.10060782321989	40737332	TTATCAACCAACTAAACTCCRAATTATACCTTACAAAATACRAAAAATCC	NA		II			GCCTGGCTTCCTTATCAACCAGCTGAACTCCGAATTGTGCCTTACAGGATGCGAAGAATC[CG]GTAGGGCAGTGGCAAGACTTTAACAGCTGTGGTTTACAACCTTCTTATTAAATTAAGTCT	37	10	32218901	TATCAACCAGCTGAACTCCGAATTGTGCCTTACAGGATGCGAAGAATCCG	10	32258907	R	TSS1500	chr10:32216901-32217102	S_Shore		RDMR	NA
cg21462844	2.00103290976868e-05	0.0182302890964986	0.704122259743786	0.0569631137110063	69708490	AACAATAAAAAACCCTTAATAAAACCAAACTAAATCATCTACCTATCAAC	NA		II			GAGGTGTATTAGGCAGTAAGAAACCCTTAATGAAGCCAGACTGAGTCATCTGCCTGTCAA[CG]TTCTTCTGTGTGGGAGTGGAATAAAATACCTTTGAAACCTGTCTTGTTTCAGAAACCACT	37	8	67628165	CGTTGACAGGCAGATGACTCAGTCTGGCTTCATTAAGGGTTTCTTACTGC	8	67790719	R	5'UTR	chr8:67624608-67625424	S_Shelf			NA
cg07796597	2.00469344337324e-05	0.0182302890964986	0.785740541091016	0.0486242736736958	65647495	ACCCCTTCCATAAAAAACACACAACCAAAAACATCATAAATAAAAAAACA	10777394	ACCCCTTCCGTAAAAAACACACAACCGAAAACGTCATAAATAAAAAAACG	I	C	Grn	CAGCTAGAACACACCCCTTCCGTAAAGAGCACACAGCCGAGGGCGTCATGGGTAGGAGGG[CG]CTGAGTTAGTCGGGGAAGGAGGAATAAGACCAACGTCTTCCCCTGTTGGTGTGCAGCCCT	37	10	11379739	CGCCCTCCTACCCATGACGCCCTCGGCTGTGTGCTCTTTACGGAAGGGGT	10	11419745	R						TRUE		10:11379495-11379952	Unclassified_Cell_type_specific
cg18410110	2.00501724102374e-05	0.0182302890964986	0.786232311539246	0.0389889284592743	48698408	TAAACTACTCCCACRAACACAAACAACTACCACRAATAAATCAAATATAC	NA		II			GACCGGTAGGCCAGAACAGGGTGGGTGCTGGGAGAGGCGGGGGCTGTGCACACACACACA[CG]TACATCTGATTTATTCGTGGTAGTTGCTTGTGTCCGTGGGAGCAGCCTAGCCTGCATGTT	37	5	31963583	AGGCTGCTCCCACGGACACAAGCAACTACCACGAATAAATCAGATGTACG	5	31999340	F	Body					TRUE		5:31963461-31963587	Unclassified_Cell_type_specific
cg13418576	2.03261988761071e-05	0.0183280294072495	0.816511765781361	0.0336829353476088	40633340	TAAATCCCATAACTTAATACCCACAACTATTAAAATTTTTCTTATCAATC	NA		II			GGACCTGGAAGTAGATCCCATGGCTTGGTGCCCACAGCTATTAGGATTTTTCTTGTCAGT[CG]TGGTAGATTTTGGTTCTTCCATAAAGAGGAACCCATTTAGGTGTTTTTTAGAAATACCTC	37	9	126105738	AGATCCCATGGCTTGGTGCCCACAGCTATTAGGATTTTTCTTGTCAGTCG	9	125145559	R		chr9:126101777-126102038	S_Shelf			NA		9:126105734-126105906	Unclassified_Cell_type_specific
cg18720506	2.03509972018201e-05	0.0183280294072495	0.683716571913724	0.0837623303441075	24619482	TATTAAAAATCATATTCCCCTCCATAAACCTATCACTAAAACCAAAAAAC	NA		II			TCTGATTGGCCTGTTGGAGGTCATGTTCCCCTCCATGGGCCTATCACTGAAGCCAGGGGG[CG]GGTTCTACAATGGGCTCAATGTGGGTCACAGAAGAAAGGAGAGGGAAGAGGTATCAGGAA	37	4	146830746	CGCCCCCTGGCTTCAGTGATAGGCCCATGGAGGGGAACATGACCTCCAAC	4	147050196	R	Body					TRUE
cg13520770	2.03782814342557e-05	0.0183280294072495	0.589730653980001	0.0882480168185119	57808455	AATTTAATCTCRAAATACCTAATCACRTTCAACACAATTTTTTTCAACAC	NA		II			CAAGGAACAACAGGCCCTGTGCACCCTGCTGTGGAAAGACACAAAACCCCCATTAAGCGT[CG]TGTTGAAAAAAACTGTGCTGAACGTGATCAGGCATCTCGAGATCAAATCAATTCGTGGTT	37	11	3117181	ATTTGATCTCGAGATGCCTGATCACGTTCAGCACAGTTTTTTTCAACACG	11	3073757	F	Body;Body;Body	chr11:3114760-3115028	S_Shelf			NA
cg22780193	2.0389457161548e-05	0.0183280294072495	0.853500260708216	0.047193658646209	16608319	CTAAATCTAATATCTATCATATCTAAATAAATCACCCAACTATAAATCTC	NA		II			TTACCATAGTTCTGAGTCTGGTGTCTGTCATATCTGAGTAAATCACCCAGCTATGAATCT[CG]TGAACTCATTGTACTGAGTAATCTTCTTGGTAATCTCTTTTTTTGTTTTTTTTGAGATGG	37	13	74825252	TGAGTCTGGTGTCTGTCATATCTGAGTAAATCACCCAGCTATGAATCTCG	13	73723253	R						TRUE
cg15991708	2.03962320897671e-05	0.0183280294072495	0.855278203482549	0.0260381184326909	30801447	AACAACATATTTATACACAACAATTCCAAACACAAAAAACAAACCCACCA	64626476	AACAACATATTTATACACAACAATTCCAAACACGAAAAACGAACCCGCCG	I	C	Grn	TGTAACATGTGCCTACCATTTTCCAGATAAGAAGGGGCCGTACCTTCTGACGGGTCTAGG[CG]GCGGGCCCGCCTCCCGTGTTTGGAATTGTTGTGCACAAACATGTTGTCTGACACGGCCAG	37	10	131671760	CGGCGGGCCCGCCTCCCGTGTTTGGAATTGTTGTGCACAAACATGTTGTC	10	131561750	F	Body					NA	10:131561728-131561821
cg05504354	2.04332974202469e-05	0.0183280294072495	0.865567564610091	0.0384363404816258	11733377	CAACTTTCAAAACCTTACTATATTAACRACCTATAATTTAATAATCTATC	NA		II			AGACGCTTCATTTGGAATGGTTTGTTACTGTGTCTTTAGAAATTAAGATTGAAAGAGAAG[CG]ATAGATTATTAAACTACAGGTCGCCAACACAGCAAGGCTTTGAAAGTTGTACTTTTTTGA	37	12	88974893	AACTTTCAAAGCCTTGCTGTGTTGGCGACCTGTAGTTTAATAATCTATCG	12	87499024	F	TSS1500;TSS1500	chr12:88973460-88974666	S_Shore			NA
cg04634417	2.04393139774299e-05	0.0183280294072495	0.774596965080517	0.100030519601253	28785345	TTAATCAATATTCAAAATCTTTTCTCTAACAACATCTATCTCTAAAAACC	NA		II			AGAAGTTCTGGTTGGTCAATGTTCAAAGTCTTTTCTCTGACAGCATCTGTCTCTAAAGGC[CG]AACAACGGGAGATGCAGCGGAATTGGATTAAAAGACTCTGAAAGTACAGTCGTTCATCTT	37	5	140220803	CGGCCTTTAGAGACAGATGCTGTCAGAGAAAAGACTTTGAACATTGACCA	5	140200987	R	Body;Body;Body;TSS200;Body;Body;Body;Body;TSS200;Body;Body	chr5:140221007-140221381	N_Shore			NA
cg02992067	2.05105000161886e-05	0.0183557289398317	0.887749437888528	0.0327231894076231	64607371	AAAATCAAAACATTCTCTAACTACCACCCCTCCAAAAAAAACCCTAAAAC	NA		II			ACTTCATTGAGAAAGTCAGAGCATTCTCTAACTACCACCCCTCCAAAAGAAACCCTAGAA[CG]TACTCATCTGCCTACTATTATTACATTTATCATCCTATCTGAATTCATACCTTCTTTTTC	37	16	53856169	AAGTCAGAGCATTCTCTAACTACCACCCCTCCAAAAGAAACCCTAGAACG	16	52413670	R	Body					TRUE
cg06559925	2.06567058820579e-05	0.018450326673785	0.870475701235873	0.0577463190125147	16649438	CCCRAAATAACAAACAAAAAACTTACATCCTAAACCCAACTCTACTATAC	NA		II			GGAGCCAAAACCCCGGGATGGCAGGCAGGAGGCTTGCATCCTGAGCCCAGCTCTGCTGTA[CG]CTCTAGGGCACACCCCTTTTTCTCCCTGGGCATCAGTTTCCCCATCTCTATTATAGATAA	37	5	150011669	CCGGGATGGCAGGCAGGAGGCTTGCATCCTGAGCCCAGCTCTGCTGTACG	5	149991862	R	Body;Body					TRUE
cg13145528	2.08023803758929e-05	0.0185440804757514	0.913212839675169	0.0308746939029226	58656444	CTTTTAAAACTCCACTACTTAAACACTAACATAAAACAACCACAAAATAC	NA		II			AAGGTGGCAGGGTTGAAGTGAAACTATGCTTCTTAGCCTTCTAATTCAATTTTCATTCCA[CG]TACCTTGTGGTTGTCTCATGTTAGTGTCCAAGTAGTGGAGTTTTAAAAGAGATATTCTGG	37	7	143631844	TTTTAAAACTCCACTACTTGGACACTAACATGAGACAACCACAAGGTACG	7	143262777	F	TSS1500					TRUE
cg13010797	2.08990900356372e-05	0.0185797242619929	0.11361656117548	0.0240314378320052	65732385	ACTATTATAAAACACACCCCCATCATTCCTCTAAATCACTTATTTATAAC	NA		II			CCTAGCCCAGCCTGCTGTCATCTCTCCTATACCCACCCCCTCCCCCACTCCCCCGCCTGA[CG]TTATAAACAAGTGACTCAGAGGAATGATGGGGGTGTGTCTCATAATAGTTCATTCCAATG	37	3	42725643	CTATTATGAGACACACCCCCATCATTCCTCTGAGTCACTTGTTTATAACG	3	42700647	F	TSS1500	chr3:42727084-42727916	N_Shore			TRUE
cg03706175	2.09596903131747e-05	0.0185797242619929	0.589507733347524	0.0764148055542089	25728468	TCATATAAATAATACCAAACTTATTATAAAAAACACAAAAATAATAACCA	47744402	TCATATAAATAATACCAAACTTATTATAAAAAACGCAAAAATAATAACCG	I	T	Red	CTTTTCTAAGGATCATATGAGTAATGCCAGGCTTATTGTAGGGAACGCAGAAATAATAAC[CG]TAAAGAGTAAAAACATATAATCCCAGCATTTTGAGAATCCCATAATTAGTAATTAGGTGT	37	2	47597331	CGGTTATTATTTCTGCGTTCCCTACAATAAGCCTGGCATTACTCATATGA	2	47450835	R	Body	chr2:47596629-47597256	S_Shore			NA
cg11472786	2.09647270861912e-05	0.0185797242619929	0.209525223813178	0.0612390544168373	43713373	ACACAATAAACACTCAAAAACCCAAATCRAAACCCAACCTAAACCAAAAC	NA		II			ACTGCCAGGGTGTGATGGGAAGGGTTAGCAGCGCAGCGGGGTCAGGGGATCCCCGCCCCC[CG]CCCTGGCTCAGGTTGGGTCCCGACTTGGGTTTCTGAGTGCTTACTGTGCTCAGCTCCTCA	37	3	13522261	CACAGTAAGCACTCAGAAACCCAAGTCGGGACCCAACCTGAGCCAGGGCG	3	13497261	F	5'UTR;Body	chr3:13521506-13522262	Island			NA	3:13495937-13497262
cg08986840	2.10548904405891e-05	0.0186233981026015	0.617025044984706	0.0709420754028158	17633406	TACATATCTTCTCCCAAACTTCTAATCCCATAACTCATCTAACAAATAAC	NA		II			GTGGTTGGCTCTGCATGTCTTCTCCCAAGCTTCTGGTCCCATGACTCATCTGACAGATGG[CG]TTTGTTGAGTCCCTGCTGGTGAGGGCTGGAGCCTGGGGAGATAAGGATGTGGAGGGACAT	37	8	38409865	CGCCATCTGTCAGATGAGTCATGGGACCAGAAGCTTGGGAGAAGACATGC	8	38529022	R						TRUE
cg18941614	2.11180325344979e-05	0.0186430482331583	0.117841686035686	0.0290075395016738	70738400	ACAAACTACCCRAATCCCCCAAAAAAACTAAAAAAATCTAACAACAAAAC	NA		II			CTGCAGTACTACCCTTTCCCACCCCTGTCACCTTGAAGCGGGCCAGGTAGTCGCCGATAA[CG]CTCTGTTGCCAGATCTCCTCAGCTCTTTTGGGGGACTCGGGCAGCTTGCCCCGTTCCTCG	37	17	42287715	CGCTCTGTTGCCAGATCTCCTCAGCTCTTTTGGGGGACTCGGGCAGCTTG	17	39643241	F	Body;Body;Body	chr17:42287692-42288392	Island			TRUE	17:39643232-39643839	17:42287400-42288170	Gene_Associated
cg17725851	2.12144160510106e-05	0.0186919111915912	0.529460500095625	0.062842765410177	19725453	CRCCCRACCCCACCTCTTTCTTAATAAAACTTTCCTAAACAAACTTTTTC	NA		II			GTGAGCCACTGCGCCCGGCCCCACCTCTTTCTTAATGAAGCTTTCCTAGGCAGGCTTTTT[CG]TGTGAGCATCTCTGGATCTATTTGCTACCCACCCCATTCTTCATTGCCTGGGAGTCTCCT	37	5	113603032	GCCCGGCCCCACCTCTTTCTTAATGAAGCTTTCCTAGGCAGGCTTTTTCG	5	113630931	R						TRUE
cg21309147	2.14297723908814e-05	0.0187745579996166	0.106610901716098	0.024277144134749	51809321	AACAACCAATAACTAAAAACCTAATTTACAAAACTACRCRAAAAAACRAC	NA		II			GCCCAGTCCTCGCCGCCCAACTTTGATTTAGGAGGTCGCCTGGTCCCGCCCCCTGCCCTA[CG]CCGCTCCCCCGCGCAGCCCTGCAAATCAGGCTCTCAGCTATTGGCTGCCTCGGTGGCCAG	37	17	37382234	CGCCGCTCCCCCGCGCAGCCCTGCAAATCAGGCTCTCAGCTATTGGCTGC	17	34635760	F	TSS1500	chr17:37380953-37382363	Island			TRUE	17:34634480-34635918
cg03301025	2.14306452171849e-05	0.0187745579996166	0.916457069736647	0.0204549256714689	64625496	CTAACATCCAAAAAAATACCACTAAATAACTACAAAATATAAAACCTAAC	NA		II			GATGCAGCATCCTGGCATCCAAGGAGGTGCCACTAAGTAGCTACAAGATGTGGGGCCTGG[CG]AGAGGAACCACAAAAGAACGCAGAAAAAAAAAGCAACAAAAAGCCAGTGACAAAGCTGCG	37	17	16375621	CGCCAGGCCCCACATCTTGTAGCTACTTAGTGGCACCTCCTTGGATGCCA	17	16316346	R	Body;Body					TRUE
cg04803994	2.14742237709491e-05	0.0187745579996166	0.195077499591621	0.0590244078394244	54636423	CTTTATCCCTCAAAAACCAACTAAACACCCCAAAATAAAAAAACAATACA	72616355	CTTTATCCCTCAAAAACCGACTAAACACCCCGAAATAAAAAAACAATACG	I	A	Red	AGGGCGCGGGGGCTTTATCCCTCAGGGGCCGGCTGGGCACCCCGGGATGGGGAGGCAGTG[CG]GCCTGGACACTGGGGGGATGGATCTGCAGCCCTCCCCCCCGACAGGGGAAGGCCCCTTCC	37	11	1592587	CTTTATCCCTCAGGGGCCGGCTGGGCACCCCGGGATGGGGAGGCAGTGCG	11	1549163	R	Body;TSS1500;5'UTR	chr11:1592498-1592810	Island			NA
cg19828970	2.14844050012884e-05	0.0187745579996166	0.841740152704807	0.0474532740343848	66729358	AATTCTCTTCCCTTAAATTAAACCATCTATCTTACTTCAATTCCCTTTTC	NA		II			TGGATTTAGAAGGTTCTCTTCCCTTAAATTAAGCCATCTGTCTTGCTTCAGTTCCCTTTT[CG]TAGTTTCCTTACTAGGTCTATTTTACATGGTTCGGTAGACAAGACCCAGCGGTAACTGTG	37	2	106371647	GTTCTCTTCCCTTAAATTAAGCCATCTGTCTTGCTTCAGTTCCCTTTTCG	2	105738079	R	5'UTR;5'UTR					TRUE		2:106371585-106371686	Promoter_Associated
cg20011360	2.15143641570347e-05	0.0187745579996166	0.870038377308929	0.0354231228458649	43687499	ACRTCAAAAAAACATATTTTTTTCATTACTATATATCACATACTAAACCC	NA		II			AACCCAATCTTACGTCAAAAGAGCATATTTTTTTCATTGCTGTGTGTCACATGCTAGACC[CG]GAGCATTTCCTTGTTGCCCCTGGGCTTAGGAGAAGTCCTTGCTAAATGCAAGATGTAGAA	37	4	37585660	CGGGTCTAGCATGTGACACACAGCAATGAAAAAAATATGCTCTTTTGACG	4	37262055	R	TSS200;5'UTR					NA
cg07333545	2.15555068948852e-05	0.0187745579996166	0.657547947468143	0.0770897335347006	71736494	TCATAAAAATCATTAAAATCCTAAATACCAAAATATACAATCCTACCCAC	NA		II			TTTCTAGGTAGCTGTTTGTGACTGGAAAGTCTGTGCTTGTTATTGCTGGCAAATTCTTGA[CG]TGGGCAGGACTGCATATTCTGGCACTTAGGACTTTAATGATTTCCATGAATCTTTTCATG	37	6	52170606	CGTGGGCAGGACTGCATATTCTGGCACTTAGGACTTTAATGATTTCCATG	6	52278565	F		chr6:52171922-52172147	N_Shore			NA		6:52170546-52171234	Unclassified
cg09862711	2.17591228319741e-05	0.0188823624125916	0.568218856762183	0.0705446959444974	63723456	ACCCCAAACATACCTATACATAACTTTAAAATAACAACACCTAAAAACAC	NA		II			TCATTCTTCGTGCCCCAGACATACCTGTACATAGCTTTAGAATAACAACACCTGAGAACA[CG]TTGGCAACAATATAGAGCAACAGGGACTTTCCTACTCTGCGAGTGTGGACCTGAATTATG	37	8	5003384	CGTGTTCTCAGGTGTTGTTATTCTAAAGCTATGTACAGGTATGTCTGGGG	8	4990792	R						TRUE
cg14648237	2.17743985987481e-05	0.0188823624125916	0.85337408303041	0.031580349508108	64612324	AAAAATTCCTATAAATAATAAAAACCAATTCCTCAATCRAACAAAAAAAC	NA		II			GTCCAGCTGGAGTGGGGAGTGCTGGTGTAGGGTGGGGAAGGAAAGGTTGGCAAGAAGTCA[CG]CCCTTCTGCCCGACTGAGGAATTGGTTTTCATCATCTATAGGAACTTTTGTAAGTTTTTG	37	17	64422393	CGCCCTTCTGCCCGACTGAGGAATTGGTTTTCATCATCTATAGGAACTTT	17	61852855	F	Body					TRUE		17:64422288-64422975	Unclassified_Cell_type_specific
cg24996866	2.18036349824669e-05	0.0188823624125916	0.893753879173316	0.037903152935611	56684381	CCCAAAAAAATCCTAAAAATTTCTAAACTCTTAAATATCTCCTTATTAAC	NA		II			TGCAGTCTGGCCCCAGAAAAGTCCTGGAAGTTTCTGGGCTCTTGGATGTCTCCTTGTTGG[CG]CTCCAACTTCAGGGTAGGAGTTTCTGGGCAGTAAGATGATAGGTGGGGAACCCTGGGATT	37	1	47016980	CGCCAACAAGGAGACATCCAAGAGCCCAGAAACTTCCAGGACTTTTCTGG	1	46789567	R	TSS200					NA
cg24884217	2.19187791874207e-05	0.0189073228682786	0.669437522469968	0.0701669975811034	53762362	AAAACRCAATAAATCTAAAATAAAATCTATCACCCACAACTCCCCAAAAC	NA		II			ACCGTCCAGGAGAGGCGCAGTGAGTCTGGGGTGGGGTCTGTCACCCACAGCTCCCCAAGG[CG]GGGTGGGGCCCCTGGGCTGGCGTCACCTCGGGCAACTGGAGAGGAAAGGTTCTTGTGTTT	37	6	32038155	AGGCGCAGTGAGTCTGGGGTGGGGTCTGTCACCCACAGCTCCCCAAGGCG	6	32146133	R	Body					NA
cg00863378	2.20031968918485e-05	0.0189073228682786	0.704377592216926	0.0452738668424367	61624420	TATTAATTACATTTAAACCTAACACCAACCCTTCATTTCCATATAAAATC	NA		II			GCCTTGGTCAATGTTAATTGCATTTGAACCTGACACCAACCCTTCATTTCCATATGAGGT[CG]GAAGAGTTAAGGCCCTTTGCCAAGGTCTTGAGACTGGTGACAGGGCTAAGACAAGAGCCT	37	16	56549757	GTTAATTGCATTTGAACCTGACACCAACCCTTCATTTCCATATGAGGTCG	16	55107258	R	Body	chr16:56553529-56554075	N_Shelf			NA
cg00515905	2.20376870264947e-05	0.0189073228682786	0.695593106962554	0.0572964464023455	68679446	AAACCRAATACCTAATCCCCCCAAAAAACTAATCTTAAAACAAATAATCC	NA		II			GGTGCCAGTGAAGGCCGGGTGCCTGGTCCCCCCAGGAGGCTGGTCTTGGAGCAGGTGGTC[CG]GTGCTGGTGGTGGAAGGACAGCAGCTTCTCTGCTAGTGGCCACAGGCAGAGCCTGCCTTT	37	1	110306507	GGCCGGGTGCCTGGTCCCCCCAGGAGGCTGGTCTTGGAGCAGGTGGTCCG	1	110108030	R	5'UTR;1stExon;5'UTR;1stExon;1stExon;5'UTR					NA
cg20126098	2.21140995437234e-05	0.0189073228682786	0.852224037534195	0.0343178949688917	74631361	AACATCCATAATCTTTCATTATTCCCTTAATCTATACTCCACCATACTAC	NA		II			TGGCAAAGAAATTACAGTGAGGCAGTTTGCAGAAATTAGCTTTCTAAGGCCCAGATGGAG[CG]TAGCATGGTGGAGCATAGACTAAGGGAACAATGAAAGACCATGGATGCTTTGATATTCTC	37	12	91710375	GCATCCATGGTCTTTCATTGTTCCCTTAGTCTATGCTCCACCATGCTACG	12	90234506	F						TRUE
cg11791670	2.21508742202313e-05	0.0189073228682786	0.892228453443573	0.0341998011119075	26649503	AATTACCTAAAATCCTCTTACCTTTTAAACTATAAATAAAATTAAATTCC	NA		II			GTAAGACCCACTGGAAGTTCAGAGAAAACTGAAGAACTATATTGGGCTTTTCATGGGGCA[CG]GAATCCAATCTTATTTACAGCTTAAAAGGTAAGAGGACCTCAGGTAACTGTTAGCCCAAG	37	7	78346166	CGGAATCCAATCTTATTTACAGCTTAAAAGGTAAGAGGACCTCAGGTAAC	7	78184102	F	Body					TRUE
cg25585279	2.2213140069883e-05	0.0189073228682786	0.793136055304245	0.0450581464749974	66611439	ACCAATAAACCACRCAAACCTCAACAACTTCATCTATAAATAAAACTCAC	NA		II			CACCCCAGAGCAGCAAAGCCCTGGGTAGCTACTAATCCCAGAATGGGTGGGTAGAGTAAA[CG]TGAGCCCCACCCACAGATGAAGCTGCTGAGGCCTGCGTGGTCCACTGGCCCTGCTGTTTT	37	4	2763026	CGTGAGCCCCACCCACAGATGAAGCTGCTGAGGCCTGCGTGGTCCACTGG	4	2732824	F		chr4:2765638-2766063	N_Shelf			NA
cg26361041	2.22321019649464e-05	0.0189073228682786	0.686331331670696	0.0783573293291293	20690447	CCCTATAATCTAACTAAAAACATTTTTAATCTATATAACTTAAAAAACAC	NA		II			GGCTATGAATGCTGCTGTTTTCATCTGAAGGAGGATTTGAAGGCCAACTGCAGTTTGTTT[CG]TGTTCTCCAAGTCACACAGATCAAAAATGTTTCTAGTTAGATCACAGGGAACATTTCCAA	37	10	1234237	CGTGTTCTCCAAGTCACACAGATCAAAAATGTTTCTAGTTAGATCACAGG	10	1224237	F	Body	chr10:1230813-1231214	S_Shelf			NA
cg15840891	2.22784914313031e-05	0.0189073228682786	0.476891702139808	0.0938907793326556	51756478	AAAAAACAATACTAAACTAACAATAAATTATCCRTTTATCCCTTATACAC	NA		II			ACTTCCTGTGTGGGGAGCAGTGCTGAGCTGGCAGTGAGTTATCCGTTTATCCCTTGTGCA[CG]GTGGCTAATGTACTTACTCTGCAGCCACTCCTACAATAGAAGACTTCCTCTAGGATGTTG	37	2	102133972	GGGAGCAGTGCTGAGCTGGCAGTGAGTTATCCGTTTATCCCTTGTGCACG	2	101500404	R						TRUE
cg10064162	2.23247125126775e-05	0.0189073228682786	0.114593812876847	0.0234975590924381	63682415	AACCTATCTATAATCCCTATTACCCAAATAATCACRACATTAAATTAAAC	NA		II			CATTTATTCAGGACCTATCTGTAATCCCTGTTACCCAGGTGGTCACGGCATTGAATTGAA[CG]TCCAGTTCTGTTTTTAAAAAATCTACTTCCAACATGGTGCAACTCCATCTCTACTAAAAA	37	7	107644249	ACCTATCTGTAATCCCTGTTACCCAGGTGGTCACGGCATTGAATTGAACG	7	107431485	R	TSS1500	chr7:107641795-107644058	S_Shore		RDMR	NA
cg18105709	2.23611925306873e-05	0.0189073228682786	0.916502642449795	0.0356159071538786	13627387	AAAACAAAATACTCCCCRAACTACRAATCCTAAAAAACCTTCTAAATAAC	NA		II			GGAGCCTGTCGGGAGGCGGCCCGGGGGCCCCCAGTCCCTCACACCCCTGCCCGCGTACCC[CG]CCACCCAGAAGGTCCTCCAGGATCCGCAGTCCGGGGAGTACTTTGTCTTCGACTTGCCAC	37	10	50534403	AGACAAAGTACTCCCCGGACTGCGGATCCTGGAGGACCTTCTGGGTGGCG	10	50204409	F	Body;Body	chr10:50534274-50534704	Island			NA	10:50204295-50204703
cg07061032	2.23739808316772e-05	0.0189073228682786	0.922502470149245	0.0261408172461816	13642367	ATACTCTACATATCTCAATCACATCCATCAAACTAAAAAAATTCTCTACA	57792377	ATACTCTACGTATCTCGATCGCGTCCGTCGAACTAAAAAAATTCTCTACG	I	T	Red	CGGACTGGGGAGGTGCTCTGCGTGTCTCGGTCGCGTCCGTCGGACTGGGGAGGTTCTCTG[CG]TGTCTCGGTCGCGTCCGTCGGACTGGGGAGGTGCTCTGCGTCTGGGGGTTTTGGGAGAGC	37	12	132677645	CGCAGAGAACCTCCCCAGTCCGACGGACGCGACCGAGACACGCAGAGCAC	12	131243598	R		chr12:132673993-132675241	S_Shelf			NA	12:131243397-131243792
cg10377274	2.24119319880598e-05	0.0189073228682786	0.916573686045642	0.0222390629646235	65608500	ATACCTAAAATCTAACAATAAAAACAACCTAAAATTCCTAAAATTACCAC	NA		II			AAAAGGAAAAGGAGGAAGTGGAATGCTGGCTTTTCAGGTGTCGCTTGGCCAAATCTAAAG[CG]TGGCAACTTCAGGAATTTCAGGTTGTCCCCATTGTCAGATTCCAGGCACCCACAGGTAAG	37	11	125616888	TGCCTGGAATCTGACAATGGGGACAACCTGAAATTCCTGAAGTTGCCACG	11	125122098	F	Body					NA
cg16752583	2.24550600486463e-05	0.0189073228682786	0.682607790845172	0.0675673569381976	50736339	CCTTTCTCACTACCTAAAATCTCTCAAAATAAATCACTAAATATTCTAAC	NA		II			GCCCCCAGGCCAGTCACAACCAGGGAGGCCTTCAGAAAGACTGGCGAGGCCTCCCTTGGA[CG]TCAGAACACCCAGTGACCTACCCTGAGAGACTCTAGGCAGTGAGAAAGGAGGGGAGGAGT	37	7	142583731	CTTTCTCACTGCCTAGAGTCTCTCAGGGTAGGTCACTGGGTGTTCTGACG	7	142293853	F	TSS1500					TRUE
cg14048465	2.24614795249607e-05	0.0189073228682786	0.893450719137391	0.0393943886694535	44753492	TTTATTCCTCTATCTAAAAAATAACAACRACTTCACAAACAAAAATTCAC	NA		II			AACATTACCAACACAGAATAGCTATTCAACTTATGTCACGGGATTCTTCTGGTATTACAA[CG]TGAATCTCTGCTTGTGAAGTCGTTGTTATTCTTCAGATAGAGGAATAAAGACTCATTTTT	37	9	82308107	CGTGAATCTCTGCTTGTGAAGTCGTTGTTATTCTTCAGATAGAGGAATAA	9	81497927	F	Body					TRUE
cg25243766	2.24961409729616e-05	0.0189073228682786	0.662487080191031	0.060943289755912	23729476	ACTATCAACATATATCCATAAACCTCAATATAATATCAAATACAACACAC	NA		II			CTCAAAAAGAGGTTGTGTCATGTCACTTTTAATTTAGGGCCCTTTCTTTGTTGTACCATA[CG]TGTGTTGTATCTGACATTATACTGAGGCTTATGGATACATGCTGACAGTGTGGGTAATTC	37	11	123322182	CGTGTGTTGTATCTGACATTATACTGAGGCTTATGGATACATGCTGACAG	11	122827392	F						TRUE		11:123322082-123322417	Unclassified_Cell_type_specific
cg18062196	2.24965622041486e-05	0.0189073228682786	0.831591059161417	0.0486649523373178	61651356	AACRCAACACTCTAAAATCATAATTCCAACTCCRAACAAAAAATTACATC	NA		II			ATGAGTTGAGGAACGCAGCACTCTGGGATCATGGTTCCAGCTCCGGGCAGAGGGTTACAT[CG]TGTCAAGTGTGTGAAGGCAGAATAGCCTGCAGAGACCACTGTGGCGTTGAAAAGAGGTGT	37	17	57642675	ACGCAGCACTCTGGGATCATGGTTCCAGCTCCGGGCAGAGGGTTACATCG	17	54997457	R	TSS1500;TSS1500	chr17:57642720-57643294	N_Shore			NA		17:57642284-57643729	Unclassified
cg25982983	2.25884598837987e-05	0.0189495962744517	0.800073916233507	0.0457689374148274	48673327	TATATACTCCCTACAAACAAAAACCATATCTTATATACCTTTACATCCCC	NA		II			CACATAGGGAACCCCTCCTTTGTGCCAACACCTGTTGGCTGTCTCCAGTGTGCTGGGCAC[CG]GGGATGCAAAGGCACACAAGACATGGCCCCTGCCTGCAGGGAGCACACAGTCTACTGCCC	37	10	127233843	CGGGGATGCAAAGGCACACAAGACATGGCCCCTGCCTGCAGGGAGCACAC	10	127223833	F						TRUE
cg24278423	2.2656677376676e-05	0.0189718853284701	0.12780729096792	0.0651519902648781	33704475	TAATTTCRAAAACCTTTTACRAATCCTTATAATCRCATAATAACCCTAAC	NA		II			CAATGGGGATGTGATTTCGGGGACCTTTTACGGGTCCTTGTAGTCGCATAGTGGCCCTAG[CG]TTCTGATTCCCCTTTCTTCCGCCACGGTCATGCAGGGCTCTGGCTCTTCGTCCTCTCCTG	37	19	46367240	CGCTAGGGCCACTATGCGACTACAAGGACCCGTAAAAGGTCCCCGAAATC	19	51059080	R	TSS1500;TSS1500	chr19:46367371-46367808	N_Shore			NA	19:51059037-51059808	19:46365388-46368224	Promoter_Associated
cg04743932	2.27642612436278e-05	0.0190020262969795	0.904583208544293	0.0296432338545529	69647352	AAAAATTCTAACRTAAATTTCTAACAACCAATCTAAATCRAACRCTACAC	NA		II			TGGACACACGTAAAGATTCTGGCGTAGATTTCTAACAACCAGTCTGAATCGGGCGCTGCA[CG]GCAGGGCAGTCAGGGAGGCGGTGGCGTTGGGGGCGGCATAGGGGAAGGCAACGGAGTCGG	37	17	56739061	AAGATTCTGGCGTAGATTTCTAACAACCAGTCTGAATCGGGCGCTGCACG	17	54094060	R	5'UTR;5'UTR	chr17:56738847-56739097	Island			NA	17:54093542-54094140
cg04992191	2.2795838068961e-05	0.0190020262969795	0.782892914553654	0.0553496823556765	29697457	ACATAAATTCAATTCCTATTTCAATTCCATCTAACTCACCCTTAAATTAC	NA		II			AACAAAACCCAGCATGGGTTCAATTCCTGTTTCAATTCCATCTGACTCACCCTTAAGTTG[CG]TTCTTAAATAGTGATCCCATTTTGACCCACAATCTCTCAAAAAGAAGCATATGATTTTCT	37	1	238341559	CGCAACTTAAGGGTGAGTCAGATGGAATTGAAACAGGAATTGAACCCATG	1	236408182	R						TRUE
cg08814268	2.28178158534261e-05	0.0190020262969795	0.948501572036142	0.0112548963772095	49804465	CAAAAAACATACAAAAACAACCAACACTATAAACATCAAAAAAACAAACA	27611405	CGAAAAACGTACAAAAACAACCGACACTATAAACGTCAAAAAAACAAACG	I	C	Grn	ACCCCTGCACTCCGGGAAACGTGCAAGAGCAGCCGGCACTGTGGGCGTCAGGGGAGCAGA[CG]CCTGCTAGGAATGAGAAAGCCTAGGGTGGAGTTGCTGGGGCCTCAGAACCCCACTACCCA	37	7	2167433	CGGGAAACGTGCAAGAGCAGCCGGCACTGTGGGCGTCAGGGGAGCAGACG	7	2133959	R	Body;Body;Body					NA	7:2133842-2134108
cg08419450	2.29160198018623e-05	0.0190489832778524	0.84541799712467	0.066123384759285	65690351	TAATCATAAATAAAAACAAAATCACAATTACACCATAACCCTAAAAACTC	NA		II			TTGATTTCTCCCCAGCATATCCAGCTGCCCTCCCTCTCTTCCTGCCTCCTGGCAATGAAG[CG]AGCCCCCAGGGCCATGGTGTAACTGTGACCCTGCCTCTACCTATGACTAACTCCTGCCAC	37	10	90013989	AGTCATAGGTAGAGGCAGGGTCACAGTTACACCATGGCCCTGGGGGCTCG	10	90003969	F						TRUE
cg15127613	2.29866503751055e-05	0.0190728905259933	0.910697828799206	0.0243622276013914	61627496	CCTAAACCTAACCCAAACTAAACATTAACATTAACCAAATTAATAAAATC	NA		II			CTAACCCTAACCCTAAGCCTAACCCAAACTGGGCATTGGCATTGGCCAGATTAGTAGGGT[CG]CAGATCACAATCAGATATGGCACCTGGAGGGTTCTTTGGTTGATTCCAGGGCTTCCTGGC	37	2	75299705	CTAAGCCTAACCCAAACTGGGCATTGGCATTGGCCAGATTAGTAGGGTCG	2	75153213	R	Body;Body					NA
cg06950683	2.30767535783977e-05	0.0191128386373695	0.61641491572046	0.0573006750455566	21754376	ATATAATCRAAACACCAAATACTAATAAAAAATCAACTTTACTTAAAAAC	NA		II			ATCTCAAAAAAAAAAAAAAAAAAAAAAAGGAAACCACCTCCCCTCCTCATGGCATGGCAG[CG]TTTCCAAGTAAAGTTGACTCCCCATCAGCATCTGGTGCCCCGATCACACACCCATGGAAG	37	16	89010800	TGTGATCGGGGCACCAGATGCTGATGGGGAGTCAACTTTACTTGGAAACG	16	87538301	F	Body	chr16:89006334-89008600	S_Shelf			NA
cg11022525	2.3206217680811e-05	0.0191613195069592	0.847090900149984	0.0636302790420486	53669422	TCTTTTTAAAACAAAACCCAAAATTCRTTACCATTTAAATTTAACTCCTC	NA		II			GTTTTGATTTTTCTTTTTGAGGCAAGGCCCAGGGTTCGTTACCATTTGAATTTGACTCCT[CG]GGGGCTGGCCTTAGTAAAGGCGGGTAGATTGGACTGTAGGGAGGATTCCTATCTCCTCTG	37	21	39600121	CTTTTTGAGGCAAGGCCCAGGGTTCGTTACCATTTGAATTTGACTCCTCG	21	38521991	R						TRUE
cg10063575	2.32459690036053e-05	0.0191613195069592	0.674043998194883	0.0533767213497627	36606308	TCCTTCATAAATCACCTTATCTAAAATATCAAACATATATACACATAAAC	NA		II			CCCTTCCCTCCAATTCCCACTTGCCCTCCACCTGCTACTCTGTTATCTACTGGCTCTGCC[CG]TCTATGTGTACACATGCCTGACACCTCAGACAAGGTGACTCATGAAGGATGCCCCTGACT	37	12	53822143	CCTTCATGAGTCACCTTGTCTGAGGTGTCAGGCATGTGTACACATAGACG	12	52108410	F	Body;Body;Body					TRUE
cg14109579	2.32614816439642e-05	0.0191613195069592	0.935682179924258	0.0272273829268363	20768344	ACCAACAAATACATAAACATCAACCTAATCACAACCATCACCATAAACCA	74735469	ACCAACAAATACATAAACATCAACCTAATCACGACCATCGCCGTAAACCG	I	C	Grn	GGCATCTACCTGACCAACAGGTACATGAGCATCAGCCTGGTCACGGCCATCGCCGTGGAC[CG]CTATGTGGCCGTGCGGCACCCGCTGCGTGCCCGCGGGCTGCGGTCCCCCAGGCAGGCTGC	37	2	241569709	CGGTCCACGGCGATGGCCGTGACCAGGCTGATGCTCATGTACCTGTTGGT	2	241218382	R	1stExon	chr2:241569691-241570138	Island			NA	2:241218230-241218811
cg06519434	2.34330419592674e-05	0.0192677976020528	0.712380197002432	0.0534319019803959	52756493	AACACCTAATAAACACCAAAAACTTAAAACCACACTACTAATAAAATCTC	NA		II			GCCTGCTCCATGACACCTAATAGGCACCAGAGACTTGAAACCACACTGCTGGTAGGGTCT[CG]TGTGGAGGGAAGGCAGGAGAGGTGGGCCCCAGACCTCAAAGCCTTTTAACCGCAGTCAGG	37	3	38664257	CGAGACCCTACCAGCAGTGTGGTTTCAAGTCTCTGGTGCCTATTAGGTGT	3	38639261	R	Body;Body;Body;Body;Body;Body					TRUE
cg16210979	2.35182751520611e-05	0.0193030374899419	0.815090248186884	0.0552655057432163	27661497	TAATTACTTTTTATAACCTAATTTCCAAACTTACACACCACCTCTTTCAC	NA		II			GGAGGAAGTTGTAGTTACTTTTTATGACCTAGTTTCCAGACTTGCACACCACCTCTTTCA[CG]TTATTCTGTTCATTAGAATGAGTCACTTAGTCCAGTTTATATTCAGGGAGAAGGGAATTA	37	5	112882744	CGTGAAAGAGGTGGTGTGCAAGTCTGGAAACTAGGTCATAAAAAGTAACT	5	112910643	R	Body					TRUE
cg02066681	2.35712611870311e-05	0.0193117307976322	0.78221625001168	0.0561051343983145	25767429	AAAATATAAATCATAATCCTTTACATTAATTTCCTTCCTCACAATACACC	NA		II			TTTATTTTTAAAAAATGTGGGTCATAATCCTTTACATTGATTTCCTTCCTCACAGTGCAC[CG]CAAGCACTCAGGGAAGGACTCCAGGTTTGAAGGCAGATGCTGGTCGGGACCCGACCAGGT	37	21	46823800	CGGTGCACTGTGAGGAAGGAAATCAATGTAAAGGATTATGACCCACATTT	21	45648228	R	TSS1500	chr21:46824531-46826234	N_Shore			NA
cg16552822	2.36931796156625e-05	0.0193446742452236	0.133426621382026	0.0345199802859559	52807409	CCAAATCTTTACCACRTAAAAAATATAATCRCTAAAACCRCAATAAAAAC	NA		II			CCTGGGTGGTGACAGAGTAGAGATGTTTGTTTTGGTTTCCAAATCAACGCTTGACAACCT[CG]TCCTCATTGCGGCTTCAGCGACCACATTTCCCACGTGGTAAAGACCTGGTTGGGCCAAGG	37	1	19278734	CGTCCTCATTGCGGCTTCAGCGACCACATTTCCCACGTGGTAAAGACCTG	1	19151321	F	Body	chr1:19281948-19283883	N_Shelf			NA		1:19278365-19279085	Promoter_Associated
cg10131286	2.37032919872214e-05	0.0193446742452236	0.739240900708573	0.0608586345300639	55689409	TTAAAACCATCCAAAAATAACACCTTACCCATTAACCAAATTTCTTTTTC	NA		II			AGTTACTCATAAACTATAACTTCTCATGCCTTCTACTCTTGAACGGAAAGGTAATACAAA[CG]AAAAAGAAACCTGGCCAATGGGCAAGGTGTTATTTCTGGATGGTTCTAAAAGCAACAATT	37	4	76554724	TAGAACCATCCAGAAATAACACCTTGCCCATTGGCCAGGTTTCTTTTTCG	4	76773748	F	5'UTR	chr4:76555366-76556079	N_Shore			NA
cg19683989	2.37388708944824e-05	0.0193446742452236	0.187801083409468	0.0440817361662001	29690499	AAAAACTACAAACTACAAAATACCAAATACAAATATTAAAATTATAACAC	NA		II			GCATATGATGAGGGGGCTACAGGCTACAAAATGCCAGATGCAAATGTTGAAGTTATAGCA[CG]TTTCTGAAATGGCAACTTGAAGTCAGCCCCTTCACACTCACTCTTTCCAAACCCTGGTTT	37	15	95938185	CGTGCTATAACTTCAACATTTGCATCTGGCATTTTGTAGCCTGTAGCCCC	15	93739189	R						TRUE
cg10633827	2.37976434951819e-05	0.019357938126404	0.75807504011905	0.0551901196491566	33706452	TACAACTAACAACCAATCRACATAATAACRACCTAAAACACACCAAAAAC	NA		II			TCTTCACATTCCCGATCTCACACCGGATCCTCTGGATGAGCCGGTTCAGCTCCACCATCT[CG]CTCCTGGTGTGTTTCAGGTCGTCACCATGCCGACTGGCTGCCAGCTGCAGCTCCTGGATC	37	12	52963708	CGCTCCTGGTGTGTTTCAGGTCGTCACCATGCCGACTGGCTGCCAGCTGC	12	51249975	F	Body					NA
cg04110105	2.39258808561685e-05	0.0193919990096586	0.439309669957894	0.058046947636442	58790436	ACCTTAAATATAAATCAAACAAACCCTATACATCTACTCCTATTTCTAAC	NA		II			GAGAGCAGAGAGTGGAAATGTTCCAGGTATAAAGACCCACAAGATAAAGAAGCTCAGAGT[CG]TTAGAAACAGGAGCAGATGTACAGGGTTTGCCTGACTCACACTCAAGGTTGCATAAGCAA	37	3	46395356	CCTTGAGTGTGAGTCAGGCAAACCCTGTACATCTGCTCCTGTTTCTAACG	3	46370360	F	5'UTR;1stExon;1stExon;5'UTR					NA
cg23707540	2.39643815084398e-05	0.0193919990096586	0.502220892318976	0.0877975842435179	49704319	CTTAAAATAACCTAATACRTAATAACATCCCACAAACTAAAATTAACCTC	NA		II			ACTGAGCGTTTCTTGGAGTGACCTAATACGTAGTAACATCCCACAGACTAAAATTAACCT[CG]TGAACAGTTTTCAGTTCATTGCTTTGGGCCCCAGGAATCAATGAGAAAGAAGACGGCTGC	37	10	126836038	CGAGGTTAATTTTAGTCTGTGGGATGTTACTACGTATTAGGTCACTCCAA	10	126826028	R	5'UTR;5'UTR	chr10:126839791-126841034	N_Shelf			TRUE
cg27073337	2.39729082916621e-05	0.0193919990096586	0.671926886400589	0.0761570982149218	24746396	CTAATATATTATTATTATCACTTAAAAACACAACAACCTAAAATCCAATC	NA		II			CTGAAACTGAGCTGATATATTGTTATTATCACTTGAGAACACAACAGCCTGAGGTCCAGT[CG]TCTCCTTAATGTAGCTGGGGATGCCATTCCATGTGGTTTTAGAAATCCTTTGTTATTTCT	37	11	133998086	CGACTGGACCTCAGGCTGTTGTGTTCTCAAGTGATAATAACAATATATCA	11	133503296	R	Body	chr11:133994709-133995090	S_Shelf			NA
cg11255159	2.40097984340026e-05	0.0193919990096586	0.263673617462282	0.0558690571393869	13690359	AAAATCAAACATTCCCACCTCAAAAACACTCAAAACTAAAACTAAACTTC	NA		II			GAAATGAGAGCAAAGTCAGGCATTCCCACCTCAGGAACACTCAGGGCTGGGGCTGGACTT[CG]AATGTCTGAGTCTTATCAAAGGCAGGGAAGCCCCAAGCAGAAGGGCAGGAGGGGCCACAG	37	19	18401021	CGAAGTCCAGCCCCAGCCCTGAGTGTTCCTGAGGTGGGAATGCCTGACTT	19	18262021	R		chr19:18402556-18403403	N_Shore			NA		19:18400977-18401594	Unclassified
cg23963984	2.40775280249666e-05	0.0194028623881258	0.354099898770955	0.0996252122507891	48756369	TTCTACTACCAATTCCTACTAACAAATTTCCATTACCCACAAAAAAAAAC	NA		II			GGGGAGCTCAGCACCTCCAGAGGCAGCCACCTCACCACAGACCAACACACCCTGCTGCAG[CG]TTCTTCCTTGTGGGCAATGGAAATCTGCCAGCAGGAACTGGTAGCAGAAAACTCCCCAAA	37	10	79659038	TCTGCTACCAGTTCCTGCTGGCAGATTTCCATTGCCCACAAGGAAGAACG	10	79329044	F	Body					TRUE
cg01875106	2.41084375242669e-05	0.0194028623881258	0.342411514439727	0.0676334393830284	40745388	TTACCCCAAACAAATAAAAATCAACTATAACATTTCTCTCCCTCTAAAAC	NA		II			CTTTGTTGTCTTTACCCCAGACAGATGAGGATCAACTGTAGCATTTCTCTCCCTCTGAAA[CG]TGGCTGGGATAGGTACCCACCAGAGGGGCATCTTAGTATCCTTTGGAAGGGGGAACAGCA	37	11	132287342	TACCCCAGACAGATGAGGATCAACTGTAGCATTTCTCTCCCTCTGAAACG	11	131792552	R	3'UTR;3'UTR					NA		11:132287319-132287523	Unclassified_Cell_type_specific
cg27119815	2.42522324296732e-05	0.0194485030815582	0.90017534875509	0.0197224462086173	43610302	ATAAAATTCCTATCCAAAACCTCCACCTACCTTACCTTAAAAAAACACCC	NA		II			GGAACTCCCTGATTGTTTCTTTGTATACAGAGTTGGAGAGCTGAGAGACCCTCAGTGGTT[CG]GGTGCTCTCCCAAGGCAAGGCAGGTGGAGGTCTTGGATAGGAATCTCATTTTATTTATTT	37	2	110102830	CGGGTGCTCTCCCAAGGCAAGGCAGGTGGAGGTCTTGGATAGGAATCTCA	2	109469262	F	Body					TRUE
cg14004271	2.42955313422148e-05	0.0194485030815582	0.867860861985043	0.0266775978942131	29714450	ACATAAACCACCACACCTAACTATCTATCTCTATCTATCTCTCTTATACA	47718459	ACGTAAACCGCCACGCCTAACTATCTATCTCTATCTATCTCTCTTATACG	I	T	Red	ATGCAGTGTGTGTGTGTGTGTGTGTGTGTGTGTGTGTGTGAGAGAGAGAGAGAGAGAGAA[CG]CACAAGAGAGACAGATAGAGACAGACAGCCAGGCGTGGCGGCTCACGCCTGTAATCCTAG	37	9	115650248	CGCACAAGAGAGACAGATAGAGACAGACAGCCAGGCGTGGCGGCTCACGC	9	114690069	F	Body	chr9:115652446-115653448	N_Shelf			NA
cg26650359	2.43594148636307e-05	0.0194485030815582	0.427507409020888	0.0921548482478966	10809395	AACTCACCTATAAAATCATATAATTATTCAAAAATAACTATTACTAAAAC	NA		II			CACTGAGTGGTGACTCACCTGTGAGATCATGTGATTATTCAAGGGTGGCTGTTGCTGAGG[CG]TGGGTGGGAGAGCAGGAAGTTGCTGCTGCTGCTGCTGCTGTTGCTGCTGGGCAGTACAAG	37	12	57674183	CGCCTCAGCAACAGCCACCCTTGAATAATCACATGATCTCACAGGTGAGT	12	55960450	R	Body					TRUE		12:57673915-57674480	Unclassified_Cell_type_specific
cg00142450	2.43675879500012e-05	0.0194485030815582	0.17464537489572	0.0591624373486786	36739493	TACTCATTAATCATCTTAACACTACCCAAAAAAACTAATTTTCCCCCTAC	NA		II			GTATAATCGCCTGCTCATTAATCATCTTAACACTGCCCAGGGGAACTGGTTTTCCCCCTG[CG]CTTTCCTAACGTGTAGCACGCAGAGTCTCAAGTCCACCACTGTGTTCCCCCAGTCTAACT	37	16	31886070	CGCAGGGGGAAAACCAGTTCCCCTGGGCAGTGTTAAGATGATTAATGAGC	16	31793571	R	Body	chr16:31885042-31885600	S_Shore		RDMR	NA		16:31884615-31886178	NonGene_Associated
cg14615440	2.43786200119636e-05	0.0194485030815582	0.16182323983396	0.0349883669820583	22669374	CCTAAACCAACAACAACATCCTTTACTCTAACACTCCAAAAATCTAAACA	53724314	CCTAAACCAACGACGACATCCTTTACTCTAACACTCCAAAAATCTAAACG	I	C	Grn	AGATCTGCAGTTCCTGGGCCAGCGACGGCATCCTTTGCTCTGACACTCCAAGGGTCTGGA[CG]CTGCCACATGACCAACACCAAAGACCCCAAAAGAGCCATGGAATCCACGCTGGCGACATC	37	1	14220122	CCTGGGCCAGCGACGGCATCCTTTGCTCTGACACTCCAAGGGTCTGGACG	1	14092709	R		chr1:14219350-14219737	S_Shore		RDMR	NA	1:14092671-14092853
cg02351406	2.44678689898833e-05	0.0194641303477558	0.777133862511127	0.0487965528145542	70676429	TAAAAAATAAACTAAATTTCTTTTATAACAAACCTCAAAATTCCAAAAAC	NA		II			GCACCTGTCCTGTGGATCGATGATGACTACTGGTGGCGTATGAGTCATCTACAGTGAATA[CG]TCTCTGGAACTCTGAGGTCTGTCACAAAAGAAATCTAGCCCATTTTCTATGTTTGATACA	37	14	101447389	CGTCTCTGGAACTCTGAGGTCTGTCACAAAAGAAATCTAGCCCATTTTCT	14	100517142	F	Body;TSS1500					NA
cg24706839	2.44836665508973e-05	0.0194641303477558	0.900559908555546	0.032588205374343	42692465	CCAAAAATAATTTTCCCACAAAATCCAATCTTTCTACAAAAAACAACATC	NA		II			CTAGTAGGAAGCCAGGGGTGGTTTTCCCACAGGGTCCAATCTTTCTGCAGAGGACAGCAT[CG]ATCGGCATCGATCGGCTCCTTAGTCCTGAAGGTCTGCACGGCCATCCTTCCTCAGATCCA	37	5	1860542	CAGGGGTGGTTTTCCCACAGGGTCCAATCTTTCTGCAGAGGACAGCATCG	5	1913542	R		chr5:1856773-1858444	S_Shelf			NA	5:1913542-1913557
cg26112661	2.45523947072807e-05	0.0194847633300153	0.352636152858841	0.0715233760994282	56713347	TCACCCCATTTTACTACCRAAATAACCTAAATCCAAAAACRATAAAAAAC	NA		II			CGAAGGCCCGCCAGGCTCAACCTCGGTTCACAGGACCCCCGACTTGTGTGAGTCGTACAC[CG]CTCTTTACCGTCTCTGGACCTAGGTCATCTCGGCAGTAAAATGGGGTGAAATGACCCGAC	37	1	53704558	CACCCCATTTTACTGCCGAGATGACCTAGGTCCAGAGACGGTAAAGAGCG	1	53477146	F	TSS1500	chr1:53703959-53704642	Island			NA	1:53476386-53477230	1:53703629-53705069	Unclassified
cg04675861	2.46531174056529e-05	0.019530671233613	0.0207585218336271	0.00715468226225692	20786365	CTAATAAATACACTCAAAACCCRAAAACTAAATAACTTACTAAAAAACCC	NA		II			CCCTACGGAGCCTGATGGGTACACTCAAAACCCGGAAACTGGATAACTTGCTAAGAAGCC[CG]ATGTCATTGAGCTGCGCAACTAGGCGTGCGCAGAGTCGCACACATGCTCACTTAGGTATC	37	13	77903399	CGGGCTTCTTAGCAAGTTATCCAGTTTCCGGGTTTTGAGTGTACCCATCA	13	76801400	R		chr13:77903398-77903872	Island			NA	13:76801400-76802126	13:77903047-77904689	Promoter_Associated
cg01917721	2.47655735539565e-05	0.0195707873886311	0.832447536578997	0.0516930767562835	49701460	AAAACCTATTTCAAAATACRAATCCCTACATTAAACACATATAAAAACAC	NA		II			ACCTTCATTTACACACACATGGAGCAGGAGTGTTGTATGATATGAGACATAAATTTACCT[CG]TGTCCTTATATGTGCTTAATGTAGGGATTCGTATTTTGAAATAGGCTTTCTTTTAAATAT	37	8	126195405	AAGCCTATTTCAAAATACGAATCCCTACATTAAGCACATATAAGGACACG	8	126264587	F	Body					TRUE
cg01538165	2.47896812108203e-05	0.0195707873886311	0.701604292104234	0.0603401536739804	21699377	TACCAAAAACTTCCAACAATCTCCACTCCTTTAAAAAACAACATTTTAAC	NA		II			GCTACATTACCTACCAAGAGCTTCCAACAATCTCCACTCCTTTGGGAAGCAGCATTTTAA[CG]AACCAGCTACATGCATCCCAGAGGCTCAACCCACATTTCCTGATTTCTATGACAAAGATT	37	8	71240128	ACCAAGAGCTTCCAACAATCTCCACTCCTTTGGGAAGCAGCATTTTAACG	8	71402682	R	5'UTR					TRUE
cg22780146	2.48509694731226e-05	0.0195852296197468	0.108756410075124	0.0197818323103825	56644318	CCAAAAACACTAATAAAAAACTATATCCTAAAATCCACCACTACTCCCCA	29808373	CCGAAAACGCTAATAAAAAACTATATCCTAAAATCCACCACTACTCCCCG	I	A	Red	CAGATGGCAGCCCCGGAGGCGCTGGTGGGAGGCTGTGTCCTGGGGTCCACCACTGCTCCC[CG]GTAAGCCAAGCCCGACTGCCCCTACATGGAAAATTCATCCCTCCTCCAGATGGGGGATTC	37	12	7260707	CGGGGAGCAGTGGTGGACCCCAGGACACAGCCTCCCACCAGCGCCTCCGG	12	7151983	R	TSS200;Body					NA
cg24114545	2.49028588666118e-05	0.0195922274405392	0.944607214494181	0.0168810307760015	44714483	AAATCAATAAAAACCTTATCCAAAAAAACTTAATAACCCTCAACCCCTAC	NA		II			TGCCATCCCCACTGGGACCGTCCCTGACTCCCGACACCTGCAGAGGCAAGCAGCACTTGA[CG]CAGGGGCTGAGGGCCACCAAGTCTCCTTGGACAAGGTTTCCACTGATCTCGACCCTTCCA	37	14	105209604	CGCAGGGGCTGAGGGCCACCAAGTCTCCTTGGACAAGGTTTCCACTGATC	14	104280649	F	Body;Body					NA	14:104280512-104280879
cg18743793	2.49507501026193e-05	0.0195960610193893	0.612681972821588	0.0497995454721059	18727433	TCCCCTTCAATATAAACCACAAAAAACTTTACTTCTATCCCAAAAAACCC	NA		II			TTGGGCCATCTTCCCCTTCAGTGTAGACCACAGAGGACTTTGCTTCTGTCCCAGGGAGCC[CG]CAGGGGCTCACTTCTCCATGTTCATCTGATTCTTGTCAGCCAAGGTTTCAAATGCTTTTC	37	7	50464661	CGGGCTCCCTGGGACAGAAGCAAAGTCCTCTGTGGTCTACACTGAAGGGG	7	50432155	R	Body	chr7:50467566-50468400	N_Shelf			NA		7:50464496-50464895	Unclassified_Cell_type_specific
cg20979153	2.51543007807997e-05	0.0197219242985793	0.43977804591037	0.0843832225265677	38808325	CTACTACATAAAAAAAACCATATAACTCACCCACACCAACCTTCTCTTCA	71720494	CTACTACGTAAAAAAAACCGTATAACTCACCCACACCAACCTTCTCTTCG	I	C	Grn	AGACAAGGGATTTCCAAACCCTAGAGGAAAAAAAACAGAAACGGTTAGCTACACTCAGAG[CG]AAGAGAAGGCTGGTGTGGGTGAGTCATACGGTCTTTTCCACGCAGCAGAGAAGGTACCTA	37	20	52199748	CTGCTGCGTGGAAAAGACCGTATGACTCACCCACACCAGCCTTCTCTTCG	20	51633155	F	TSS200	chr20:52198058-52198400	S_Shore			NA		20:52199667-52199861	Promoter_Associated_Cell_type_specific
cg06472065	2.52871025046215e-05	0.0197919805077667	0.146919723676388	0.0440618217002672	74705302	TATTCTCTACCTTCATCTCCCCTCACTATTCCCATAAAAACCTTTTAAAC	NA		II			CTGCCCCCCCAACCCCCTCTTTAGTCATTTAAAAAAAGATTTTTGTCTTCCTGAGAAGTT[CG]CTTAAAAGGTTTCCATGGGAACAGTGAGGGGAGATGAAGGCAGAGAACAGAGATCTGCAG	37	6	33394446	CGCTTAAAAGGTTTCCATGGGAACAGTGAGGGGAGATGAAGGCAGAGAAC	6	33502424	F	Body	chr6:33396050-33396296	N_Shore			NA
cg05002837	2.53636072238499e-05	0.0198178088237589	0.92551306920844	0.0295891038236392	12756495	AAACCAACAATAAAACAAATACACCCTAATAAACRAATAAACAAACAAAC	NA		II			AGGGCAGGCCCAGGCCAGCAATGGAGCAGGTACACCCTGGTGGGCGGGTGGACAGGCAGG[CG]GGCGGGTGGGTGGCTGCGCGTCACCTGCTGGTTCTGTAGGCCCAGGTTAACAATGGAGCA	37	22	47057371	GGCCAGCAATGGAGCAGGTACACCCTGGTGGGCGGGTGGACAGGCAGGCG	22	45436035	R	Body	chr22:47058870-47059114	N_Shore		CDMR	TRUE		22:47057331-47057778	Gene_Associated_Cell_type_specific
cg03052004	2.54099798581707e-05	0.01982004535081	0.878023421357629	0.0281837260952638	67625419	TATAACATTACTTAAAACAAAAAACAATCAAAAAAAATCCCTAAACATAC	NA		II			TGCCTCCTCAACCCTTCATCCTTCACAGGAGGAAGACATGGTGGCCCACAGCTGAGAGAA[CG]CATGCTCAGGGATTTTCCCTGACTGCTCCTTGCCTTAAGCAATGTCATATGAACAGGCTG	37	6	11702389	CGCATGCTCAGGGATTTTCCCTGACTGCTCCTTGCCTTAAGCAATGTCAT	6	11810375	F						TRUE
cg02246928	2.55403328138215e-05	0.0198876677698271	0.44665338717097	0.0966200877960594	44696486	AAAAACCAAATACTTTAAACCTAAAATCACCCRACTATCAACCAACCTTC	NA		II			TTATTAAGAAAATGACAGAAGAAATTTTTTCTATCTTCCTCTTTCGCTTCTCTTTTTAAA[CG]AAGGTTGGTTGACAGTCGGGTGATCTCAGGCCTAAAGTATTTGGCTTTCCCCATTGTTCA	37	6	144586678	CGAAGGTTGGTTGACAGTCGGGTGATCTCAGGCCTAAAGTATTTGGCTTT	6	144628371	F						TRUE
cg11653519	2.56525630196262e-05	0.0198952833495272	0.574665469243738	0.0650977235708229	33771452	ATTCTACAAAAACAAAACACTCATAAATCAAAAACTTACAACCTAAACTC	NA		II			AGTGCAAACTTTTGTTTTCCCAAAGAGCTGAAAAGCCAGATGGGTTGGGAGACAATTTCC[CG]AGCCCAGGCTGCAAGCTCCTGACTCATGAGTGCTTTGCCTTTGCAGAATTTACTCAACCC	37	10	125222790	TTCTGCAAAGGCAAAGCACTCATGAGTCAGGAGCTTGCAGCCTGGGCTCG	10	125212780	F						TRUE
cg24977055	2.56765240243807e-05	0.0198952833495272	0.431088729779576	0.0570861535348683	71600468	ATAATCCTAAAAAAATAAAACTAACCRACCCTACAAATAAAAAATTACTC	NA		II			CCGCATTCGCAGACAGGCGGGGGACATCGCGGCCGCGGCAAGCTAGAGATGCCGCCTGCT[CG]AGCAACCTTCCACCTGCAGGGCCGGCCAGTTCTACTCTTCCAGGATCACTCTCGTCTCAC	37	7	50850870	TGATCCTGGAAGAGTAGAACTGGCCGGCCCTGCAGGTGGAAGGTTGCTCG	7	50818364	F	5'UTR	chr7:50849752-50850871	Island			NA	7:50817410-50818365
cg24867247	2.56811391874931e-05	0.0198952833495272	0.323928844497962	0.0664579079030308	48689404	TTAATCACACACAAAACTCCATTATAACCAAAATAACCTCATAAAAAACC	NA		II			CCCAGCACCCATTGATCACACACAAAGCTCCATTGTGGCCAGGATAGCCTCATAAAAGAC[CG]AAAGCCTAGCAGCTGCCTGCCAAAACCCAGCCAGGCTTCACAAGAAGTGATTTGTGCTGT	37	13	46964256	CGGTCTTTTATGAGGCTATCCTGGCCACAATGGAGCTTTGTGTGTGATCA	13	45862257	R		chr13:46960684-46961670	S_Shelf			NA		13:46963991-46964609	Unclassified_Cell_type_specific
cg00967489	2.57667906064942e-05	0.0199277471270184	0.781393998511956	0.043628227235699	29723444	AATCAAAATTTTATACTAACACTTTATACCTCTTAACACTAATAAACCCC	NA		II			TTTGACTTGCTGATCAGAGTTTTGTGCTAACACTTTGTACCTCTTGACACTGATAGGCCC[CG]CTTGACAAAAGGAAGGAATGCTGTATTGTGCAGTTTTAATGTGACTTTTGCTCCCAGCAC	37	5	128992882	CGGGGCCTATCAGTGTCAAGAGGTACAAAGTGTTAGCACAAAACTCTGAT	5	129020781	R	Body					TRUE
cg02486161	2.58525580401427e-05	0.0199601904301594	0.671459335608043	0.0520895514255354	39710365	CTATTATCAAAATTCAATTCACAAACATCAACCAAAAACCTAATAAAACC	NA		II			CTCGACTTTAAAAAGCTCCAAATGCAGCTTTAAAAAATTAATCTGGGCCAGAATTTCAAA[CG]GCCTCACTAGGCTTCTGGTTGATGCCTGTGAACTGAACTCTGACAACAGACTTCTGAAAT	37	16	50766599	CGGCCTCACTAGGCTTCTGGTTGATGCCTGTGAACTGAACTCTGACAACA	16	49324100	F	3'UTR					NA
cg06993714	2.59170245231997e-05	0.0199671967288814	0.416444336985488	0.0688292267336167	10680310	TCCTAAAAAACCCTCCTCCTCCTAACATCTAAAAAACCCTAAAAACTAAC	NA		II			ATGAAGGGGAAATTGAGTCATGGGAGGAGAGGCCAGAGTCATCAGGGGAATGAGGGCCGA[CG]CCAGCCCTCAGGGCCTTCCAGATGCTAGGAGGAGGAGGGTTCTCCAGGAAAACAAACAGG	37	14	24835343	CGCCAGCCCTCAGGGCCTTCCAGATGCTAGGAGGAGGAGGGTTCTCCAGG	14	23905183	F	TSS1500	chr14:24835810-24836220	N_Shore			NA		14:24834531-24838393	Unclassified
cg15585478	2.59492991914792e-05	0.0199671967288814	0.942014501462681	0.01900705332116	17741450	TTCACCAATCAACRAAAAACCCTACTATTATTATATACCCAAAAACTACC	NA		II			ATGGCACTGACTTCACCAGTCAGCGGAAGGCCCTGCTGTTGTTGTATACCCAGAGGCTGC[CG]TAAGCTTGAAGTTACATGACAGAAACTAAGAAGACTAAATCCAAATGTGAAATACACACA	37	4	139680596	CGGCAGCCTCTGGGTATACAACAACAGCAGGGCCTTCCGCTGACTGGTGA	4	139900046	R						TRUE
cg15991478	2.61138281083246e-05	0.0200599117417752	0.745226638242141	0.0719634347206635	59631436	ATATTTCTTACAACTCAAAATAAACTTTCACTTACCATCCACCACTACCA	14688462	ATATTTCTTACGACTCGAAATAAACTTTCGCTTACCATCCACCACTACCG	I	T	Red	CTCTTCTGGTCTATGTTTCTTACGGCTCGAGGTGAGCTTTCGCTTGCCATCCACCACTGC[CG]TTTGCCACCGTCGCAGACCCGCGGCTGACTTCCATCCCTCGGATCTGGCAGGGTGTCCGC	37	6	29526376	CGGCAGTGGTGGATGGCAAGCGAAAGCTCACCTCGAGCCGTAAGAAACAT	6	29634355	R	Body					NA	6:29634322-29634449
cg14148209	2.62093729020819e-05	0.0200914118179035	0.904954708199031	0.0394145616886595	15649378	AAAATAAAAACCTAAAATACACATCACRATATCTACTATCTACRCATCAC	NA		II			GCCTCAGTCCTGAAGTGGGGACCTGGGATACACATCACGGTGTCTACTATCTACGCATCA[CG]GTATCTACAAATGTGGACTGCTCCCCATTTGCTCTTGTGCCCTCACTGTCTGTTCTCTCT	37	9	7543165	AAGTGGGGACCTGGGATACACATCACGGTGTCTACTATCTACGCATCACG	9	7533165	R						TRUE
cg07115462	2.62700784579059e-05	0.0200914118179035	0.558222252278008	0.0598615561429852	55619302	CCAATCCTATACTCAACCAACTACCACTAAATCCCCACATTCTAAAAACA	43614424	CCAATCCTATACTCAACCGACTACCACTAAATCCCCACATTCTAAAAACG	I	T	Red	TAAAAAAAAAAAAAAAAAAAAAAACACTGCAGGCCCCACCACATCCTGCTTTACTCCTGA[CG]TCCCTAGAATGTGGGGACCCAGTGGTAGTCGGCTGAGCATAGGATTGGAAGTCAGAGGGC	37	3	12584270	CGTCCCTAGAATGTGGGGACCCAGTGGTAGTCGGCTGAGCATAGGATTGG	3	12559270	F						NA		3:12584221-12584477	Unclassified_Cell_type_specific
cg01888869	2.6287152530197e-05	0.0200914118179035	0.231924743795815	0.05138196822542	57748308	AAATTATCAACATAAATCAAAAAAAACAAACAAAATACACAACTAATCCA	31745450	AAATTATCAACATAAATCAAAAAAAACGAACAAAATACGCAACTAATCCG	I	A	Red	CATCTGATGAGAGTGACTCCGGTTGGGGGGTGGGGGCGTGTGGGAGGCCGAGCCTGTCCT[CG]GATCAGTTGCGTACTCTGCCCGCCCCCTCTGACTCATGCTGACAATCTTCTTCCTTCCCC	37	16	31366418	CGGATCAGTTGCGTACTCTGCCCGCCCCCTCTGACTCATGCTGACAATCT	16	31273919	F	TSS200					NA		16:31366140-31366570	Unclassified
cg08942191	2.63569483008638e-05	0.0201065161007267	0.708130856392803	0.0730748160048242	27750308	ACATATCCCTAATTATATAAACAATCTTCATTTATACCTAAAATTTTAAC	NA		II			GGAGAAGGGGCACATGTCCCTGGTTATGTGGACAGTCTTCATTTGTGCCTGGGATTTTAA[CG]TCTCTGCATGCTATCTGATTTAGTATTTGTCCCACTCTCCTTCAAAGGTGTGGGTTTTGC	37	15	80729093	CATGTCCCTGGTTATGTGGACAGTCTTCATTTGTGCCTGGGATTTTAACG	15	78516148	R	Body					TRUE
cg06072717	2.63951928720525e-05	0.0201065161007267	0.784799029150512	0.0882015658245051	26679400	ATCAACATCACTATTCTTATACTTTAAAACCATAATTTAATACAATAAAC	NA		II			TAAAACAACATGTCAGCATCACTATTCTTGTACTTTGGAGCCATGATTTAGTACAATAAG[CG]TTACTTGGACACAAGCTCTGCAATATTACAACAGTATCTCTCATCTCCAAGATGACTACT	37	8	120066282	CGCTTATTGTACTAAATCATGGCTCCAAAGTACAAGAATAGTGATGCTGA	8	120135463	R						TRUE
cg06170425	2.64641056359313e-05	0.0201164521343065	0.928150839355737	0.0296920098002948	21648355	AAAAAATCAACACCCTAAAAAACTATTACTACTACRTAACRAACTATCCC	NA		II			TGGCCTTGATCATGCCCAGGCCCATCTCGATGCAGCAGTAGGCATGGTCGGCCCGGGGCT[CG]GGACAGCCCGCCACGCAGTAGTAACAGTCTCCCAGGGTGCTGATTTTCTCACACTTGGTC	37	16	4164087	CGGGACAGCCCGCCACGCAGTAGTAACAGTCTCCCAGGGTGCTGATTTTC	16	4104088	F	Body	chr16:4164808-4166258	N_Shore			TRUE	16:4103730-4104245
cg20646556	2.65358812982681e-05	0.0201164521343065	0.865768918559381	0.0347853916981309	23785440	CAAAACCATAAAAACRTAACTAATAAAACTCCACTCCCCTCCTAAACCCC	NA		II			GTGGGGTGGGTGGGGTGCGGGCACGCCCTCCCGCGGAGGCCTATAAGGGTGCGGGGGGGA[CG]GGGCCCAGGAGGGGAGTGGAGCCTCACCAGCCACGTCCTCATGGCCCTGCTGCTCTTGCT	37	7	1022806	CGGGGCCCAGGAGGGGAGTGGAGCCTCACCAGCCACGTCCTCATGGCCCT	7	989332	F	TSS200	chr7:1024021-1024233	N_Shore			NA
cg08692676	2.65772869520512e-05	0.0201164521343065	0.390479609650648	0.0587600962697591	73808406	TAACTTACCCAAATTCTAATAACTATTAAATAATAAATCAAACATTACAC	NA		II			CACAGGTTACATAACTTGCCCAAGTTCTGATAGCTATTAAGTGGTGAGTCAGACATTGCA[CG]TGCTTAAGACCAATGGTAATAAACTGGCCCTGTGCCTCTGCTTTTTAATCTGTCTGCTTA	37	6	134299594	CGTGCAATGTCTGACTCACCACTTAATAGCTATCAGAACTTGGGCAAGTT	6	134341287	R	5'UTR					TRUE		6:134299419-134299685	Unclassified_Cell_type_specific
cg23668057	2.65848803028862e-05	0.0201164521343065	0.826842039472377	0.0328111624139592	40792452	TAAAAAACAATATAACATCACACTTAAAATAATATACAAAACCAAAAACA	29764428	TAAAAAACAATATAACGTCACACTTAAAATAATATACAAAACCGAAAACG	I	A	Red	ACCTCAGGTGATCCAACCGCCTCGGCCTCCCAAAGTGCTGGGATTACAGGTGTGAGCCAC[CG]CTCCCGGCCTTGCACACCATCTTAAGTGTGACGCCACACTGCCCTTCACAGCCTTGGGGC	37	17	76164111	CGCTCCCGGCCTTGCACACCATCTTAAGTGTGACGCCACACTGCCCTTCA	17	73675706	F	TSS1500	chr17:76164395-76165272	N_Shore			NA
cg00174718	2.67689917480176e-05	0.0202221753482711	0.45311822208224	0.0562328883711679	61750473	TCCCTAATACCCTCTAATAACTACCTCCAACAAAATACACTTAACTCACC	NA		II			TCAGAACCTACTCCCTAGTACCCTCTGATGACTACCTCCAGCAAAATGCACTTGACTCAC[CG]TCTTCTGCACTGGGGAGCTCAAATTATCTCTGTGGGGGAGGTGGAGGCCTTGCCAGACTA	37	6	47136110	CGGTGAGTCAAGTGCATTTTGCTGGAGGTAGTCATCAGAGGGTACTAGGG	6	47244069	R						TRUE
cg08783131	2.68355610209686e-05	0.0202375513461916	0.818015892815515	0.048801411690165	43679509	TAAAATATCTATACRTCTTTCCCTTTTATAACTACATAATATAACCAACC	NA		II			AAGATATATTTTCCATCTGAGGTTGGTTGAATCCCCAAAAGTGGAGTTCACGGACGCGGC[CG]GCTGGCTATATCATGCAGCCATAAAAGGGAAAGACGTACAGACACCCCACAGATGAGTCC	37	16	1075952	GGGGTGTCTGTACGTCTTTCCCTTTTATGGCTGCATGATATAGCCAGCCG	16	1015953	F		chr16:1077527-1077772	N_Shore			NA	16:1015801-1016285
cg03468671	2.69249038032516e-05	0.0202375513461916	0.0685259711485455	0.0145363156727431	51609395	ACATACTACTATCAAAAAAAACTTAAATTTTAAACCACAAATCTAACCAC	NA		II			GCCGGAGATGTAAGTAGGTTCCAAGTGCTGTAGGTGTTGGAGAGCTCTTGAAGGCTTTTC[CG]TGGTTAGACTTGTGGTTTAAAATTTAAGCTCTTCTTGATAGTAGCATGTAGATTAGATGT	37	14	39737849	CATGCTACTATCAAGAAGAGCTTAAATTTTAAACCACAAGTCTAACCACG	14	38807600	F	Body;Body;Body;5'UTR	chr14:39735802-39736902	S_Shore			NA
cg15371617	2.69367133725837e-05	0.0202375513461916	0.580546667679183	0.0754005101853614	23671495	ACTATAAACCTAACAATATTACTATAAAAATCACTAACAATCAAACACCC	NA		II			TGTCTACTCCACAATCACATGAGCAGTAGCCGCCCCCACTGAGTGCTAGCTCAGCACACC[CG]GGTGTCTGATTGCCAGTGATTCTTATAGTAACACTGCCAGGTCTACAGTCACATTAAAGG	37	5	156536137	CTGTAGACCTGGCAGTGTTACTATAAGAATCACTGGCAATCAGACACCCG	5	156468715	F	5'UTR;1stExon			low-CpG:156468590-156468779		NA		5:156535963-156536444	Unclassified
cg22719037	2.69670527415303e-05	0.0202375513461916	0.526599209068477	0.102373296318019	59740478	AACTAACTAAAAACATATCCCACTCCRAACTAAAAAAAACCCCACTATCC	NA		II			GTTGGGGGAGAGGCTGGCTGAGAGCATGTCCCACTCCGGACTAGGGGGAACCCCACTGTC[CG]TCTCAGCTCCCCATGAGGCCGTGGAGAAAATGTAAGTAGCCCGGGGGCGGGCAGGGGGGT	37	12	111842896	CGGACAGTGGGGTTCCCCCTAGTCCGGAGTGGGACATGCTCTCAGCCAGC	12	110327279	R	TSS1500	chr12:111842938-111844392	N_Shore			NA		12:111841860-111844098	Promoter_Associated
cg05898591	2.70285938564639e-05	0.0202503737583216	0.607975080433408	0.0654219644304382	25707370	ACAAATTCCACTAATTAATCATAATCCATAAATCACCTCTTCACTAACAC	NA		II			CTCTTGGAATAACAAGTTCCACTGGTTAGTCATAGTCCATAAATCACCTCTTCACTAACA[CG]ACAGCATTCAGGGGAGGCAATGAGACTAGGGGGAAGGAGCTCAGGCTCTGTTTATAGATG	37	5	174805715	CAAGTTCCACTGGTTAGTCATAGTCCATAAATCACCTCTTCACTAACACG	5	174738321	R						TRUE
cg11650987	2.71660736451405e-05	0.0203199554405194	0.72780195995675	0.0622585546937319	16685307	RTCATTCTCTTTCTTTATTCCATTTCTACCCCCTCTAACTCCTCAAAATC	NA		II			TACCAAGCATAGGATTCCCAAAATTACAGCAATGAGGCGCCAAGGAGGAGATGCAGCACA[CG]ATCCTGAGGAGCCAGAGGGGGCAGAAATGGAATAAAGAAAGAGAATGACGGATGGTGGGG	37	12	10280440	TCATTCTCTTTCTTTATTCCATTTCTGCCCCCTCTGGCTCCTCAGGATCG	12	10171707	F	Body;Body;Body;Body;Body;Body					NA
cg15896259	2.72742438907489e-05	0.0203313332406447	0.584129518628587	0.0643928171696502	56754311	TCCACCAAAAAAACCATTTCCCTTTATAATTAATTTACATTATTTTCRTC	NA		II			AAAGCCTACAGTCAGGTGTCAATGTCTTTGTCAGTCTCTCACTGACAGTTCTACAGATAA[CG]ACGAAAACAATGCAAATCAACCACAAAGGGAAATGGTTCCTCTGGTGGAAAAACACAAGA	37	8	23312661	CGACGAAAACAATGCAAATCAACCACAAAGGGAAATGGTTCCTCTGGTGG	8	23368606	F	5'UTR;5'UTR	chr8:23314664-23315490	N_Shelf			NA		8:23312434-23313136	Promoter_Associated_Cell_type_specific
cg06974428	2.74377532235665e-05	0.0203313332406447	0.690461188779611	0.10821546070892	36774365	TTCACAATAATCCTAAATCTTCCATACTATAATACAAACCCCAAATTTTC	NA		II			AGTCACAGTTTTTCACAGTGATCCTAAGTCTTCCATGCTGTGGTACAGACCCCAAGTTTT[CG]CAACTCAGAGGTGGGCCAAGTGCAAGGGGACCTGAGTCAGAGCCAGGTTTGATCCTGACC	37	10	22972299	TCACAGTGATCCTAAGTCTTCCATGCTGTGGTACAGACCCCAAGTTTTCG	10	23012305	R	Body					TRUE		10:22972157-22972556	Unclassified
cg04944283	2.75186926016605e-05	0.0203313332406447	0.831226107554795	0.0357108193482077	15653504	AAAACCTCACRAATACAAAAACTATAAAAAAACCTTCAAAACCAAAAACC	NA		II			CCACAGCAGTTACATTTGTAAGGCTTCTCCCCGGTGTGGATAAGCTGATGCATACAGAGA[CG]GTTCCTGGTCTTGAAGGCCTTCCCACAGTCCCTGCACTCGTGAGGCTTCTCCCCACTGTG	37	6	28963745	CGGTTCCTGGTCTTGAAGGCCTTCCCACAGTCCCTGCACTCGTGAGGCTT	6	29071724	F	Body					NA
cg25197238	2.75568249399092e-05	0.0203313332406447	0.556491305099818	0.0471466179272461	21623399	ATTATCCTAACCCCACCTCTAACATCTAAACACTACAAACCCTATTAACA	17621336	ATTATCCTAACCCCACCTCTAACATCTAAACGCTACAAACCCTATTAACG	I	A	Red	TGCGTAGGCTGGGCTTGGCCCCATCCCCTTTCAGGCCAGCCCCCACCCCACCACTGCCTT[CG]CCAACAGGGTCTGCAGCGTTTAGATGCCAGAGGTGGGGTCAGGACAATTTCCATCCTGGT	37	1	18335878	CGCCAACAGGGTCTGCAGCGTTTAGATGCCAGAGGTGGGGTCAGGACAAT	1	18208465	F						TRUE
cg19628739	2.76078987080364e-05	0.0203313332406447	0.439923524154327	0.0977079038785403	28628379	AAAATATAAATACCTATAACTAATAACAAAATAACTCATCTCRAACCTTC	NA		II			TGGACAGGAAGAGAATATGAATGCCTGTGGCTGGTGGCAGGGTGACTCATCTCGGGCCTT[CG]GTCACAGCCTCAAATTCCTGTGCCAGAGCCTGGCCCTCCTGTCATTAGTCCTAAGACTGG	37	22	44317517	GAATATGAATGCCTGTGGCTGGTGGCAGGGTGACTCATCTCGGGCCTTCG	22	42648850	R		chr22:44319578-44320513	N_Shelf			TRUE
cg25616514	2.7621736083456e-05	0.0203313332406447	0.519916424805395	0.0517631836241721	51638470	CCTAAAAAACTACAAAACCATAAACCTTACAAAAATAATTAACAACCCAC	NA		II			TGTCACCTGTCCCTGGAGAGCTGCAGAACCATAAGCCTTACAAAGATGATTAGCAGCCCA[CG]AGACCACAGACAGCTCTTCCAACCAGCAAACAGAGTTGGCACTCTTGCACAATCCCCTGG	37	3	11798996	CGTGGGCTGCTAATCATCTTTGTAAGGCTTATGGTTCTGCAGCTCTCCAG	3	11773996	R						TRUE
cg13242090	2.76323114444888e-05	0.0203313332406447	0.774446348406779	0.0652281410078169	30608355	TTTCAACCTAAATTTTCCATTAACTTCCATTCTAATTAAAAATATATTTC	NA		II			AAGTACAGTGCCTGGCTCGTGGCACATATTCAACCAGGGTCTGTTCCCTTCTCCCTCCAC[CG]AAACACATTTCCAATTAGAATGGAAGTCAATGGAAAATTCAGGTTGAAAATTCGGATGAT	37	10	97026430	TTCAACCTGAATTTTCCATTGACTTCCATTCTAATTGGAAATGTGTTTCG	10	97016420	F	Body					TRUE
cg26675219	2.76474549839012e-05	0.0203313332406447	0.0813020531735562	0.0208949538548911	63782509	AAATACATTTTCTTATACAATATACTTCTATAATTAACTCACCRCTACAC	NA		II			CCACCCCGACCGGTCGGAAGAGTGCGACTGAGTGTTAAGTGTGGGTGTGGGTTGCTTAAA[CG]TGTAGCGGTGAGTTAATCACAGAAGTACATTGTACAAGAAAATGCACTTGAATTTGGACA	37	3	141596323	CGTGTAGCGGTGAGTTAATCACAGAAGTACATTGTACAAGAAAATGCACT	3	143079013	F	Body	chr3:141594486-141596288	S_Shore			NA		3:141595912-141596560	Promoter_Associated
cg19868593	2.76798998409002e-05	0.0203313332406447	0.15208695987471	0.0269302141526422	46723303	AACTCAAACTTCCTAAACATAAAAAATATTTCTACRACAAAACTAAAAAC	NA		II			ACCTGCCAGGAGAGGGGTCCAAGGTTCCTCCCCCACGCCCCCCTCCCCAGTCCCTGGCTG[CG]TCCCCAGCCCTGCCGCAGAAACACTCCCCATGCTCAGGAAGCCTGAGTCCTCTCAGGCCC	37	6	31744816	ACTCAGGCTTCCTGAGCATGGGGAGTGTTTCTGCGGCAGGGCTGGGGACG	6	31852795	F	5'UTR					TRUE		6:31744677-31745434	Unclassified
cg26323130	2.76948179143791e-05	0.0203313332406447	0.123167388476254	0.023412037719243	20603388	AAAATCACATCCTATCCTTCCCCCAACAAATAAAATAACTACAAATCCCA	45646318	AAAATCGCATCCTATCCTTCCCCCGACAAATAAAATAACTACAAATCCCG	I	A	Red	TGCAGGCTCTTGGAGGTCGCATCCTGTCCTTCCCCCGGCAGGTAGAGTGACTACAAGTCC[CG]GGATGCGCAGCGCTCGGAGTCGGGCGGGGGCCGGGCGGACCTCTACGGTGACGTCACCGT	37	2	149632683	CGGGACTTGTAGTCACTCTACCTGCCGGGGGAAGGACAGGATGCGACCTC	2	149349153	R	TSS200	chr2:149632682-149633882	Island		DMR	NA	2:149349153-149350607	2:149632630-149632887	Unclassified
cg01613249	2.77486713640622e-05	0.0203313332406447	0.770291080124978	0.0451405829307502	33739384	CTCAAACATAAATTTTATAATTATTTAAAATAAACCATCACCTAACAAAC	NA		II			AGAATGAACAAATGTTTTAGGCGGTTTTTCATTCTTTGAAAGAAAAATGGCAAGTAGTCA[CG]TTTGTTAGGTGATGGCTTATTTTAAATAATCACAAAATTTATGTTTGAGACATTTTATTG	37	2	54727293	TCAAACATAAATTTTGTGATTATTTAAAATAAGCCATCACCTAACAAACG	2	54580797	F	5'UTR					TRUE
cg00008629	2.77596858882003e-05	0.0203313332406447	0.702475171657882	0.0590140947424166	10715366	ATCCTACCATACAAAAATTCTTCTCTTCTAAACCCCAAAAAACTATCTTC	NA		II			TCCCCTTTAAAGTCCTGCCATACAAAAATTCTTCTCTTCTAAGCCCCAAGAAACTGTCTT[CG]ATTAATGTTTTTCTTCATATCTCCTAGAAGAAAGCTACGAATACATTCTACATATTGTTA	37	9	115093661	CGAAGACAGTTTCTTGGGGCTTAGAAGAGAAGAATTTTTGTATGGCAGGA	9	114133482	R	Body;Body;5'UTR	chr9:115095149-115095919	N_Shore			NA		9:115093506-115093751	Promoter_Associated_Cell_type_specific
cg05522042	2.77615092786823e-05	0.0203313332406447	0.653689641825466	0.223800866427182	62681388	CTATAAACAAAACAAACAATAACTCTAAAAACTACCTATAATCTCCTTCC	NA		II			AGCCCCTTGTGCTGTGAGCAGAGCAGGCAGTGGCTCTGGAGGCTGCCTGTGGTCTCCTTC[CG]GCTGTGGCTGACAGTGGCTCTGGCCAGGGTTGCTTGGAGAAGGCTCAGTGTGCCTGGGAC	37	16	85124401	TGTGAGCAGAGCAGGCAGTGGCTCTGGAGGCTGCCTGTGGTCTCCTTCCG	16	83681902	R	3'UTR					NA		16:85124219-85124871	Unclassified_Cell_type_specific
cg07134230	2.78446978759386e-05	0.0203326125598246	0.232257008665409	0.0494182113768202	54649494	CTACCCTATCCCTAACACCTACTAAAATATTCTAACAAAACCCAAAAACA	31759509	CTACCCTATCCCTAACACCTACTAAAATATTCTAACGAAACCCGAAAACG	I	A	Red	GAAGCTGGAATACTGCCCTGTCCCTGACACCTGCTGGGGTGTTCTGGCGGGGCCCGGAAA[CG]GAAGCCCTCTCCTGGCTTTGTTGGGTTTCCTGGGGAAGGCGGAGCTGGTCCACGGGTGAC	37	1	156631248	CTGCCCTGTCCCTGACACCTGCTGGGGTGTTCTGGCGGGGCCCGGAAACG	1	154897872	R		chr1:156627342-156627576	S_Shelf	low-CpG:154897797-154897891	RDMR	TRUE		1:156631063-156631457	Promoter_Associated
cg02532700	2.78525270507733e-05	0.0203326125598246	0.735014370774181	0.06272472938297	40634385	TCAATATTCTCATTTATATCTAAAAATAATAAACCACAACTCAAAATTTC	NA		II			AGGCTGGGGTTGAGTCAGAACCCAAATACTCAGAAATGCAACCTCTCAGAACTGCTTTAA[CG]AAACTTTGAGCTGTGGCTCACCACCCTCAGACACAAATGAGAACACTGAGGCTCCAAGAG	37	22	37257404	CGAAACTTTGAGCTGTGGCTCACCACCCTCAGACACAAATGAGAACACTG	22	35587350	F	Body;Body					NA		22:37256819-37257711	Promoter_Associated
cg13776884	2.79872409942954e-05	0.0203632934025699	0.358947458166698	0.0551867454265957	57700436	TTCAACTTCAACAACATTTAATAACACAACAAAACATTCTAATACTAAAC	NA		II			TTGTTAGGGAAGCCAGAGAGAAACTTCCTTCTACTGAGCTGGAGAAACCCGTGTTCCCCT[CG]TTTAGCATCAGAATGTCCTGCTGTGCTATCAAATGTTGTTGAAGTTGAAGGTCAGGCTTC	37	2	176608868	TCAACTTCAACAACATTTGATAGCACAGCAGGACATTCTGATGCTAAACG	2	176317114	F						TRUE
cg02837128	2.80012117501198e-05	0.0203632934025699	0.550513114315188	0.0916322645589547	46649425	ACAAACAAAACTAAAAATCCRTACRAAAAAACTTCAAAAACTAAAAACAC	NA		II			AGGAAACAAGTACGCAATCCTGAAGCTGGTGCAAAGCCCAGGCCCCCTTTCTTTTTCAAG[CG]TGCTTCCAGCCTCTGAAGTTCCTCCGTACGGACCCCCAGCTCTGCCTGCAATAAGGAATA	37	8	30241167	CAGGCAGAGCTGGGGGTCCGTACGGAGGAACTTCAGAGGCTGGAAGCACG	8	30360709	F	TSS1500;TSS1500;TSS1500;TSS1500	chr8:30241416-30242878	N_Shore		RDMR	NA	8:30360661-30360740
cg09546258	2.80313291883069e-05	0.0203632934025699	0.434652015902048	0.0603276530905961	41658424	CTAACCCTAAATCAAACCCATCAACAACACCCAAAACCATATAAAAACCC	NA		II			CTCCTTGTGGCCCCCCAGCTGCCTGTCCTCCTCCTGCACACCCACATCCTGGTAGCCAGA[CG]GGTTCCCATATGGCCCTGGGTGCTGCTGATGGGCCTGACTCAGGGCCAGGAAACAGGGGC	37	11	68444995	CGGGTTCCCATATGGCCCTGGGTGCTGCTGATGGGCCTGACTCAGGGCCA	11	68201571	F						TRUE
cg02140072	2.80733662992099e-05	0.0203632934025699	0.745263072738812	0.0633272206779073	61726318	TTCACACTAAATAAACAAAACAATAACCACTTAACTTCATAATACTTTTC	NA		II			GGCTCACTCAGTTCACACTGAATAAGCAAAACAATAACCACTTGGCTTCATGATGCTTTT[CG]ACCTAAAATAAACACAAGGTATCAAAGCAAATGAAATGTTACATCTTTCCAGTGCTCCAT	37	10	22536731	TCACACTGAATAAGCAAAACAATAACCACTTGGCTTCATGATGCTTTTCG	10	22576737	R		chr10:22540707-22542739	N_Shelf			NA
cg13538648	2.82829046520373e-05	0.0204826684014689	0.805100236880032	0.0463140429895805	30778461	ACCACACTAAAAAACACCATCCTTTCAAAACATAACAAATCAAAAAACCA	31606507	GCCACGCTAAAAAACGCCATCCTTTCAAAACATAACAAATCGAAAAACCG	I	A	Red	TGGCTGGTGAGGACTGTGGCCTCAGGAGTCAACGCCTCGCTGTGCACCTCTCCCCTGCCT[CG]GTCTCCCGACCTGCCATGCCCTGAAAGGATGGCGCCTCTCAGCGTGGCGACGCGGACCGA	37	7	1225105	CGGTCTCCCGACCTGCCATGCCCTGAAAGGATGGCGCCTCTCAGCGTGGC	7	1191631	F						NA	7:1191631-1191781
cg19983118	2.8465285502671e-05	0.0205820280061741	0.0547810955953041	0.0159051233207466	62630337	ATAATCTTTAATTAATCTCATACAATTCTCAACCCACACCAACAAAAAAC	NA		II			GGGCGGGTGTTGCTGGGGAGAAAAGCGCGGCACGGCCCCGCCCGAGTCCTGCGGGCACAG[CG]CTCTCTGCTGGTGTGGGTTGAGAACTGCATGAGACTAATTAAAGACCACCATCCACTTAA	37	8	103823262	TGGTCTTTAATTAGTCTCATGCAGTTCTCAACCCACACCAGCAGAGAGCG	8	103892438	F		chr8:103822614-103823263	Island			NA	8:103891808-103892439	8:103822358-103823977	Promoter_Associated
cg13863153	2.85743897688724e-05	0.0206115888197312	0.86314778067487	0.0552808601639347	47744321	TCTTAAAAAAATCTACAAACCAACACAAAATTCTAATAAACATCCAATCC	NA		II			GATTAACTGGCATTCTTTAAAAAGGCATCAGTTTTCTTTTGCACAGGTGTTTGGAGAGCC[CG]GACTGGATGCCCACTAGAATCCTGTGCTGGTTTGTAGATTTCCTTAAGACCTTAAGACAT	37	21	39628679	CTTAAGGAAATCTACAAACCAGCACAGGATTCTAGTGGGCATCCAGTCCG	21	38550549	F	5'UTR;1stExon;TSS200					NA
cg12656160	2.86282172011398e-05	0.0206115888197312	0.783750817861153	0.0528264115204739	63668389	CRCCCCACAACTAACTTACCCCCTAATTTCCATATAAAATTCAAAAAAAC	NA		II			GGGGAGTTGGTTTTTGCAAAGTGGTATAAAGAAAGATTGAGAGAGTAGAAAGAAGGAAGA[CG]CTTCTTTGAATCTCATATGGAAATTAGGGGGTAAGTCAGCTGTGGGGCGTATGGAACACA	37	4	155407855	CGCTTCTTTGAATCTCATATGGAAATTAGGGGGTAAGTCAGCTGTGGGGC	4	155627305	F	Body;Body	chr4:155410623-155413393	N_Shelf			NA
cg07945582	2.8681380562354e-05	0.0206115888197312	0.827762756073601	0.0384834973714754	31740434	ATCATATAATAAAAAATTTACCCCTAAAAATACCCTTTATAAACAACCTC	NA		II			AAAGCAGGTCTCCATCCCTCCTCCTCCAGATGAATAAATGAAAGGCCTAGCTAAAGCAGT[CG]AGGCTGTTCACAAAGGGTATTTTCAGGGGCAAACCCTCTACCACATGACTCAGATCCCAG	37	7	26206579	CGAGGCTGTTCACAAAGGGTATTTTCAGGGGCAAACCCTCTACCACATGA	7	26173104	F	Body					TRUE
cg01020421	2.86871601438986e-05	0.0206115888197312	0.262304954304668	0.0556973121776778	25689458	AAAATCATTAAAAAACCTTATTACAAAAATACATTCTAAAAACAATATCC	NA		II			GGAGGGTGTGCGGAAGGCTGGCTGTGGGACCTCTGGCCAAGCCAGCCCGCCTGCCCCAGC[CG]GATACTGCCTCCAGAATGTATTTCTGTAATAAGGCTCTCTAATGACCCCATGCATTTTTT	37	8	143557441	GGGTCATTAGAGAGCCTTATTACAGAAATACATTCTGGAGGCAGTATCCG	8	143554443	F	Body	chr8:143558487-143558824	N_Shore			NA		8:143556203-143558136	Unclassified
cg26928531	2.87556127711568e-05	0.020628235060148	0.287858269455323	0.0936815946092694	47672484	TAAAAAATCCTAACACAAAAACTCCACTTATAACCATTTTCTTCTTAAAC	NA		II			CTTTTCTTTTATTCTTGTCTGTTCTGCCTCACTCCCGAGCTCTACTGACTCCCAACAGAG[CG]CCCAAGAAGAAAATGGCCATAAGTGGAGTCCCTGTGCTAGGATTTTTCATCATAGCTGTG	37	6	32407714	CGCCCAAGAAGAAAATGGCCATAAGTGGAGTCCCTGTGCTAGGATTTTTC	6	32515692	F	5'UTR;1stExon					NA		6:32407263-32407840	Unclassified
cg09828339	2.90996071510342e-05	0.0208421818350346	0.800109589064145	0.0473621068232121	53710486	CTTTAAAAACACATCTATACTAATTAACCAATTTATACCATAATTTCTTC	NA		II			ACGCCTTTTTGCTGGGCAGAAAGTTGCAAGTTAGAGTTGGAACTTAGAATGCAATTTTTC[CG]AAGAAACTATGGTATAAATTGGTTAATTAGTACAGATGTGTTTTCAAAGGAATGATAAAC	37	3	31578651	TTTGAAAACACATCTGTACTAATTAACCAATTTATACCATAGTTTCTTCG	3	31553655	F	Body	chr3:31573302-31575282	S_Shelf			NA
cg15704743	2.91660097860969e-05	0.0208569478395943	0.73966911964179	0.0461190733996688	42790300	AACTCTTAAAACAACACATCTAAAATCATTCATTCCTCCTTATAAATTCA	38603308	AACTCTTAAAACGACGCGTCTAAAATCGTTCGTTCCTCCTTATAAATTCG	I	T	Red	GGTGAGTGTTACAGCTCTTAAGGCGGCGCGTCTGGAGTCGTTCGTTCCTCCTTGTAGGTT[CG]TGGTCTCGTTGGCTTCAGGAGTGAAGCTGCAGACCTTCGTGGTGACTGTTACAGCTCATA	37	1	231777176	AGCTCTTAAGGCGGCGCGTCTGGAGTCGTTCGTTCCTCCTTGTAGGTTCG	1	229843799	R	Body;Body;Body;Body;Body;Body;Body;Body;Body;Body;Body;Body;Body;Body;Body;Body;Body;Body;Body;Body;Body;Body;Body;Body;Body;Body;Body;Body;Body;Body;Body					NA	1:229843604-229844066
cg16404157	2.92394523712066e-05	0.0208766940138656	0.207822659203837	0.0471495077172462	39611428	ATCCCAAATAAACTAAAATCCAAAACRACRCTATACAACTAAAAAAACRC	NA		II			CACTCACCTCGGTCCCAGGTGGACTGAAGTCCAGAGCGGCGCTGTGCAGCTGGAAGGGCG[CG]CGATAGCTCAAGTTAGAGGCGGCCCCGGGGCGCGGCGCAGGACACAAGACCTCAAACTGG	37	14	38724648	CGCGCCCTTCCAGCTGCACAGCGCCGCTCTGGACTTCAGTCCACCTGGGA	14	37794399	R	1stExon	chr14:38724254-38725537	Island			TRUE	14:37793917-37795485
cg07516196	2.93867464445272e-05	0.0209268862553616	0.795136565824343	0.0426254549570045	51709500	TTAACAAACCTCTAAATATTAATATATAATTTTCATTCCTAATACCTCTC	NA		II			TTTGTGTGGCTTTGGCAAGCCTCTGAGTGTTGATGTGTGGTTTTCATTCCTGGTGCCTCT[CG]CCTTTCCATCTTCCTTCCTTACCTATTAAGGGCTTAAGGGCATTCTGCAGCTCTGGGGTA	37	6	30044002	TGGCAAGCCTCTGAGTGTTGATGTGTGGTTTTCATTCCTGGTGCCTCTCG	6	30151981	R	TSS1500;TSS1500	chr6:30042918-30043500	S_Shore			NA		6:30042516-30044199	Unclassified
cg03438216	2.94016306499112e-05	0.0209268862553616	0.728234463626931	0.0860072278041955	71644300	TAAAACRCRAACATACTCAAAAACAACCCTAAATATCTCRCTACAAAATC	NA		II			GCAGGCAACCATGGAGCGCGGACATGCTCAGAGACAGCCCTGAGTGTCTCGCTGCAGAAT[CG]CCTGTGGTTGTTGATGAAAGCACTCACTAATGATTTGTTCCTCTACCTGGGCATTTTGAA	37	1	230517965	GGAGCGCGGACATGCTCAGAGACAGCCCTGAGTGTCTCGCTGCAGAATCG	1	228584588	R						TRUE
cg10024501	2.95584290498981e-05	0.0209426859012573	0.92664784442077	0.0240180078385858	39791430	AAAAACCCCTTACCTAATAATAACTACTCTACAAATATATCCTACTTAAC	NA		II			GTCCTTGGACAAAGAACCCCTTGCCTGGTGGTGGCTGCTCTACAGGTGTGTCCTGCTTGA[CG]CAATAGGCCTGGAAACAATAGGGGTGTGTCTAGAGTCTCTGCTAATTCAACATTTTCCAT	37	6	43663647	AGAACCCCTTGCCTGGTGGTGGCTGCTCTACAGGTGTGTCCTGCTTGACG	6	43771625	R						TRUE
cg05641778	2.95799214854159e-05	0.0209426859012573	0.907808241903311	0.0238582291121846	60652391	AAAACAAACRCCAACCCRCTACTAAAAAACTAAACAAATCTAAAAAAAAC	NA		II			GAGGCGGTGTGAGTGTGCCCTGACCTCTGCAGCAGCGGCCCTCCTGCCGCCGTCTCCACG[CG]CCCTTCCCAGACCTGTTCAGTTTCCCAGCAGCGGGCTGGCGCCTGCCTTCTCTCTGTTGC	37	7	157194536	CGCCCTTCCCAGACCTGTTCAGTTTCCCAGCAGCGGGCTGGCGCCTGCCT	7	156887297	F	Body	chr7:157192920-157193155	S_Shore			NA	7:156887272-156887339
cg05591741	2.95852514487487e-05	0.0209426859012573	0.814585552715981	0.0580997237622348	14759360	CTATCTACTATTCCTCAATCTCRAAACTACTTTTAAAACCAAAAAACACC	NA		II			TTATTCTAATCCTGTCTACTATTCCTCAGTCTCGAAGCTGCTTTTGAAGCCAGAAAGCAC[CG]GCAGTGGAGTGCAGAAAGCTTGCTCCAGACATTGAATGAGCCCACAGAATACCTCAATCT	37	17	70053833	TGTCTACTATTCCTCAGTCTCGAAGCTGCTTTTGAAGCCAGAAAGCACCG	17	67565428	R						TRUE
cg25737323	2.9686091138834e-05	0.0209426859012573	0.180649332587255	0.0457266643578578	44602478	ACACCACAAATTAAAAACATAAAACCACAAAACTAAAAACTATAAAAACA	21767457	ACGCCGCAAATTAAAAACGTAAAACCGCGAAACTAAAAACTATAAAAACG	I	A	Red	CAGCTGGTGGGGGCGCCGCAGGTTAGAGACGTGAGGCCGCGAGGCTGAGGGCTGTGAAGG[CG]GTGGGCACGCACGGCGTGCCGGGGCCGCCTGGCTTCGCGGCGGGGGAGGTAACACTGCGA	37	2	29338100	CGCCTTCACAGCCCTCAGCCTCGCGGCCTCACGTCTCTAACCTGCGGCGC	2	29191604	R	TSS1500	chr2:29337983-29338909	Island	high-CpG:29191546-29192008		NA	2:29191342-29192596	2:29338029-29338506	Promoter_Associated
cg19692750	2.96883007158764e-05	0.0209426859012573	0.226178076848107	0.0478613154682291	45757388	AAAACATCCACCCAACACTAAAAAAATCATTCAAAAACTACCTAACTCAC	NA		II			TGGTGAGCTGCTGAGTCAACTCAGGGAGAAGCCACTGGAGAGCTTTAAGCCCGGCATGGC[CG]TGAGCCAGGCAGTTTCTGAATGACTCCTTCAGTGCTGGGTGGATGCCCCCTGGAGGAGGA	37	11	64099435	GGGCATCCACCCAGCACTGAAGGAGTCATTCAGAAACTGCCTGGCTCACG	11	63856011	F						TRUE		11:64099030-64100072	Unclassified
cg11994229	2.97812323799729e-05	0.0209426859012573	0.870444367335539	0.0411572703736063	63730339	ATTATACACAATCTCCCTTTTCACTCTCTACTTATAATAACTATACCCTC	NA		II			TCTGTTAAGGTTATTGACTAATTTAGATTGTATGCCATTCTGTCCCTTGCATGCTGTCTG[CG]AGGGCACAGCCATTATAAGCAGAGAGTGAAAAGGGAGATTGTGTATAACAGAAAGCCAAG	37	2	153310258	TTATACACAATCTCCCTTTTCACTCTCTGCTTATAATGGCTGTGCCCTCG	2	153018504	F	Body					TRUE
cg18645150	2.97836110863671e-05	0.0209426859012573	0.783954862833342	0.058517505587018	73622444	CAAAACTATAATATTCTAACTAACAACTACAAACAACRTTACAAAAAACC	NA		II			ACCCTACCACTCGCTTGTCCCCCCTCTGCAGCCTCCTGCCCGAAGGCCACCTGAACCTAA[CG]GCTCCCTGCAACGCTGCCTGCAGCTGCCAGCCAGAACACTACAGCCCTGTGTGCGGCTCG	37	20	61299126	CGGCTCCCTGCAACGCTGCCTGCAGCTGCCAGCCAGAACACTACAGCCCT	20	60769571	F	TSS1500;Body				CDMR	NA	20:60769303-60769699	20:61299079-61299231	Gene_Associated
cg18321051	2.98313426384057e-05	0.0209426859012573	0.46100072321568	0.0766807861822619	10632455	CACTTCAAAAATTCTATCCTTTCTACRACTATACATCTAAAATCTAAAAC	NA		II			ATTACAGTCTGACCCCAGGGACTCTATGCATGTCAAACCCAAAACACTGCTCCCGAAAAC[CG]CCCCAGATTCCAGATGTACAGCCGCAGAAAGGACAGAACTCCTGAAGTGCACCTGCACGT	37	19	12251893	CGCCCCAGATTCCAGATGTACAGCCGCAGAAAGGACAGAACTCCTGAAGT	19	12112893	F	TSS1500	chr19:12250694-12251217	S_Shore			NA		19:12250658-12252346	Promoter_Associated
cg08428545	2.9837601256385e-05	0.0209426859012573	0.257851596288018	0.065493506099091	54795349	TTAAAAACTACATTTCTTTACTATTATTTAATATCTTTTTCCCRCRAACC	NA		II			AGAAGGAAGGAAGGAGGGAAGGAAGGAAGGGAGGGAAGAGAGAGAGGGAGGGAAAAAGAA[CG]GTTCGCGGGAAAAAGACATCAAATAACAGCAAAGAAATGCAGCTTCTAAAGTAATCTCCA	37	4	111507452	CGGTTCGCGGGAAAAAGACATCAAATAACAGCAAAGAAATGCAGCTTCTA	4	111726901	F		chr4:111508893-111509283	N_Shore			NA
cg20471736	2.98889351060663e-05	0.0209464416201938	0.907364916305133	0.0269791941699075	38617448	ATCCAACAACATCCTCTTCTTCRACAAATTTTCTTCTCCTTAAAATAATC	NA		II			AGGCACAATGAATCCAACAGCATCCTCTTCTTCGGCAGATTTTCTTCTCCTTAAGATGAT[CG]TTGCCATGGCATTGCTGCTTTTAGCAAAAAACAACTACCAGTGTTACTCATATGATTATG	37	18	61264604	TCCAACAGCATCCTCTTCTTCGGCAGATTTTCTTCTCCTTAAGATGATCG	18	59415584	R	3'UTR					NA		18:61264499-61264682	Unclassified_Cell_type_specific
cg06361127	3.00176177367247e-05	0.0209814701167496	0.840987071086138	0.0382337639503663	49637499	AAAAAAACCCATTCCTCTTTATAATAAAATTTAATAAATAAATCTAACCC	NA		II			GAAAAGAGGCAGCCAGAGAGAAGGCATATATGAATTTATATGAATTCTGTGGGTGAGACT[CG]GGTTAGATCTACTTACTAAATTCCACTATAAAGAGGAATGGGCTTCTTTTTCAGATGCTA	37	1	182024689	CGGGTTAGATCTACTTACTAAATTCCACTATAAAGAGGAATGGGCTTCTT	1	180291312	F	3'UTR	chr1:182025604-182026511	N_Shore		RDMR	NA		1:182024397-182024756	Unclassified_Cell_type_specific
cg11688949	3.0031037780765e-05	0.0209814701167496	0.682611534999295	0.0614449634303445	13616483	ACCCACTACTAACCAATCACAAAACTTAAAAATAATATCATAACAAAAAC	NA		II			TCTTCCTCACTCCCTCAATTAGTGGTACCCTGGGCTTCTCTCAACATCAGCACCACTGCT[CG]CTCTTGCCATGACATCACCTCCAAGCTCTGTGATTGGCCAGCAGTGGGTTGCTTGGCAAT	37	8	27115956	CGCTCTTGCCATGACATCACCTCCAAGCTCTGTGATTGGCCAGCAGTGGG	8	27171873	F	TSS200			low-CpG:27171806-27172057		NA
cg24371217	3.02223729261114e-05	0.0210815121054626	0.885671690238861	0.0294247213163061	58746425	ATAACTTAACCTTCAACACTATAATCTTTTTCAAAAATACAAAATCTCTC	NA		II			TGTAAAAGTAGGAGAGTTTCTCTTTTATAATAAGATTGGGGTCTTAAGGTAAAGTGAGTT[CG]AGAGATTTTGTATCTTTGAAAAAGACCACAGTGCTGAAGGTTAAGCCATTTTCCCTTTGA	37	3	156402033	CGAGAGATTTTGTATCTTTGAAAAAGACCACAGTGCTGAAGGTTAAGCCA	3	157884727	F	Body					TRUE
cg17664582	3.02667881020458e-05	0.0210815121054626	0.884528217693647	0.027371961095784	36627392	AAAAATAAACATTACACATAATACTATTTACAATACCAACACACTAAAAC	NA		II			AATAAAATCATCAGTGCTTTAAGAAGGAGAGATAGATTAAGGCCTCCCGTCTTCATCATT[CG]CTTCAGTGTGCTGGTATTGCAAACAGCACCATGTGCAATGCCCATTCCCACTTGAGGTGG	37	13	36570443	CGCTTCAGTGTGCTGGTATTGCAAACAGCACCATGTGCAATGCCCATTCC	13	35468443	F	Body					TRUE
cg11564601	3.03756837650149e-05	0.0211043691304593	0.617063137253959	0.0596419694594008	69794453	TAACCACCRCRATAATAATAACRCTAACCATAACAATAATAATAAAAAAC	NA		II			TTGTGTTGGGGGTGGGGGAGAAACAGAGGTATCCTGTCACTGGGTGCTGAGCTGCCGGCA[CG]CCTCCTATCACCATTGCCATGGCCAGCGTCATCACCATCGCGGTGGCCAGCGTCAGCGTT	37	22	30592435	CGCCTCCTATCACCATTGCCATGGCCAGCGTCATCACCATCGCGGTGGCC	22	28922435	F					DMR	TRUE		22:30592340-30592665	Unclassified
cg06064212	3.03922633386049e-05	0.0211043691304593	0.80690350574739	0.0479279608313434	60801470	ATCATTCTAAATTAAAATAAAACATAATCCAATAACTAAAATCTTTACTC	NA		II			ATCTTCACAGGGCCGTCTTCCCACTATGTCTGTGTCTCTGTGTCCAAACCTCCCTCTCTT[CG]AGTAAAGATCCCAGTCACTGGATTATGCCCCACCCTAATCCAGAATGACCTCATCATAAC	37	6	28455048	CGAGTAAAGATCCCAGTCACTGGATTATGCCCCACCCTAATCCAGAATGA	6	28563027	F		chr6:28457568-28457926	N_Shelf			NA
cg13823120	3.07000253938231e-05	0.0212300709849712	0.64661313424502	0.0693154599038579	50707382	TATAAAATAACRCAAATAAACTCTACRTCTCTATTACTTCTTTAAATCTC	NA		II			AGCCAATAGCATATGGGATAGCGCAAATAAACTCTGCGTCTCTGTTGCTTCTTTGGGTCT[CG]GAGACCTCAACCCTTTCTTCAGATTGCAAACCTTCTTGCCTTCAAGCCTCGGCTCCAACA	37	9	90112125	ATGGGATAGCGCAAATAAACTCTGCGTCTCTGTTGCTTCTTTGGGTCTCG	9	89301945	R	TSS1500	chr9:90112514-90113817	N_Shore			NA
cg03200052	3.07425040537105e-05	0.0212300709849712	0.0806773145128902	0.0211871882532206	19787365	ACACCTCTTAATCACTATAACTAAAATATAAACTTCCCTATCTTAAAACC	NA		II			CGGAGCTCAGCCCGCAGTGGTTGCAGCTCTCACTCGCCGCCGGCTCTGATCGCCCGCGGT[CG]GTTTCAAGATAGGGAAGCCCACATTCCAGCCACAGTGATTAAGAGGTGTCAGCTAATGAG	37	1	223538627	CGGTTTCAAGATAGGGAAGCCCACATTCCAGCCACAGTGATTAAGAGGTG	1	221605250	F	TSS1500;TSS1500	chr1:223536842-223538628	Island		DMR	NA	1:221603466-221605251
cg10144751	3.07764864643267e-05	0.0212300709849712	0.941626863570327	0.0861813432880446	30613373	CCRTTCTATACCTAAAATTTATACCTTATACTCTATTTCCRCRATTTTTC	NA		II			GCTGCTGTACGCCGTTCTATACCTGGAGTTTGTGCCTTATGCTCTGTTTCCGCGATTTTT[CG]TAGCACGTGGGGACTGCTTCATCGCCCGCTGTGACAGCTGCACAGTTTCCCGTCATAGGG	37	16	1618846	CGTTCTATACCTGGAGTTTGTGCCTTATGCTCTGTTTCCGCGATTTTTCG	16	1558847	R	Body					NA	16:1558786-1558876
cg17220545	3.07796859820405e-05	0.0212300709849712	0.725038163833127	0.0607315666115017	62802427	CTATCAAAACAACAAAAACTAAAACAAACAAAAAAACCATAAACAACCCA	25762418	CTATCAAAACAACGAAAACTAAAACGAACAAAAAAACCGTAAACAACCCG	I	T	Red	CACAGCCTCACCCTATCAGGGCAGCGAGGGCTGGGGCGGACAGGGGAGCCGTAGACAGCC[CG]TCCCTGGGTGGGCCTGGCCTTCCCGGCCCTGACTCAGCGTGAAGGGGCAGACAGGGCGCG	37	7	157085556	CGGGCTGTCTACGGCTCCCCTGTCCGCCCCAGCCCTCGCTGCCCTGATAG	7	156778317	R						TRUE	7:156777974-156778960
cg01604411	3.0829671713076e-05	0.0212300709849712	0.489393410246292	0.0612448852636415	60633371	ATAACACAACCCATATATTACRAACCCTACAAAAATCTCTATATATCCAC	NA		II			GCTGCTGCCAAATGACACAGCCCATGTGTTACGGGCCCTGCAGGAATCTCTGTGTGTCCA[CG]GCGGCTCTGAGAGGTGAATATTTGTGTAGTGTGGGGCACCGTCCGTGTTTCCCGCCGTGT	37	19	41834514	TGACACAGCCCATGTGTTACGGGCCCTGCAGGAATCTCTGTGTGTCCACG	19	46526354	R		chr19:41837014-41837230	N_Shelf		CDMR	NA	19:46525444-46526400
cg20466954	3.08854030842388e-05	0.0212300709849712	0.160035844132544	0.0430557505253516	42714409	CCTACTTTACCACAACATAACCATCTCACAAACRAATTTTTAAAACTTTC	NA		II			TTTGTGAGCTTCCTGCTTTACCACAGCATGGCCATCTCACAGACGGGTTTTTGAGGCTTT[CG]TTGAGAATGTGAGGTAGGGGAATACTTGCTGACAAAAGCTTTAAGTGTCCTTCTGCATTG	37	1	84768359	CTGCTTTACCACAGCATGGCCATCTCACAGACGGGTTTTTGAGGCTTTCG	1	84540947	R	1stExon;5'UTR;5'UTR;Body	chr1:84764108-84764906	S_Shelf			NA
cg03544781	3.09459345856888e-05	0.0212300709849712	0.784928648816743	0.0652574214361935	54785334	TCCTAATACCAATAAAAAATTTCCRTAAATAATTAAATCAATTAATATAC	NA		II			CACTGAGACTTTTTTAAAAAAATAAATCTTAGCAAGAAGTGATGTGGCATAACATGGTAA[CG]CACATCAATTGATTCAATCACCCACGGAAACCTCCCACTGGCATCAGGAAGCAATTTGTA	37	8	95048288	CGCACATCAATTGATTCAATCACCCACGGAAACCTCCCACTGGCATCAGG	8	95117464	F						TRUE
cg01055871	3.09819487969551e-05	0.0212300709849712	0.193385268603353	0.0406438159367939	65616403	ACAACAACAACAATAATAATAACAATAACAAATCRAACRCCCTAACTCAC	NA		II			TGGACTCCTGGCCTCAAGCAATCTTCCCACCCTGGCCTTCCAAAGTGTTAGGGTTACAGG[CG]TGAGCCAGGGCGCCCGACCTGTTATTGTTACTATTATTGCTGCTGCTGTTGTGATTCCCG	37	19	48216390	CAGCAGCAGCAATAATAGTAACAATAACAGGTCGGGCGCCCTGGCTCACG	19	52908202	F	TSS1500	chr19:48216486-48216837	N_Shore			NA
cg25518868	3.10163385935801e-05	0.0212300709849712	0.22217561389598	0.0533037584035088	69685501	ATCCATTCATTTAAAAATAATCAATAACTCAAAAATACTATTTCCCAATC	NA		II			AAAGGGGTGTTGTCCATTCATTTAGAAATAGTCAGTGACTCAGGAATGCTGTTTCCCAAT[CG]CCGTAGCAACTGTCTTCTCCTCCCATGTTATGATGTGAGTAGCAGGACATCTACTCTTCC	37	5	140984057	TCCATTCATTTAGAAATAGTCAGTGACTCAGGAATGCTGTTTCCCAATCG	5	140964241	R	Body;Body					TRUE
cg05903720	3.10393419387495e-05	0.0212300709849712	0.769443205961649	0.0499403245367339	15673451	TACACTTATAAATCTACRAACRAAACTAATAATATTCTCTACCAAACAAC	NA		II			CGAAACATGAATGCACTTGTGGGTCTGCGAGCGAAGCTGGTGATGTTCTCTGCCAGGCAG[CG]GCTCCCTGGTCTCCTTCCAAGGTTGGGCAGACATCGCCTGCCTGGAGCTGGGCCAGAGGC	37	14	104663241	GCACTTGTGGGTCTGCGAGCGAAGCTGGTGATGTTCTCTGCCAGGCAGCG	14	103732994	R					RDMR	NA
cg02971328	3.11028255757766e-05	0.0212339935175692	0.880110384832903	0.0450344015625451	24782412	AAAAACCCCTCTCCTAACTAATTAAAAATACAAATATAAAAACTCCTCCC	NA		II			GGGGACAGTGAGAGGGCCCCTCTCCTGGCTGGTTGGAGATGCAGATATGGAGACTCCTCC[CG]GAAGCCCACCTGGCTGTGAGCCGAGCCGGAGCAGGACTAACCTTGTTGCCGGGGCCTTCT	37	7	6438643	CGGGAGGAGTCTCCATATCTGCATCTCCAACCAGCCAGGAGAGGGGCCCT	7	6405168	R	Body;Body	chr7:6441809-6442042	N_Shelf			TRUE
cg16015000	3.11583006949131e-05	0.0212339935175692	0.860596454306484	0.0423332720634813	17756374	AAATTAAATCCTAACCCCCAATTCCTCAAAATACRACAATATTTAAAAAC	NA		II			CCAAATTCACAGAGTTAAGTCCTAGCCCCCAGTTCCTCAGGATGCGGCAGTGTTTGGAGA[CG]GGGGCTTTACAGAGGTGGTTATGTTGAATGAAGCCTTCGGGGGGGCCCTGTCTGGTCTGC	37	6	167623149	AGTTAAGTCCTAGCCCCCAGTTCCTCAGGATGCGGCAGTGTTTGGAGACG	6	167543139	R						TRUE
cg11421182	3.1222916552104e-05	0.0212339935175692	0.696642921077419	0.0596765180835156	24695319	AAATAACTATAACTACTACCATAACCTAAAAATAAAACAAATCTCCTCTC	NA		II			TTTCTTAGGCTGGGTGGCTATAGCTGCTACCATAGCCTGAAGGTGAGGCAGGTCTCCTCT[CG]CCCCAGTGTGACTCATCAGCAGGCAATGCCCACACCTCCTCCCTTCTGAACCCCATATCT	37	20	36153479	GGTGGCTATAGCTGCTACCATAGCCTGAAGGTGAGGCAGGTCTCCTCTCG	20	35586893	R	5'UTR;TSS1500;5'UTR;5'UTR;5'UTR	chr20:36156022-36156669	N_Shelf			NA		20:36153184-36153483	Unclassified_Cell_type_specific
cg23486853	3.13241678188689e-05	0.0212339935175692	0.110220217861555	0.0323768903854132	31613380	CAAACAACTCCCRAAACAAACCAAACAAAAAAACCACAAAACRTTTTATC	NA		II			GGGAGAACAGACTTTTTCCCTCTTCTAAGAATTTGATTGATAAAATTATAATGAAGCCTT[CG]ACAAAACGCCCTGTGGTTTTCCTGCCTGGCTTGTCCCGGGAGTTGTCTGAAGATGGGCAT	37	22	30642980	CGACAAAACGCCCTGTGGTTTTCCTGCCTGGCTTGTCCCGGGAGTTGTCT	22	28972980	F	TSS200	chr22:30642437-30642671	S_Shore			NA		22:30642377-30643280	Unclassified
cg19533977	3.13511960293005e-05	0.0212339935175692	0.452397195336062	0.0569830225968053	11645307	CACTAAATTTCACCTATCACAACTTAAATCCCACAATATTTAAAAAAATC	NA		II			TTTGCTTCCTTTTGTGGTTTTGAATTTAATTTCACTATTTGACTAACACTATTTTTACTC[CG]ACTTCCTCAAACACTGTGGGACTTAAGCTGTGACAGGTGAAACTCAGTGCCTTAGATGAA	37	17	57719682	ACTGAGTTTCACCTGTCACAGCTTAAGTCCCACAGTGTTTGAGGAAGTCG	17	55074464	F	Body					TRUE		17:57719466-57719740	Unclassified_Cell_type_specific
cg14400120	3.14875153810377e-05	0.0212339935175692	0.883863681157715	0.0339427290104044	41635342	TAAAACAAATACTATATCCTCAACAACCAACATAACCTATAACACACAAC	NA		II			AGTCTCCCAAGAAGCTGGGACTACAGGGCCAGCACACCTGGCTCACAGATATCTTTTGAG[CG]CTGTGTGCTATAGGCTATGCTGGCTGCTGAGGATACAGTATCTGCCCCACAAGGAGTGGC	37	17	19292080	CGCTGTGTGCTATAGGCTATGCTGGCTGCTGAGGATACAGTATCTGCCCC	17	19232673	F						TRUE
cg03753813	3.15405180671346e-05	0.0212339935175692	0.677834747302295	0.0813555327034047	37613336	ACACCCTCTATCTTCRCTTTAAATACTCTAATCTCAAAATCAATAAAACC	NA		II			GGGAGGGTGATGCACCCTCTGTCTTCGCTTTGAATGCTCTGATCTCAGAATCAGTAAAGC[CG]TGGCTGTGGGATCACTCTCAGTCATGGTGAAGGTATGCGAAGAATCTGCAGTTATGTTCC	37	1	116088501	CGGCTTTACTGATTCTGAGATCAGAGCATTCAAAGCGAAGACAGAGGGTG	1	115890024	R						TRUE
cg01935221	3.15682020952169e-05	0.0212339935175692	0.245891869320485	0.063655401550579	64766401	CCTCAAAAAAACTCTCACTACTACTTTCCTCACTAAAAAACTCTAAAAAC	NA		II			AACCACTAGAACCAGGGCCTTTACCAGTCTCTACTGCCATGCCCCCTGGCTTGGCCAAAT[CG]TCTTCAGAGTCCTCCAGTGAGGAAAGTAGCAGTGAGAGCTCCTCTGAGGAAGAGGAGGAG	37	6	32945631	CGTCTTCAGAGTCCTCCAGTGAGGAAAGTAGCAGTGAGAGCTCCTCTGAG	6	33053609	F	Body;Body					NA
cg19693115	3.15699258595618e-05	0.0212339935175692	0.930011544003974	0.0284137613387247	74692424	ACCTAATAAAAACTATCRAACTAAACATAAAACTAAAATATACAAACTAC	NA		II			GCCTGCCTGGGGAACACCTGCTCAGGGCTCCCAAGTGCTCGCTGGCATCAGCAGCCTGGA[CG]CAGCCTGCACATCTCAGCCCCATGCTCAGTCCGACAGTCCCCACCAGGTGTGTGGCCAAA	37	6	170425720	CGCAGCCTGCACATCTCAGCCCCATGCTCAGTCCGACAGTCCCCACCAGG	6	170267645	F		chr6:170425782-170426113	N_Shore			NA	6:170267490-170268034
cg27115863	3.15987191952306e-05	0.0212339935175692	0.555669785055119	0.0894997066439435	22626378	CAAACCAAAAAAACCACAACTCTAAATCACTAAAACTCCACAAACTAACA	14698339	CGAACCAAAAAAACCACGACTCTAAATCACTAAAACTCCGCGAACTAACG	I	T	Red	CAGAGGAAAGGGCGGGCCAGGGGAGCCACGGCTCTGAGTCACTGGGGCTCCGCGGGCTGG[CG]TGCCTTCCTCTGCCGCCCACCCAACCACCCACTCAACCATGGAGTCCCAACCACGGAATC	37	22	37921640	CGCCAGCCCGCGGAGCCCCAGTGACTCAGAGCCGTGGCTCCCCTGGCCCG	22	36251586	R					DMR	TRUE
cg01181259	3.16145099120809e-05	0.0212339935175692	0.706137616414372	0.0627751898294497	62613375	ACTTAACCCACAAACTTCCTCTAACCTAAAAAAAATCAAAAAACAACRTC	NA		II			TTAGGAATATCACTTGGCCCACAAACTTCCTCTGGCCTGAGAAAGATCAGAAAGCAACGT[CG]TCTCTTCAGTTCCTTCCTGGATTCTCAGGAGGAGCAGGTCTCCCTCTAAGTGCCACGGGA	37	5	1856259	CGACGTTGCTTTCTGATCTTTCTCAGGCCAGAGGAAGTTTGTGGGCCAAG	5	1909259	R		chr5:1856773-1858444	N_Shore			NA	5:1909256-1909387	5:1856169-1856328	Unclassified_Cell_type_specific
cg10864951	3.16334647891581e-05	0.0212339935175692	0.817915109071097	0.0591538409154936	53770382	TATAACTTCTCTTTCACTTTCTTAATATCCTTTAAAACRCTTAAAATTTC	NA		II			ATGTGGTATCAAAAGCACCGGCAACAAAAGAAAAATAGATCAGCTGGTCTTCATCAAAAT[CG]AAATCTTAAGCGCCTCAAAGGACATCAAGAAAGTGAAAGAGAAGCCACAGAATGGGAGAA	37	7	1159070	CGAAATCTTAAGCGCCTCAAAGGACATCAAGAAAGTGAAAGAGAAGCCAC	7	1125596	F	Body;Body;Body	chr7:1155303-1157445	S_Shore			NA
cg01009920	3.16510618459308e-05	0.0212339935175692	0.824161718609628	0.0608028901922928	18724424	CTCACTAAATAAAACCTTAAACCAAAAATCCTACCCTATACCCTAAAACA	68746317	CTCGCTAAATAAAACCTTAAACCGAAAATCCTACCCTATACCCTAAAACG	I	A	Red	GAATATGCTGGACTCGCTGGATGAAGCCTTGAGCCGAGAGTCCTGCCCTGTGCCCTGGAG[CG]GAGCTGAGTGACTCACCCCCTGTTCTCTGCTGGGAGTGGAGGGTCCATGCGGCTTTCCTC	37	8	8153650	CGCTCCAGGGCACAGGGCAGGACTCTCGGCTCAAGGCTTCATCCAGCGAG	8	8191060	R						TRUE
cg25850629	3.17822247938401e-05	0.0212590724902306	0.887985618432687	0.0292463360169805	67692448	TCAAACAAAATTATTCTTAAACCCAAAACCCATTCCTTCCAAACTAAATC	NA		II			CCATAGAAATGCAAGGGGTTGCTATGCCTGTGTTTATAAGTTTAGTCACCTGAGCTCTAA[CG]ACCCAGTCTGGAAGGAATGGGCTCTGGGCCTAAGAACAACTTTGCTTGACTGGGCGTGGT	37	1	33210830	CGACCCAGTCTGGAAGGAATGGGCTCTGGGCCTAAGAACAACTTTGCTTG	1	32983417	F	Body	chr1:33207636-33207874	S_Shelf			NA
cg07985864	3.17824412574372e-05	0.0212590724902306	0.902006754681404	0.0351768688388315	57710494	CCATCTAAAACRACTAAACCAAAACACAAAAACCTTAACCAAAAAACTAC	NA		II			ATAAACTGGTTCCATCTGAGGCGACTGGGCCAGGGCACAGAAGCCTTGGCCAAAGGACTG[CG]TGTGCCTGCGAACAAGCATGTTCGCACCTGCGAGGGAGTCCGTGTGTTTGCGTGTGAGCC	37	1	10757892	CGCAGTCCTTTGGCCAAGGCTTCTGTGCCCTGGCCCAGTCGCCTCAGATG	1	10680479	R	5'UTR;5'UTR	chr1:10757891-10758252	Island			NA
cg18204684	3.1828452027628e-05	0.0212590724902306	0.745450734217315	0.0548882557650413	57663478	AAAAATACTTACCCCATAAATCAACTACCATATTTATATTCTAAAACCCC	NA		II			TCCCTGTCATGTTGAAAAGGAAAGTCCAGAAAGATTTGGCTGTGTGTTGCCTGCACTACT[CG]GGGCCCTAGAATACAAATATGGTAGCTGACTCATGGGGTAAGTATCTCCCTATGTCAGAC	37	4	99859711	CGGGGCCCTAGAATACAAATATGGTAGCTGACTCATGGGGTAAGTATCTC	4	100078734	F						TRUE
cg03438773	3.19552019002032e-05	0.0213124821387877	0.790078239761387	0.0389493214372356	49747471	ATAACCTTTAAAACTAACCATTAAAATTTATAAATCAAACRAACACCAAC	NA		II			GCCCCATGGCAGTAACCTTTAAAACTGGCCATTAAAGTTTATAAGTCAGACGGGCACCAA[CG]TGAAGGATCAAGAAGAGAAAAACAGCCCCCTCCCTTGGGGACCCAGAGCCACAGCCTTCC	37	2	219974186	TAACCTTTAAAACTGGCCATTAAAGTTTATAAGTCAGACGGGCACCAACG	2	219682430	R	Body					TRUE
cg23192479	3.20330415383139e-05	0.0213150328292225	0.922865328146234	0.0244132669162358	53756506	CCTACRCACCTCAAAAAAACAACTATAAAAACTATAAAACAAAACCCCTC	NA		II			GAGTTCCGAGGCCTACGCACCTCAGAGGAGCAGCTGTGGGGACTGTGGGGCAAGGCCCCT[CG]CCCGTCCCACACGAGAACGGCTCTTTCTAGCATGTTTTCTCAGGTGTCTCTTTATCCTCT	37	2	109951706	CTACGCACCTCAGAGGAGCAGCTGTGGGGACTGTGGGGCAAGGCCCCTCG	2	109318138	R	Body					NA	2:109317871-109318414
cg13711538	3.20616685983002e-05	0.0213150328292225	0.845113116891099	0.0479103338314593	66658469	AAACCTAATTTCCTAAACCCTTACCAAAAACTTCTAACTATATACTCCCC	NA		II			AACACTGGGGGAAACCTAATTTCCTAGGCCCTTACCAAAAACTTCTGGCTATGTACTCCC[CG]CCTTAAAAGACAAGCTCATTTTAAAGAGACAGCCCCCCTCATTACGCCAGCCCATGGTTC	37	13	77283725	CGGGGAGTACATAGCCAGAAGTTTTTGGTAAGGGCCTAGGAAATTAGGTT	13	76181726	R						TRUE
cg09521575	3.21894741499211e-05	0.0213150328292225	0.954728057445588	0.0140372904283652	42665429	TCCTAAAATACCCCACRAAAACTCAAATAAACTATAATATTCCTCCTAAC	NA		II			ACAATGGTAGCTCCTGAAATGCCCCACGAAAGCTCAGGTGGACTATAGTGTTCCTCCTGA[CG]TAAGCCATAAAACAAAACATGCTTGACCTGGGTATAGAGAACCCTGAATGAGCTTCAATA	37	8	19041618	CGTCAGGAGGAACACTATAGTCCACCTGAGCTTTCGTGGGGCATTTCAGG	8	19085898	R						TRUE
cg16916549	3.21964198315107e-05	0.0213150328292225	0.811784553566982	0.0478096187523375	48606420	CCATACAACATACCACAAAAAACTTAATAAATCAAACTAAAATAAAAACA	13615382	CCATACAACGTACCACGAAAAACTTAATAAATCGAACTAAAATAAAAACG	I	T	Red	GTTGGGTGATGGCGGCCGGCTCCCCATCAGCTTCTGGTGCCTTCGTGATAAATGCCCACA[CG]CTCCCACCCCAGCCCGATTCATCAAGCTCCCCGTGGCACGTTGCATGGCCAGAGACCTTG	37	17	71547405	CGCTCCCACCCCAGCCCGATTCATCAAGCTCCCCGTGGCACGTTGCATGG	17	69059000	F	Body					NA	17:69058983-69059041
cg04558322	3.22336391387858e-05	0.0213150328292225	0.567043822416406	0.067701120007641	39658301	AAAATATACACACAACCAACATACAAAAAACATACAAACCCAAAATTCAC	NA		II			CTCCAGCCTCCTCCCTGCCCTGGAAGGCATTCTATCTCCCTTCTGTGGGGAAGGAGCTGC[CG]TGAATCCTGGGCCTGCATGTTTCCTGTATGTTGGCTGTGTGTACACTCCATGTTCTGCCC	37	14	59437356	GAGTGTACACACAGCCAACATACAGGAAACATGCAGGCCCAGGATTCACG	14	58507109	F						TRUE
cg11353547	3.22397791110372e-05	0.0213150328292225	0.755544247408413	0.0665776709120216	26703420	AACCAACTATAAAACCTAAATTTACTCACCCCAACAAAATAATTAAAAAC	NA		II			CCCAAGTAGAACCAGGGGCCCAAGGCCCCCTCGTCAGCTGGGCTCCCACCTCCAAGCTGA[CG]CCCTCAACCACTCTGCTGGGGTGAGCAAACCCAGGCCCCACAGCTGGCTAGCGGGATATC	37	16	4838559	CGCCCTCAACCACTCTGCTGGGGTGAGCAAACCCAGGCCCCACAGCTGGC	16	4778560	F	TSS200;Body;TSS200;Body					NA
cg17733100	3.22937885616883e-05	0.0213197975773212	0.104368890987244	0.0234170467042623	27646335	TCCACTTAAAAATCTCCAAAAATAAAAACTAACCCCAACCAAACCAAAAC	NA		II			CCTTTCATTCTTCCACTTAGGGGTCTCCAGGAATGAAAACTGGCCCCAGCCAGGCCAGAG[CG]CGCGAATGAAAGGCGGCACTGGGACCAAGAGAGAAGCTTCGTCCCGCCTGGGCTGCGGAA	37	1	200860363	CCACTTAGGGGTCTCCAGGAATGAAAACTGGCCCCAGCCAGGCCAGAGCG	1	199126986	R	TSS1500	chr1:200860076-200860576	Island	high-CpG:199126743-199127316		TRUE	1:199126716-199127506	1:200859855-200860873	Promoter_Associated
cg09977361	3.23728688705398e-05	0.0213410759263698	0.342589343459449	0.0889613069617306	49633425	AATAACCTTTCTAACAAACATCTCAACAAAAAATAAAACAAACAACCACA	14808505	AATAACCTTTCTAACAAACGTCTCGACAAAAAATAAAACAAACAACCACG	I	A	Red	GGGTTCAGGATAGGTGACCTTTCTGGCAGGCGTCTCGGCAGGGAGTGGGGCAGGCAACCA[CG]AGGACTAGAGACACACCTGTGAGGAGGAGGAGGGGGAGGAGGCGGAGGAGGAGGAGGGGG	37	11	120008836	GGTGACCTTTCTGGCAGGCGTCTCGGCAGGGAGTGGGGCAGGCAACCACG	11	119514046	R	1stExon;5'UTR	chr11:120008046-120008710	S_Shore			NA
cg07356412	3.24567756251328e-05	0.0213654699037778	0.934186833755833	0.0204891154023949	56641342	TTCTTTCCTTTCTCTAACTAAATACTAAAATATTAAACCCTAAAAATATC	NA		II			TTCTCTATACTTTCTTTCCTTTCTCTGACTGAATGCTGAGGTGTTGAGCCCTGAGGATGT[CG]AAGCCACCACCAGCCATACCACCCCACGACAAACAATACTGTTCTACTGTGTTCAGTCAC	37	8	11044280	CGACATCCTCAGGGCTCAACACCTCAGCATTCAGTCAGAGAAAGGAAAGA	8	11081690	R	Body					TRUE
cg02638136	3.27868202226773e-05	0.0215385071225027	0.726159772557633	0.0993346549025362	28720477	AAAAACRTATATCTAACAAATTCCCAAATAATTCCACACTATTAACCCAC	NA		II			AAACTCCCCCTGGGCCCCTCCTGTTAGTGTTATTATTACCAAAAACATGTATAGTGCCTA[CG]TGGGCCAACAGTGTGGAACCACCTGGGAACTTGTTAGATATACGCTCTCAGAATCTGCAT	37	6	30122388	CGTGGGCCAACAGTGTGGAACCACCTGGGAACTTGTTAGATATACGCTCT	6	30230367	F	Body;Body					NA
cg01862311	3.28142058697349e-05	0.0215385071225027	0.820365862766926	0.0542263030833167	13645394	CTACTAAAACCAAACAAATCCTACCTCCACRACACAACATAAAAAATAAC	NA		II			TGTGGGCAAAACTGCTGGAACCAGGCAGGTCCTACCTCCACGACACAGCATAGAGGGTGA[CG]TGTCTGAGGGCACACAGGCTCTGGTTAGGCTTTGTGGAATTCTGACCTCAATGAGTCACT	37	8	26308815	CGTCACCCTCTATGCTGTGTCGTGGAGGTAGGACCTGCCTGGTTCCAGCA	8	26364732	R		chr8:26305853-26306825	S_Shore			NA
cg03767300	3.32442304572324e-05	0.02176405894494	0.809560925055451	0.0750942671738372	11801347	CACTATCACCTCACCCAACAAATTTTTATTTTTTCTAAAAATAAATTTTC	NA		II			GAAGCTGAGAAAGGAAAATCACCTGAGGTCAGGAATTCGATATCAGCCTGGCCAACATGG[CG]AAAACCCATCTCTAGAAAAAATAAAAATTTGCTGGGTGAGGTGATAGTGCCTGTAATCCC	37	7	67975977	ACTATCACCTCACCCAGCAAATTTTTATTTTTTCTAGAGATGGGTTTTCG	7	67613913	F						TRUE
cg10834803	3.32533928374632e-05	0.02176405894494	0.832387948928221	0.0344720184704595	48684357	CCTTTACCTAAATAAAACCCCTCCCTCAAACTCCACAAAAAAAATCAACA	14634507	CCTTTACCTAAATAAAACCCCTCCCTCAAACTCCACAAAAAAAATCGACG	I	C	Grn	GCAGCTAAAACCCCTTTGCCTGAATGGAGCCCCTCCCTCAGACTCCACAGGAAGAGTCGG[CG]CTAACTCAACAGTGCATGTGCCCCTGGGTGTGGGGGACAGGGTTCTGGGGCCAGCGATCT	37	10	1228893	CGCCGACTCTTCCTGTGGAGTCTGAGGGAGGGGCTCCATTCAGGCAAAGG	10	1218893	R	3'UTR	chr10:1230813-1231214	N_Shore			NA	10:1218808-1219068
cg00135293	3.33419518209232e-05	0.0217907115425794	0.737684345821346	0.0465668288553691	51689411	CATTTCCCAACATAACAATTATACTCAAATTCAAAACATCCTAAAATACC	NA		II			TCCAACTCATTCATTTCCCAACATAGCAATTGTGCTCAAGTTCAAAGCATCCTAAAATAC[CG]CCAAAATATCAAAGATTGCTAACCTGGAGAATTATCTGGACCTACAGCAGACCTGGCTTT	37	6	102088363	ATTTCCCAACATAGCAATTGTGCTCAAGTTCAAAGCATCCTAAAATACCG	6	102195056	R	Body;Body;Body					TRUE
cg23406159	3.34428006850841e-05	0.0218253083450911	0.903714305347425	0.026008877423099	43793444	TAAATCATAATCCTTCCCCTCCTAATTTTAATCTCTTCCRTTAAAAAAAC	NA		II			ACACTGTATCTTGAATCATGGTCCTTCCCCTCCTAGTTTTGGTCTCTTCCGTTGGAGAAG[CG]TGGGCCGTGTGGCCTCAAAGCGCCCCGTGGCTGGAGCAGTTAGAAACAGCCACTGTGGCT	37	8	528687	CGCTTCTCCAACGGAAGAGACCAAAACTAGGAGGGGAAGGACCATGATTC	8	518687	R						NA	8:518297-518715
cg19565171	3.35862052306842e-05	0.0218875389469423	0.883022155249335	0.0292446798534212	37802391	ACCCTTATTAAAAACAACCCTTTTTAAAAACAAAACCTAAACCCTTCCTC	NA		II			CCCACCTGATTCAGAATAGGGGAAAGTCTAACAAACTGGTTGGCAAAAGACTTGGAAAAG[CG]AGGAAGGGCCTAGGCTCTGTCCTTAAAAAGGGTTGTCCTTAATAAGGGTTGTTGGAATCC	37	6	73935200	CCCTTATTAAGGACAACCCTTTTTAAGGACAGAGCCTAGGCCCTTCCTCG	6	73991921	F	TSS200					NA
cg23257697	3.36847409349219e-05	0.0219203932844589	0.859669694960086	0.058942337680014	18711457	TACAAAAAACACATACACAATAAAAACAAAACTAAAATCACAAAATTTTC	NA		II			TAGGTGCACACTGCAAAAGGCACATGCACAGTAAAGACAAAGCTGGAGTCACAGAGTTTT[CG]ACCCCAAGTCTGCACCTCTCTCCTCCAGGCAGGTGTGTGTTGACTCCATCCCCCCATCCC	37	2	75784752	GCAAAAGGCACATGCACAGTAAAGACAAAGCTGGAGTCACAGAGTTTTCG	2	75638260	R	5'UTR;5'UTR	chr2:75787129-75787420	N_Shelf			NA
cg09238677	3.38347088743399e-05	0.0219577282381217	0.466393694489806	0.0688950034681107	56678501	CCATACTTCATAACTTCACTATAACTAAATATAAAAACCAAACAAAACTC	NA		II			AGGTTTTCTTACCAAAAAACTGAGACAGTAGCTGAAGGCTTCAGCACCTGGATGTCTCCA[CG]AGTCCTGTCTGGTCCCCACACTTAGCCACAGTGAAGTCATGAAGTATGGCAAGAAAATTT	37	12	8218922	CATACTTCATGACTTCACTGTGGCTAAGTGTGGGGACCAGACAGGACTCG	12	8110189	F	1stExon;5'UTR					NA		12:8218742-8219288	Promoter_Associated
cg14680067	3.39433355798996e-05	0.0219577282381217	0.915445630549274	0.0305198461323191	68611510	CRACRTATAAACCTAAAAACTCACCAAAAAAACCCRATATAAAATCTCAC	NA		II			TGCGCCTAGCCCGGCGTGTGGACCTGGGGACTCACCAGAAGGGCCCGATGTGGAGTCTCA[CG]GAGCGTCGGCGGAAGGCGCACAGGATGCTAAAGCTTTACAACGGCCTTTGGGAAGGGGAG	37	4	9523635	GGCGTGTGGACCTGGGGACTCACCAGAAGGGCCCGATGTGGAGTCTCACG	4	9132733	R						NA	4:9132675-9132863
cg11680236	3.39497515856089e-05	0.0219577282381217	0.0375370883227156	0.01332894971694	69601440	CTAAAACTCCRAATAACCCAAAATCTAAAATAAACTTAAACCCCRAATAC	NA		II			CTCAACTCTCGACCCAGCCCCCTACTTCTCTAGGCCTGCAACCGCGCAGCCCTCACCCCT[CG]TACCCGGGGCCTAAGCCCACCCCAGATTCTGGGTCATTCGGAGCCCCAGTGCAGCAGAAG	37	3	48342764	TGGGGCTCCGAATGACCCAGAATCTGGGGTGGGCTTAGGCCCCGGGTACG	3	48317768	F	Body	chr3:48342584-48343258	Island			NA	3:48317605-48318369	3:48341822-48343695	Promoter_Associated
cg04764902	3.39539134799647e-05	0.0219577282381217	0.68528541261854	0.0446006204379815	22690418	ACTATTATTAACACAAAAAAATCAATCAAAACACAAACCTTACTAACTTC	NA		II			CTTTCCCAACTGCAGGGGCCTAGTTAGTTCAATTAACTCAGCTTTTTGAGCTGCTGAGGT[CG]AAGCCAGCAAGGCTTGTGCCTTGATTGATTCTCTTGTGCTAATAATAGCATATTTAGCCC	37	10	96730	CTATTATTAGCACAAGAGAATCAATCAAGGCACAAGCCTTGCTGGCTTCG	10	86730	F	TSS1500	chr10:94526-95301	S_Shore			NA
cg08198071	3.40220487825065e-05	0.0219577282381217	0.915225283731077	0.0214943241599779	51638444	CRCTATAACACAATATACTTAACTACTTCAACCAAAAATTATAAACTAAC	NA		II			AAATTCCCTCACGCTGTAGCACAGTGTACTTGGCTACTTCAACCAGAAATTGTAAACTGG[CG]GTCTGTAGGCCAATTTGACCACACATTTATTTTGTTTGGCTAATATGGTGGTTTTTGAGA	37	2	109742356	CGCCAGTTTACAATTTCTGGTTGAAGTAGCCAAGTACACTGTGCTACAGC	2	109108788	R		chr2:109744585-109746833	N_Shelf			NA
cg22809683	3.4051888031462e-05	0.0219577282381217	0.75859791275793	0.063684551560905	66691336	CAATATTAATCATCTTTAACTAAACTAAAAAATTACTAAACCCCTAACTC	NA		II			AGGATTATCTGTTTCTTTACTTGTCTGTTTCTACCTTTAAACCATGAAGTTTTTGAAGGA[CG]AGTCAGGGGTTTAGTAATCTTTTAGTTCAGTTAAAGATGACTAATATTGGTTAATTGCTT	37	1	182998916	AATATTAGTCATCTTTAACTGAACTAAAAGATTACTAAACCCCTGACTCG	1	181265539	F	Body					TRUE
cg07220152	3.41038161523575e-05	0.0219577282381217	0.319312788256583	0.101286985390322	15744448	ACCTTAAAAACCTAATAAAAACAAAATCCTCCTTATTACTTTCCAAACAC	NA		II			GGAAACCACAGCTTCCACTTCCGCTGTGGGGGCAGAAAGCACGGGACAATCTAACCCTTT[CG]TGCCTGGAAAGTAACAAGGAGGACTCTGCCCTTACCAGGTTCCCAAGGTCCTGTACCAGC	37	6	30737270	CGTGCCTGGAAAGTAACAAGGAGGACTCTGCCCTTACCAGGTTCCCAAGG	6	30845249	F						TRUE		6:30736753-30737699	Unclassified_Cell_type_specific
cg27534520	3.41277371491203e-05	0.0219577282381217	0.380020238887241	0.0710556216920206	61622400	AAAAAAAAACAATTAAAACAAACAATCRCTCAAATACCAACACCAAATTC	NA		II			GCCCTCCCTCCACCTATTTGGATTAGACCAGGAGACTGCAGCAAACTTCTCAAGGGGAGG[CG]AACTTGGTGTTGGTATCTGAGCGATTGTCTGTTTCAATTGTTTCCCTCTGTCTTGGAAAA	37	15	99343918	GAGGGAAACAATTGAAACAGACAATCGCTCAGATACCAACACCAAGTTCG	15	97161441	F	Body					TRUE
cg08284593	3.43971340552457e-05	0.0220993762650981	0.458603732319522	0.0587265132114924	38738347	CCTAAAACCTCTTCCTCCAAATAAACTAATTTCAACCTAAAATCCCAACA	42746397	CCTAAAACCTCTTCCTCCGAATAAACTAATTTCGACCTAAAATCCCAACG	I	T	Red	ACGTGGGCATTTCCTGAGGCCTCTTCCTCCGGATGAGCTGGTTTCGGCCTGGGATCCCAG[CG]TCCCCACACCCTCTGGTGACCACCACATGGCCCAGCAGCCACACAGCACCCGGCACCCAC	37	13	114057070	CGCTGGGATCCCAGGCCGAAACCAGCTCATCCGGAGGAAGAGGCCTCAGG	13	113105071	R		chr13:114056100-114056577	S_Shore			NA	13:113104676-113105232
cg06765219	3.44451693942733e-05	0.0220993762650981	0.855080889537166	0.0614830974241498	51643426	ATCCAAAACACACCACACCAAAAAAACAATTCCAATCTATAAAATAACCA	51653434	ATCCAAAACGCACCGCGCCAAAAAAACAATTCCGATCTATAAAATAACCG	I	C	Grn	CTAAGAGGACGGGTCCAAAACGCACCGCGCCAGGGAGACAGTTCCGGTCTGTGGGGTGAC[CG]CGGGCCAGGGCTGCACTTCTAAGCCGCAAGTGGCACCTCCTGCGACAGTCACAGGCACCA	37	8	644572	GTCCAAAACGCACCGCGCCAGGGAGACAGTTCCGGTCTGTGGGGTGACCG	8	634572	R	Body					NA	8:634521-634673
cg16579702	3.4493435115635e-05	0.0220993762650981	0.894941415751953	0.0262446158928342	71691472	ACAAAATACTCAAAAATCTCTAAAAATACTCCTATCTCCAATATAATCAC	NA		II			ACTCCATCTCAGAAAAAAAAAAAAAGTGTATGTACAGATTAAAGAATAAAGTGAACCTCA[CG]TGACTACACTGGAGACAGGAGCACCTCCAGAGACCCTTGAGCACTCTGCCATTCCATCCC	37	1	224400038	CAGAGTGCTCAAGGGTCTCTGGAGGTGCTCCTGTCTCCAGTGTAGTCACG	1	222466661	F						TRUE
cg12624805	3.45466415210532e-05	0.0221023784066282	0.0704954635725719	0.0169368594755042	51702311	TAAATAATAATTTATAAACRAAAAATCTAAATCRACCRAACTTCAATCCC	NA		II			GCTGCCGCTCCTGGGCCTCTGGATGAAGCCTCCGCATCTGGTTTCCATCTCCCTGCGCCG[CG]GGACTGAAGCCCGGCCGACCCAGATTTCCCGTTCATAAATCATTACTCATCTGGAGCCCA	37	2	238200206	GAGTAATGATTTATGAACGGGAAATCTGGGTCGGCCGGGCTTCAGTCCCG	2	237864945	F						NA	2:237864827-237864977
cg02079551	3.46854197967437e-05	0.0221483451646943	0.901497711983997	0.0272441462007976	34760467	TAACTATATTTATACTAAAAACAAAAAATACATCTTCCCACAACCTCCTC	NA		II			AAGGGAATAAATGGCTGTATTTGTGCTAAGAGCAAAGGATGCATCTTCCCACAGCCTCCT[CG]CTTTACTCTGCCATTGGTAGCTTAAAGACTTTCTTTTTCCTTGTGGTCTCCCTTTTTTCA	37	10	107023377	GGCTGTATTTGTGCTAAGAGCAAAGGATGCATCTTCCCACAGCCTCCTCG	10	107013367	R	3'UTR					TRUE
cg10423842	3.47849220360516e-05	0.0221483451646943	0.679921886051263	0.0373708766390911	61754407	TATCTATTATCCTCATTATTATTACAATTCTCTTAATCATCATCATCAAC	NA		II			ACTGTGAGAGTCTGGGGGACTCTCTGCTATTGACTCATTGCATTATCATCTATTCCATGA[CG]TTGATGATGATGACTAAGAGAATTGCAACAATAATGAGGACAACAGACAAGGCTAATAAC	37	6	56200769	GTCTGTTGTCCTCATTATTGTTGCAATTCTCTTAGTCATCATCATCAACG	6	56308728	F						TRUE		6:56200754-56200908	Unclassified_Cell_type_specific
cg16745930	3.47855097313605e-05	0.0221483451646943	0.557592113694244	0.109144573577464	59735481	ATAATAACTATTTCTAAACCTTACCCAACCTCCAATATAATAACATTACC	NA		II			AACATTGCATAGTGATGACTGTTTCTGGGCCTTGCCCAACCTCCAGTGTGATAACATTGC[CG]TGACATCATCTGAGCTGTAAAGAGAATAGAATGTTATAAATTGATATAGAGGTCTTTGTT	37	10	100220809	CGGCAATGTTATCACACTGGAGGTTGGGCAAGGCCCAGAAACAGTCATCA	10	100210799	R	3'UTR;Body;Body;Body					TRUE
cg16847695	3.48129747542865e-05	0.0221483451646943	0.133880047565093	0.0396134372804765	61795402	AAAAAAAAACRCCRATCAACTACTATCAAACTTACTCCTTACAAAAAAAC	NA		II			CTGTGGGCCCTGAGGAAGCGCGATCCCCTTAATTCCTCCCTCCCCTCTCTCTCCACCGCC[CG]CCCCTTTGCAAGGAGCAAGCCTGACAGTAGCTGATCGGCGCCCTCTCTCACCCTGTCCCC	37	20	24452131	AGAGAGGGCGCCGATCAGCTACTGTCAGGCTTGCTCCTTGCAAAGGGGCG	20	24400131	F	5'UTR	chr20:24449844-24452037	S_Shore		CDMR	NA
cg11810743	3.48640492416815e-05	0.0221499036190603	0.484955601268903	0.0758935579859866	12604470	CCACAATCAAACAAACCCCAAATTCAAAACAACAATCAAAATTACAAACA	18737353	CCACAATCAAACAAACCCCAAATTCGAAACAACGATCGAAATTACAAACG	I	C	Grn	CCGTCTACGTCTGCAGGACTCCACCACTCAGGATTCACGCCGCGCTTGTAACCCCGACCG[CG]CTTGTAACCCCGACCGCTGTCCCGAACTTGGGGTTTGTTTGACTGTGGTTTTCATTAACT	37	6	168714693	CCACAGTCAAACAAACCCCAAGTTCGGGACAGCGGTCGGGGTTACAAGCG	6	168457542	F	Body					TRUE	6:168457519-168457567
cg18177659	3.49692335401368e-05	0.0221857870161621	0.87740250793746	0.0343463890930653	44760300	AAATCAATAACCCAAAACTCTCAAATATAAACAATTAAAAATACTAACTC	NA		II			GGAAATCATTAAGATCAGTAACCCAGGGCTCTCAAGTATGGACAGTTAGAGATACTGACT[CG]GAACTGAGATTTAGGGAAAACAGTTATTCAGTACCTATTTCTAGAATGTTTGAATATACA	37	18	21032322	GATCAGTAACCCAGGGCTCTCAAGTATGGACAGTTAGAGATACTGACTCG	18	19286320	R	TSS1500	chr18:21033071-21033657	N_Shore			NA		18:21032305-21034015	Promoter_Associated
cg21363050	3.50710484061277e-05	0.0222173500672554	0.503345482254226	0.0627033979948582	74784508	TCATTATCTTCAATTCAAACATAAAAACTTATTTTTCACTAAATCTAACC	NA		II			TGAGAACAGGAAGTTGGTAGCTCAGCTGGACTGATATGTGATTTATTCTTTCAACAGCCA[CG]GCCAGATCCAGTGAAAAACAAGCTCTCATGTCTGAACTGAAGATAATGACTCACCTGGGG	37	4	55144066	CGGCCAGATCCAGTGAAAAACAAGCTCTCATGTCTGAACTGAAGATAATG	4	54838823	F	Body					TRUE
cg23059709	3.51165291298935e-05	0.0222173500672554	0.644599196076409	0.0640849004917763	14808407	TAAAACAACTAATTCCACAAATCACCACCTCAACCTACCTAAATCAACCC	NA		II			GTGTGAGTAGCTGAGTCAGGGGTCTGGAATCAGAAGTGAGGGTGAGTCAGGAGCAGGGCC[CG]GGCTGACTCAGGCAGGCTGAGGTGGTGACCTGTGGAATCAGCTGCCTTACTGGTGCTCCA	37	15	57778278	AAGGCAGCTGATTCCACAGGTCACCACCTCAGCCTGCCTGAGTCAGCCCG	15	55565570	F	Body					TRUE
cg02301292	3.52840283924372e-05	0.0222923610506149	0.88701989791072	0.0259106589907253	44782457	ATTATTTTCTAAACTCCAATCCTTCTACCTAAATTCTAACTAAAAAAAAC	NA		II			AGGGAGCAGCTGGAATTCACCACCTTCCTTGCAGGGTTCCTGAGCATTACCATAGCACAA[CG]CTCCCCTCAGCCAGAACCCAGGCAGAAGGACTGGAGTTCAGAAAACAATGGTCTGTTTGA	37	16	66186364	CGCTCCCCTCAGCCAGAACCCAGGCAGAAGGACTGGAGTTCAGAAAACAA	16	64743865	F						TRUE
cg22959063	3.5384807484603e-05	0.0223062285896557	0.249010091048386	0.0891903534919645	19743428	CACATCTCAAAATAAAAAAATATTACTAAATCCTAAACCCCCACAAACCA	24789459	CACGTCTCGAAATAAAAAAATATTACTAAATCCTAAACCCCCACGAACCG	I	A	Red	CCGCCCCCACCTCACGTCTCGGGGTGGGGAGGTGTTGCTGAGTCCTGAGCCCCCACGGGC[CG]GGGCCCAGTCCCTTAACGCACCTGCTCGGCCAAGGTCACCGGCGCAGGAGGAGGCGCGGC	37	14	103987387	CACGTCTCGGGGTGGGGAGGTGTTGCTGAGTCCTGAGCCCCCACGGGCCG	14	103057140	R	Body	chr14:103987063-103989796	Island			NA	14:103056830-103059658
cg08614871	3.54180380218971e-05	0.0223062285896557	0.319412500411692	0.11085884211498	70664456	CATTACTACCCRATCACTACAAAAACAAAACCTTTTATAATTAAACATCC	NA		II			AGGACAGATAACATTGCTGCCCGGTCACTACAGGGGCAAAACCTTTTGTAATTAAGCATC[CG]TGTCCTTACGGAAGTTAGAGGAAATCTGTTTCTAGAATGGTAAGAATTCAGAGGAAAAGT	37	10	3824555	CGGATGCTTAATTACAAAAGGTTTTGCCCCTGTAGTGACCGGGCAGCAAT	10	3814555	R	Body;Body;Body;Body	chr10:3823789-3824017	S_Shore		RDMR	NA
cg26727816	3.54528819406811e-05	0.0223062285896557	0.312845971438623	0.0680667174807293	70796385	CRAACTTACRATCACTCAACAAAAAAACRCCAATAAATCTATCTAAAACC	NA		II			GCGGCTCACCACATCCTCCTCTTCCTCCCCACTCTGCACATGCGGCTGGGTGGCAGCCAG[CG]GCCTCAGACAGACCCACTGGCGTCTCTCTGCTGAGTGACCGTAAGCTCGGCGTCTGGCCC	37	16	27413525	CGGCCTCAGACAGACCCACTGGCGTCTCTCTGCTGAGTGACCGTAAGCTC	16	27321026	F	TSS1500;TSS200					TRUE		16:27413155-27414144	Promoter_Associated
cg04152021	3.55164129484115e-05	0.0223153786548112	0.76403516612874	0.0624963803937973	58738496	CRTAATACRCTATTTTTCCRATACCCTCTTACAACTATTACTACTTCTAC	NA		II			TACAAAGAGCGTCCTCAGCCCTGGAGAAGAAAACATTCAAGTGAAAAAGAGAACTCCCAG[CG]CAGAAGCAGCAACAGCTGCAAGAGGGCATCGGAAAAACAGCGCATCACGTGGGGGCTGGG	37	10	128359636	GTGATGCGCTGTTTTTCCGATGCCCTCTTGCAGCTGTTGCTGCTTCTGCG	10	128349626	F						NA
cg00228118	3.55972197070154e-05	0.0223353431188126	0.936301434735485	0.0161224684527214	24796424	CTTTAAAATAAAATACAACCAAAACCCCCAAAAATCAAACCCTATATCTC	NA		II			AGTTCCATAGTCTTTAGGGTAAGGTGCAGCCAAGACCCCCAAAAGTCAAGCCCTGTGTCT[CG]GCTACACGAAAAACTGGCAATCCTTGTGGAGCCGGAAAGGTGGCTGAATTTAGGGAGAAG	37	9	110478622	TTTAGGGTAAGGTGCAGCCAAGACCCCCAAAAGTCAAGCCCTGTGTCTCG	9	109518443	R		chr9:110479034-110479420	N_Shore			NA
cg00467296	3.56811400399532e-05	0.0223442073105047	0.75602301246738	0.0481958739746512	60624403	ACCATCATAAACAACTACACCATTCTCTTTATTATAAAAACAAAACCCTC	NA		II			TGTACCTGCTTGCCATCATGGGCAACTGCACCATTCTCTTTATTATAAAGACAGAGCCCT[CG]CTTCATGAGCCCATGTATTATTTCCTTGCCATGTTGGCTGTCTCTGACATGGGCCTGTCC	37	11	4928760	CCATCATGGGCAACTGCACCATTCTCTTTATTATAAAGACAGAGCCCTCG	11	4885336	R	1stExon					NA
cg10061532	3.57095357904743e-05	0.0223442073105047	0.770107337184911	0.0466306737945308	63697499	AAAAAACAAAATACTACAATAACTTATTTATCTCCCCAAAAAAATTTCCC	NA		II			GCCAACTGGTCTGGTGACTCATACTGGGAAGCTTGTAGCAAACCCCATTTTTGGAGAAAC[CG]GGAAATCTCTTTGGGGAGATAAACAAGTCACTGTAGCACTCTGCTCTCTGAAGTGCCTGG	37	1	201886748	CGGGAAATCTCTTTGGGGAGATAAACAAGTCACTGTAGCACTCTGCTCTC	1	200153371	F	Body					TRUE
cg16017414	3.57585014452696e-05	0.0223442073105047	0.84646653866109	0.0511918179708117	42748449	ATAACATTTATTATATCAAAACCATTTTATATTTTATTTAAAACTCTAAC	NA		II			CTAGGGAACATCTTGATGGCTATAATTACTGTCATGTTATGGGAACTTAAAAAAAAAAGG[CG]CCAGAGTTCCAAATAAAACATAAAATGGCTTTGATATAATAAATGTTACTATCATTGTTT	37	1	221203700	CGCCAGAGTTCCAAATAAAACATAAAATGGCTTTGATATAATAAATGTTA	1	219270323	F						TRUE
cg09191327	3.58242736802929e-05	0.0223546412225878	0.0947706126679318	0.0205317324570889	46742335	RACCRTACAAAAAACTATACAAAATATCRAAAATAATAACCTCRACCAAC	NA		II			GCTCCGTGCTCCCGGCTGAGGCCCTGGTGCTCAAGACCGGGCTGAAGGCGCCGGGACTGG[CG]CTGGCCGAGGTTATCACCTCCGACATCCTGCACAGCTTCCTGTACGGCCGCTGGCGCAAC	37	9	133540108	GCCGTACAGGAAGCTGTGCAGGATGTCGGAGGTGATAACCTCGGCCAGCG	9	132529929	F	1stExon	chr9:133534534-133542394	Island		DMR	TRUE	9:132524420-132530380
cg02291620	3.60589585578788e-05	0.0224703052750154	0.956441513429158	0.0133204391459669	16736477	ATCATCATACAAAAAAACTATTCCTACTAAAATAACACCAAACAATTTCC	NA		II			GTTGAGATTGTAAGTGCTACTTGTGCCTGGAATTCTATTTCAACACAGAAGAGAGCTTTG[CG]GAAACTGCCTGGTGTCATCTCAGCAGGAACAGCTTCTTTGCATGATGATGAACTTGTGGT	37	1	233365140	TCATCATGCAAAGAAGCTGTTCCTGCTGAGATGACACCAGGCAGTTTCCG	1	231431763	F	Body					TRUE
cg24082677	3.62487576288019e-05	0.0225577207207891	0.490157259569226	0.0685324693798781	66633328	CTCACATTTTCTCCTCCATAACATACACTAACAAAATAAAATACAAACAC	NA		II			AATGGGGCCAAGTTTGGTGTCTATTAACTTGCTTTATCAGCCACCATGGGAAGTTGGGGA[CG]TGCCTGCATTCCACCTTGCCAGTGCATGCTATGGAGGAGAAAATGTGAGTGGTTCTATGC	37	5	38105272	TCACATTTTCTCCTCCATAGCATGCACTGGCAAGGTGGAATGCAGGCACG	5	38141029	F						TRUE
cg06646650	3.64639460250666e-05	0.0226081718966515	0.0409151280314852	0.0243884536144847	44610401	ATATAATTCTTTTAATAAATAACCTCCACAATCCATAAACAACTAAACCA	18809490	ATATAATTCTTTTAATAAATAACCTCCGCGATCCGTAAACGACTAAACCG	I	T	Red	CGGGGAATTTGAGGCCAGATAACGGGAAGTGTGAGCCGATTGGCCGGACTTCTCACTCCA[CG]GCCCAGCCGTTTACGGATCGCGGAGGCCATCCATCAAAAGAATTACACCAATCAGCGGCG	37	5	162864474	CGGCCCAGCCGTTTACGGATCGCGGAGGCCATCCATCAAAAGAATTACAC	5	162797052	F	TSS200;TSS200	chr5:162864384-162865007	Island			NA	5:162796963-162797556	5:162864017-162865263	Promoter_Associated
cg20657030	3.65522645342642e-05	0.0226081718966515	0.906328049745883	0.0235234508166751	71700424	TAAAAAAATTACCCAAACTAACCATACCATACAATTAACTAATACCTCTC	NA		II			CTCTCTATGGGTCTCGACACTTAGCTGCAAAGATGGCATCGACCCCGCACCCACCTGGAG[CG]AGAGGCACCAGCCAACTGCATGGCATGGTTAGTCTGGGCAATTTCCCTAGCACTGTAGCT	37	2	37594523	AGGGAAATTGCCCAGACTAACCATGCCATGCAGTTGGCTGGTGCCTCTCG	2	37448027	F	Body					TRUE
cg08763388	3.66055225001321e-05	0.0226081718966515	0.935197533736084	0.018903013890993	20792502	CAACATAAAAAAACCCCATCTCTAACAAAAATACAAAATACAAACCTCAC	NA		II			TTCAAGTGATTCTCATGCCTCAGCCTCCCGAGTAGCTGGGATTACAGGCGTGCACCACCA[CG]TGAGGCCTGCATTTTGTATTTTTGCTAGAGATGGGGTTTCCCCATGTTGGCCAGGCTGGT	37	13	22036249	AACATGGGGAAACCCCATCTCTAGCAAAAATACAAAATGCAGGCCTCACG	13	20934249	F		chr13:22032862-22033730	S_Shelf			NA
cg08470013	3.67112718510407e-05	0.0226081718966515	0.868799405957526	0.0371158915049912	74726390	TATAATAAAAAAACATATTACAAAAACAATCACTAAAAATAACACAAAAC	NA		II			GACTTTAAAAACTGTTAATTAAATGGGAAACTCAAAGGTATAAATATAATAAAATGCTAC[CG]CTTTGTGTTATCTTTAGTGATTGTCTTTGTAACATGTTTTCTTATTACAGTGACGAGTAT	37	3	97805957	GTAATAAGAAAACATGTTACAAAGACAATCACTAAAGATAACACAAAGCG	3	99288647	F	TSS200					NA
cg06143012	3.6752606816879e-05	0.0226081718966515	0.315722986969453	0.0477547876187472	14673350	CAATTTTAAACTCTTAAAAAAACCTCTTAAATCAAAAAATTACATCTTTC	NA		II			TCATCTTCACTCCTGAAGGAGATTAGGGTACTAAGTATTAGCACTTGTGGGAAATAACCA[CG]AAAGATGCAATCTTTTGACTTAAGAGGTTTTTTTAAGAGTTTAAAATTGCAAATAAAAGT	37	17	34258076	AATTTTAAACTCTTAAAAAAACCTCTTAAGTCAAAAGATTGCATCTTTCG	17	31282189	F	TSS1500;TSS1500;TSS1500;TSS1500;TSS1500;TSS1500;TSS1500;TSS1500;TSS1500;TSS1500;TSS1500;TSS1500;TSS1500	chr17:34257646-34257848	S_Shore			TRUE
cg05477953	3.67643555760965e-05	0.0226081718966515	0.807994250589887	0.0326125839288035	46736358	CCAAAAACCAATATTTTTTATATCATTATTCTATATAAATATTATTCTCA	29634329	CCGAAAACCAATATTTTTTATATCATTATTCTATATAAATATTATTCTCG	I	C	Grn	TTTATTGATGCCCCGGGAGCCAATGTTTTTTGTGTCATTGTTCTATATAAATGTTGTTCT[CG]CCGGGAGCAAAATTACACAAAACATGAAGTCTACTAATAGAATCAAATATGCTACATTTA	37	6	132719721	CCGGGAGCCAATGTTTTTTGTGTCATTGTTCTATATAAATGTTGTTCTCG	6	132761414	R	Body	chr6:132722093-132722901	N_Shelf			NA
cg13336662	3.67848850513319e-05	0.0226081718966515	0.312953402339784	0.0524678321639195	67759332	ATACAATTTTTCTACCATCCACCTATACTCTATTAACTAAAATTAACCAC	NA		II			AGACTGAGATATGTCCTCAGGTATAACAAAATACCACAATAGGGGTAGTGTTGATGAGGA[CG]TGGCTAATTTTAGCTAATAGAGCATAGGTGGATGGCAGAAAAACTGTATTTCAAGGAGCA	37	8	76147299	CGTGGCTAATTTTAGCTAATAGAGCATAGGTGGATGGCAGAAAAACTGTA	8	76309854	F						TRUE
cg01585860	3.68602758332082e-05	0.0226081718966515	0.402999074298723	0.0525816207255895	46770396	TCATTCATTCAATCACCTAACTTTACTCCATCATCTTAAAATATTATCTC	NA		II			GTATGGTGCTCACAGCAGCAGCATGCAAAGAGAAAGATGGCTGGCTTTAGGAAGTAAAAA[CG]AGACAATATCTTAAGATGATGGAGCAAAGCCAGGTGACTGAATGAATGATGATGGTGCCA	37	6	75922610	CGAGACAATATCTTAAGATGATGGAGCAAAGCCAGGTGACTGAATGAATG	6	75979330	F						TRUE
cg20449670	3.68729892853143e-05	0.0226081718966515	0.697516264886497	0.0907372803024543	18730484	TAAAATAACTCTTTTCTATATACRAATAATTACATCRACACAACAATACC	NA		II			TATCACCAGACCCTCAGCTGATAGAAATTGGAAGTTAGCTCACTGCAACCTTGGCATTGT[CG]GTACTGCTGTGCCGATGTAACCATCCGTACACAGAAAAGAGCCATCCTATAAAATCCCCA	37	1	153498959	CGGTACTGCTGTGCCGATGTAACCATCCGTACACAGAAAAGAGCCATCCT	1	151765583	F						TRUE
cg25004840	3.68779360534212e-05	0.0226081718966515	0.497097263088699	0.095293220594932	39649391	ACTATCTCTATTCCTTAAAATCAAATAAAACCCRAACAACAAAAAAACAC	NA		II			ACCTCTGCCATGCTGTCTCTGTTCCTTGAGATCAGATAGAGCCCGGACAGCAAAGAAGCA[CG]TGGCCCTGATATTAAGATACAAGCATGCCAACAGCTTGCATTAGTATTTGTGGAATGGAT	37	2	235330993	CTGTCTCTGTTCCTTGAGATCAGATAGAGCCCGGACAGCAAAGAAGCACG	2	234995732	R						TRUE
cg09331409	3.69018639818355e-05	0.0226081718966515	0.636174388638945	0.0705710492687231	24734510	CCACTCTAATCATTTCCTAATAACTTTCAAAATCTATAACTCATAAACAC	NA		II			AGTGCCAGGATCCACTCTAGTCATTTCCTGATAGCTTTCAAAATCTGTGACTCATAAACA[CG]GAGACCCACCAGCATTTTCTACCTTCCTTCATACTTCTCCTTCCTCACAGTTTTAAACCC	37	11	75315116	CACTCTAGTCATTTCCTGATAGCTTTCAAAATCTGTGACTCATAAACACG	11	74992764	R	Body;3'UTR					TRUE
cg15889548	3.69636066062036e-05	0.0226081718966515	0.707025570834243	0.0598009469171758	54702466	CTCTCTCTTTCCCTCAACCTTTACTCTACCTACTTCCTAAACTTAAAACC	NA		II			TTTCAGCAAACCTCTCTCTTTCCCTCAGCCTTTGCTCTGCCTGCTTCCTGGGCTTGGGGC[CG]CAGAGGCCAGCGAGGCTCCCTTCATTCCCTCCACCAAAGCGAGGTCTTCCCTGCCCCCAC	37	12	52641212	CGGCCCCAAGCCCAGGAAGCAGGCAGAGCAAAGGCTGAGGGAAAGAGAGA	12	50927479	R	Body	chr12:52639195-52639416	S_Shore			TRUE
cg16107628	3.69750312013044e-05	0.0226081718966515	0.505235796235503	0.0880935234881764	55628495	TAAACAAAACCTATTTATTAATTCTAAAATAATAAAACCCTACTAAACCC	NA		II			GGAGTTGCGGTTGGACAAAACCTATTTGTTGGTTCTGGAATGGTAGGGCCCTACTGGGCC[CG]CCCTGCCTTGGCCTCCTCTGCAGTTGTAGGTCTGCCCCTTGTAGTGGGGAGGAGAAACTG	37	1	159894061	CGGGCCCAGTAGGGCCCTACCATTCCAGAACCAACAAATAGGTTTTGTCC	1	158160685	R	5'UTR	chr1:159894329-159895398	N_Shore		RDMR	NA		1:159894031-159894338	Promoter_Associated
cg09958560	3.71028635576693e-05	0.0226370418631913	0.798722187378576	0.078224801702409	71671397	CTCACAAAATACTATTAAAAATACTAATCCCCATATAAAACTCAAAAAAC	NA		II			GCTGCCACACGCAGGAGCTCGTTTCCAGGCTGGGAGGAGACTGGCAATGGAAAGATTAAC[CG]CTCCCTGAGTTCCACATGGGGATCAGTACTTTCAATAGTACTTTGTGAGTTCAGCCTCAA	37	10	114571695	CGCTCCCTGAGTTCCACATGGGGATCAGTACTTTCAATAGTACTTTGTGA	10	114561685	F	Body					TRUE
cg12340343	3.71216358052096e-05	0.0226370418631913	0.840897403525294	0.0424331637154636	36716400	CTTCACCCATATCTCCAAATAAACTATTTCTCCTCTCAAAAACCTCCACA	28773414	CTTCACCCATATCTCCAAATAAACTATTTCTCCTCTCAAAAACCTCCGCG	I	C	Grn	TGTGTTTGTGTACTTCACCCATGTCTCCAGGTGAGCTGTTTCTCCTCTCAGGGGCCTCCG[CG]CGGCGCTCCCTCCTCTGCCACGCTCCTCAGACACCCGCAGGCCACCCTGTACGTCACACT	37	7	155897383	CTTCACCCATGTCTCCAGGTGAGCTGTTTCTCCTCTCAGGGGCCTCCGCG	7	155590144	R		chr7:155898140-155898386	N_Shore			NA	7:155590036-155590245
cg03536885	3.72090398175858e-05	0.0226600067806759	0.41297185190039	0.0799898684830618	51663335	ATAAATCACAAAAAAATACTACCCAAATCTCTCACTTTACAATAACTACC	NA		II			CGTTCAGACTAATGAGTCACAGAGAGATGCTGCCCAGGTCTCTCACTTTACAATGGCTGC[CG]CCGCCGCCGTGGCCTCTCTCTCCGCGTTTTTGGCGCTCGCTTGCTCCCTCGCTCGCCCGG	37	7	27163820	TGAGTCACAGAGAGATGCTGCCCAGGTCTCTCACTTTACAATGGCTGCCG	7	27130345	R	5'UTR	chr7:27163819-27164098	Island		CDMR	TRUE	7:27130345-27130623
cg11793978	3.74093361002721e-05	0.0227271943294034	0.893790092097703	0.026855497329656	11712477	AACATAATCTCTATCAAACTAAAAAAACCCATAAACCTCATCAAAATCCA	53782308	GACGTAATCTCTATCGAACTAAAAAAACCCGTAAACCTCATCAAAATCCG	I	A	Red	AGCATGGTGGCCGGCGTGGTCTCTGTCGGGCTGGGAGGGCCCGTGGACCTCATCAAGATC[CG]GTTGCAGATGCAGACACAACCGTTTCGGGACGGTAAGAGGCCAGGGGAGCGGAGGCTGGT	37	5	135188477	GGCGTGGTCTCTGTCGGGCTGGGAGGGCCCGTGGACCTCATCAAGATCCG	5	135216376	R	Body	chr5:135188169-135188510	Island			NA	5:135216101-135216399
cg21150026	3.74945727184562e-05	0.0227271943294034	0.675650455545858	0.0429109133157547	64602354	TTCCTACAATTAAAAAAACCATATCTAACCATAAAACTAAATACTTCCAC	NA		II			TGTACTCTAGCTTCCTGCAGTTAAAGGAGCCATGTCTAACCATAAGACTGGATGCTTCCA[CG]TCCCACCAAAATGGAGTTTGCCTGTTTTGACCACAAAGCTGCCAAAACATTACAAATAGT	37	2	207904284	TCCTGCAGTTAAAGGAGCCATGTCTAACCATAAGACTGGATGCTTCCACG	2	207612529	R						TRUE
cg08599437	3.7617465600058e-05	0.0227271943294034	0.771738104652538	0.0481161364001361	47600344	ATACCAAAAACACCAAATCCCTAAAAAACTAATAAAATCAAATAACAACC	NA		II			AGAATCCGTCTGTGCCAGGAGCACCAAGTCCCTGAGGGACTGGTAGAATCAGGTGGCAGC[CG]GGGACAGGCCTCTGCTGACTTCAGGTCTTATTTTAGCCTCTGGCATGTCCCCAGGAGGCC	37	22	28033286	TGCCAGGAGCACCAAGTCCCTGAGGGACTGGTAGAATCAGGTGGCAGCCG	22	26363286	R		chr22:28034987-28035310	N_Shore			NA
cg06024559	3.76401832372086e-05	0.0227271943294034	0.920570908055469	0.0352508552406268	71688307	CAAAAATCAAAAACTCCTAAAATACTTAAAAACACAAAAAACTATACCTC	NA		II			TGTCCTATTTTTTCAGTGACACCAGGTATTGTTGGCATTTGCTTACCCTAGGAAGAGGTC[CG]AGGCACAGTCCTCTGTGCTCCCAAGCACCCTAGGAGTCCCTGATCTCTGCTCTGGAGTCC	37	7	47678059	AGAGATCAGGGACTCCTAGGGTGCTTGGGAGCACAGAGGACTGTGCCTCG	7	47644584	F						TRUE
cg02631684	3.76427933265826e-05	0.0227271943294034	0.834084849512343	0.032374145605478	69727317	CAAATAAATAAACCAACTAAACATCATTAACCAACTAACCTACTACTCCA	17637477	CAAATAAATAAACCAACTAAACGTCGTTAACCGACTAACCTACTACTCCG	I	C	Grn	CAGAAACTTATTCGACAGCAAATTGCCTTCAAGAACCTGGTGAAGAGAGAAACCAGCACG[CG]GAGCAGCAGGCCAGCCGGCCAACGACGCCCAGCTGGCTCATCCACCTGCCCTTCATCATC	37	1	209406266	CAGGTGGATGAGCCAGCTGGGCGTCGTTGGCCGGCTGGCCTGCTGCTCCG	1	207472889	F		chr1:209404845-209405473	S_Shore			NA	1:207472887-207472975
cg24690479	3.76638682846792e-05	0.0227271943294034	0.648658284016862	0.0501081155389279	12691495	CTATAAAATTTCCTACCAATAACTAAACATAAAAATAAAACCTTAAACAC	NA		II			TGGGGCAGAGACTATAAGATTTCCTACCAATAACTAAACATAAGAGTGGAACCTTAAACA[CG]AGGGGTCTGTGAGGGAATCCAAAACTTCCCCTCTTGAAAAAGCAGCCTCTAAGGGGGCAA	37	6	10521142	TATAAGATTTCCTACCAATAACTAAACATAAGAGTGGAACCTTAAACACG	6	10629128	R	TSS1500					TRUE
cg06949778	3.77245599586064e-05	0.0227271943294034	0.855908915656525	0.0389133483106716	45680395	ATAACCAATTCCATATAAAATTACACTAAATCACACCCAATAACCAACTC	NA		II			GTGCCAGGAGTGGGGACCAAATCCGTATTTATTAGATCACAGAAGCACAGAGCTCCCCTG[CG]AGCTGGCCACTGGGTGTGATCCAGTGCAATTTCACATGGAACTGGCCACTTTTGCTCTTA	37	1	180892623	TGGCCAGTTCCATGTGAAATTGCACTGGATCACACCCAGTGGCCAGCTCG	1	179159246	F	Body					TRUE
cg14783184	3.77616123598381e-05	0.0227271943294034	0.779057084766601	0.043333594832673	67726376	CTAAAACATAAAAAAACCAAAATTCAACCACCCCATCTAAAAAATAAACA	64765399	CTAAAACATAAAAAAACCGAAATTCGACCGCCCCGTCTAAAAAATAAACG	I	C	Grn	CAGACAGGGCAGCCTGGCAGAGGCGCTCCTCACCTCCCAGACGGGGTGGCCGGGCAGAGG[CG]CCCACTTCCCAGACGGGGCGGCCGAATCCCGGCTCTTTCATGTTTTAGCTGTTGGGCTTT	37	6	33325772	CGCCCACTTCCCAGACGGGGCGGCCGAATCCCGGCTCTTTCATGTTTTAG	6	33433750	F						NA	6:33433631-33433775
cg17515760	3.7777112325717e-05	0.0227271943294034	0.593843304190083	0.0549485524686924	55782486	AAACACAAAACAAACCTAAAACTTATAACTAAATAAAAACCACATTCCTC	NA		II			ATATGGTTGTAAAACATCCCTTGAGCCAACCTAAGTAGAAACCCTACAGGGAATGGAATC[CG]AGGAATGTGGTTCCCACCCAGCCACAAGCCCCAGGCCTGCCTTGTGCCTTTTCACCTCCA	37	2	129949171	GGCACAAGGCAGGCCTGGGGCTTGTGGCTGGGTGGGAACCACATTCCTCG	2	129665641	F						TRUE
cg03390636	3.78223685059312e-05	0.0227271943294034	0.100210562529869	0.0334901816690109	56698319	TTCATTAACTAACTTCCCAACCCTACATAACCAACACTCACTATATTTTC	NA		II			GAACTGGTTAATTCATTGGCTGGCTTCCCAGCCCTGCATGGCCAACACTCACTGTATTTT[CG]ATTGCTTAAATAAAATCGTGGACACTTTTCTTCTTTCCCATTCACCTTGGGCATATTGTT	37	15	80843452	TCATTGGCTGGCTTCCCAGCCCTGCATGGCCAACACTCACTGTATTTTCG	15	78630507	R	Body					TRUE
cg16164732	3.7902827672671e-05	0.0227271943294034	0.281957280116435	0.0634785097451185	50692506	AAAACAAACCCCAAAATTTCTACAAATTAAACCCCTACAAAATAAAACCC	NA		II			GCCTCCTCAGCGGCGTCCCCAGGTCCCGAGAGGGGTCCCTACCCAGGCTAAGACTCACGA[CG]GGCTCCACCCTGCAGGGGCTCAACTTGCAGAAACCCTGGGGCCTGCCTTCCCCAGGGGTC	37	22	36851465	CGGGCTCCACCCTGCAGGGGCTCAACTTGCAGAAACCCTGGGGCCTGCCT	22	35181411	F		chr22:36850893-36851466	Island			NA	22:35180840-35181412	22:36850641-36851924	Promoter_Associated
cg17454283	3.79282435708488e-05	0.0227271943294034	0.485639733895346	0.0548689205573188	31752302	AATAATTTCTCAAACATAAATTTATCTCAAACACCAAAATATTTTCAATC	NA		II			TCTGTTTAGAGAAAAGAGGAAGCAGTGTGGGATCCTGAAATGACTGAAACAATCTTAAAT[CG]ACTGAAAATATTTTGGTGCTTGAGATAAATTTATGTTTGAGAAACCACCTAGAAACATTG	37	4	96549942	CGACTGAAAATATTTTGGTGCTTGAGATAAATTTATGTTTGAGAAACCAC	4	96768965	F						TRUE
cg01214847	3.79842793336479e-05	0.0227271943294034	0.806058266159991	0.0753459072727683	48630328	AAAACTATATTTATAAAAAACCAATAACACTATAACCTACTATCTCTTCC	NA		II			AAGCATAAGTAGTTTCGGTACTCACATAATTCCCGAGTCCCAAAAATGTAGATGGCACCA[CG]GAAGAGATAGTAGGCCACAGTGTTACTGGCTTCCCATAAACACAGCCCTTTCCTGGCTCA	37	21	43816086	CGGAAGAGATAGTAGGCCACAGTGTTACTGGCTTCCCATAAACACAGCCC	21	42689155	F	1stExon;5'UTR;5'UTR;1stExon					NA	21:42689155-42689260
cg19547746	3.80396691968307e-05	0.0227271943294034	0.118809420454517	0.0257304427388137	68634492	AAATCCCATCCATTACACTAAAAAAAATCCCACTAAAAAACTCCTCCTCC	NA		II			ACTACCTCAAGCAGGAGGCTCAGTCCCCGCCAACACTCGCTGGGATAACTCTCGATAGGA[CG]GAGGAGGAGCCCCCCAGTGGGACCCTCCTCAGTGCAATGGATGGGACCCTCCTCAGTGCA	37	9	124855907	CGGAGGAGGAGCCCCCCAGTGGGACCCTCCTCAGTGCAATGGATGGGACC	9	123895728	F	TSS200;TSS200	chr9:124854824-124855819	S_Shore			NA		9:124854509-124856213	Promoter_Associated
cg20672161	3.80677486539403e-05	0.0227271943294034	0.708894454111517	0.0472145694674517	22694464	AAATACAAAATTTAAACACATTCCCTATAATCTACRTAAAACTCTCCCAC	NA		II			CTCTAGAGGCAAAGTACAAAGTTTAAACACATTCCCTGTGGTCTGCGTGGAACTCTCCCA[CG]CAACATAAGCTACTTCCTCACTTGTTTCTGGCTGGGACACTTCAAGGGCAAAGTCAGAAC	37	1	22885655	AGTACAAAGTTTAAACACATTCCCTGTGGTCTGCGTGGAACTCTCCCACG	1	22758242	R		chr1:22889595-22890096	N_Shelf			NA
cg10346364	3.81730456219259e-05	0.0227602287695987	0.762967383915407	0.053346315577673	38714317	CATAAAACAAAACAATCCCCAACCCTAAATTAAAACTACCTCCTCTAAAC	NA		II			TGCCTGGACCCTCCCAGAGGGGGTCCCCTCCTCCCTCTCCAAGGGCTGCCGGGGAGAACA[CG]CTCAGAGGAGGCAGCTCTAACCCAGGGCTGGGGACTGCCCTGCTTCATGATTTTCCTGGG	37	11	67142268	CGCTCAGAGGAGGCAGCTCTAACCCAGGGCTGGGGACTGCCCTGCTTCAT	11	66898844	F	Body;TSS1500;TSS1500	chr11:67139887-67141146	S_Shore			NA
cg01919632	3.83750651902851e-05	0.0228136785222447	0.106680291714316	0.0206887914348107	40683338	RTACTACTCTTCCTACCTCCAATAAATTACTATCATATTATAACAAATCC	NA		II			GTCTCGGCGTAGCTCTTGGCGCGGGCTCGTTCTCCCTCTTCTGTTCAGATTCAGCCTCAC[CG]GACTTGTTACAACATGACAGCAACTTACTGGAGGCAGGAAGAGCAGCACGAAATAAGATG	37	14	85998669	TGCTGCTCTTCCTGCCTCCAGTAAGTTGCTGTCATGTTGTAACAAGTCCG	14	85068422	F	5'UTR	chr14:85999532-86000478	N_Shore		CDMR	NA	14:85068131-85068423
cg14087796	3.8403522841116e-05	0.0228136785222447	0.519694500228162	0.052453003199208	16668488	CCAACCCACCTCAAAAAATATTACATAATAATACTCCTAAAAATAAAACC	NA		II			AGCCTGGATCCAGATCCTCTGCACATTTTTTCACCCATAAATTCATTACTACATTGTCAA[CG]GCCCCATCTCCAGGAGCACTATCATGCAACACCTCTTGAGGTGGGCTGGGGGCAGCCCTA	37	9	34428987	CGGCCCCATCTCCAGGAGCACTATCATGCAACACCTCTTGAGGTGGGCTG	9	34418987	F	Body					TRUE
cg22236469	3.84935001597741e-05	0.0228136785222447	0.0367456907997801	0.00766012113028434	61803446	TTCTTATTATAATCTACCTATCTTTAAACRACAACAACTATCATAAAACC	NA		II			GGAAACTTTGCTTCTTGTTATAATCTGCCTGTCTTTGGGCGGCAGCAGCTGTCATGGGAC[CG]GGTGGGCGGGGAGAGGCTTGCAAGCTGACTCCTTGCGGTGAAACGCGACTTGGAAGGGAC	37	5	149111272	TCTTGTTATAATCTGCCTGTCTTTGGGCGGCAGCAGCTGTCATGGGACCG	5	149091465	R	Body	chr5:149109570-149111750	Island			NA	5:149089650-149092157	5:149111103-149111339	Promoter_Associated
cg25854797	3.85118019209377e-05	0.0228136785222447	0.765660567578547	0.0373499193016473	23695389	AAAAAAAAAATAACCTCRAAACCTCRAAAATCRCATTATACCAAAAAAAC	NA		II			CCCACCCGCTGAGGTCCACCGAGTCCACCAACGCCTTCCAGGCCTTCCTGGCGCGCAGTG[CG]CCTTTCTGGCATAATGCGACTTTCGAGGCCTCGAGGTCACCCCCTTCCTAAGAGCCCCAT	37	14	105878118	CGCCTTTCTGGCATAATGCGACTTTCGAGGCCTCGAGGTCACCCCCTTCC	14	104949163	F		chr14:105877371-105878152	Island			NA	14:104948467-104949164	14:105877503-105879297	Unclassified
cg06465851	3.85400100964994e-05	0.0228136785222447	0.565095376573647	0.0727818296398444	25622355	TTCTAAAATCAAAACATTAATTTCRAAAAATCTTACTAAAAACTAAACAC	NA		II			AAGGTGGTATGTGTTTTAGGATGCTCAACTTTGTGTACTTTATATTTTGTGTACACATCT[CG]TGCCCAGCCTTTAGCAAGACTTTCCGAAATTAATGTTTTGATTCCAGAAACTTCAGGCCA	37	2	68025060	CGTGCCCAGCCTTTAGCAAGACTTTCCGAAATTAATGTTTTGATTCCAGA	2	67878564	F						TRUE
cg27227317	3.85631829184908e-05	0.0228136785222447	0.471901631738529	0.0539582191720018	22795481	TTCTACATAAATTTATCATCTCTCCCATACAATAAATAAATTTTAAAAAC	NA		II			CCAAACAGGATTTCTACATAGATTTGTCATCTCTCCCATACAATGAATGGGTTTTAAAAA[CG]TGGAGAAATTTCTCAAAACTATTCCAGCTATTTTGTTCTTTGGCATTTGCCCACACACCC	37	2	161785635	TCTACATAGATTTGTCATCTCTCCCATACAATGAATGGGTTTTAAAAACG	2	161493881	R						TRUE
cg18127680	3.86354412634462e-05	0.0228267808261642	0.500007302964211	0.0412295641989478	37620420	ACCCTTCCTAAAAACAAAAACCCAAATAAAAAACAAAACACCTAAACCCA	46642406	ACCCTTCCTAAAAACGAAAACCCAAATAAAAAACAAAACGCCTAAACCCG	I	C	Grn	AAGGGAGCCAGGGCCCTTCCTGGAGGCGGGAACCCAAGTGGGAGGCAGAGCGCCTGGGCC[CG]CTCCTCGATCTGCTGAGTGACGACCCTGTACAAGTCATTTCTCTTCCGAGAGCTTCAGTT	37	3	187871034	CGGGCCCAGGCGCTCTGCCTCCCACTTGGGTTCCCGCCTCCAGGAAGGGC	3	189353728	R	TSS1500	chr3:187871478-187872354	N_Shore	low-CpG:189353537-189353732	RDMR	NA	3:189353455-189355033
cg07020596	3.86875100318004e-05	0.0228279361330905	0.742463386779808	0.068419253572219	74740361	ACATACCACATACCACCCTTCTTACCCTCTCTTCAAATAATAAAATAAAC	NA		II			CTGCCCCTCTAACATACCACATACCACCCTTCTTACCCTCTCTTCAGATGGTAAAATGGG[CG]TTTCTCACATTCTTTTACCTAAGATCTGACTTCAACACTTGTTTGAACTGAGTTGAAAGC	37	10	69146234	CGCCCATTTTACCATCTGAAGAGAGGGTAAGAAGGGTGGTATGTGGTATG	10	68816240	R	Body;Body					TRUE
cg12230709	3.87547181332587e-05	0.022838010003067	0.606080321853323	0.0506284859610247	24665436	CCCCACTTCCTCCTTTTACCTTAAAAACCTAAAAATCAAAACAAACTCCA	69797327	CCCCACTTCCTCCTTTTACCTTAAAAACCTAAAAATCAAAACGAACTCCG	I	A	Red	GCCAGCCTCCCCGCCCCCACAAAGGTTGGGACCTTGAGCCCAAAGCCCCCACCTCCTCCC[CG]GAGTCCGTTCTGACTCCCAGGCTCCCAAGGCAAAAGGAGGAAGTGGGGACCCAGCCTGGG	37	19	840873	CCCCACTTCCTCCTTTTGCCTTGGGAGCCTGGGAGTCAGAACGGACTCCG	19	791873	F	TSS200	chr19:843468-844085	N_Shelf			NA
cg15833746	3.89544021804264e-05	0.0229260245576756	0.826503369658999	0.0555296801528177	48645483	ATCTAAATCCTCACRTTCTATCCTTCTAACAACCCTATAAAATAAATATC	NA		II			ATTCAAACAAATTCTTTCTCTCTCTGAGTCTGTTTTCTCCTCTGTTAAATGGAAAACCAA[CG]ACATCTACCTTATAGGGTTGTCAGAAGGACAGAACGTGAGGATCCAGATTAATGATATAG	37	10	67691951	CGACATCTACCTTATAGGGTTGTCAGAAGGACAGAACGTGAGGATCCAGA	10	67361957	F	Body;Body					TRUE
cg13113963	3.90209046607434e-05	0.0229355311180513	0.0205837461772264	0.0102757997610227	58705449	CATAATAATCTTTACAATAACCCAAATAACAAATTATACTCTTTTCTAAC	NA		II			TTCCGCTGGCCCATAGTGATCTTTGCAGTGACCCAGGTAACAGATTGTACTCTTTTCTGA[CG]GTTCGGGCGAAGGCCACCACTGCACTGAGGCCTGGGGGCAATGGTGGGGAAGAGACTAGG	37	6	170863576	ATAGTGATCTTTGCAGTGACCCAGGTAACAGATTGTACTCTTTTCTGACG	6	170705501	R	TSS1500;5'UTR	chr6:170863398-170863823	Island			NA	6:170705212-170705920	6:170862012-170863676	Promoter_Associated
cg23239612	3.90876451088784e-05	0.0229451528683852	0.0792296364416816	0.0177965284531895	64759353	TACATCTTTCCTAACATATACATCACTTTATCATTATCTAATACAAAATC	NA		II			AGAGTGCCTTTCACGGGTGATGTGATTGGATGAAAAATAGAAAGGGTGTAGTTTCAGGGC[CG]ACTCTGTACCAGATAATGACAAAGTGATGTATATGCTAGGAAAGATGCATGGTAGCCTCT	37	5	137549391	GCATCTTTCCTAGCATATACATCACTTTGTCATTATCTGGTACAGAGTCG	5	137577290	F	TSS1500					NA		5:137548546-137549597	Promoter_Associated
cg00716016	3.91970527292746e-05	0.022979764017446	0.889688141453864	0.0316353230360091	24715401	TCCACACTTAACCAAAAACAAATATTCAATATAAACTAAAAACAAAAAAC	NA		II			GAGCTCTGCTTTCCACACTTAACCAGAGACAGGTATTCAATATGAGCTGGGGGCAAGAAG[CG]TGAACCCCTCCAATTTTTATGCAAAGTTTTGTGAGCAAGTATGAGCATTTGCTGGAGCCA	37	9	3180374	CGCTTCTTGCCCCCAGCTCATATTGAATACCTGTCTCTGGTTAAGTGTGG	9	3170374	R		chr9:3181006-3181867	N_Shore			NA
cg23110430	3.94211750083354e-05	0.0230814526566156	0.788406295009514	0.0549666127109983	32710470	AAATTTCAACCCACTAAAATTAAAATCTATATTAATATATAATTCCTCCC	NA		II			ACGTATTTGATAGGTTTCAACCCACTGGGGTTAGGATCTGTGTTGATATGTAATTCCTCC[CG]TCTTCGGCTTGTGGAAAGCTCTTCGACTCGATTCCCGATGGTTTTGACATGATTCCAGAA	37	8	142654059	CGGGAGGAATTACATATCAACACAGATCCTAACCCCAGTGGGTTGAAACC	8	142723241	R						NA	8:142723241-142723279
cg05773958	3.96301578948852e-05	0.023174027349455	0.743961687011505	0.149239426961806	65693450	TCAACTTACTCAACTCTAAATATCCCTATAACTAAATAAAACCCACTAAC	NA		II			GAATAACGAATTCAACTTGCTCAACTCTAAGTGTCCCTGTGGCTGGATGAAGCCCACTGA[CG]TGGCCTTTCCTTTCCCAGTGCTTCTATCTACAATATAGCTGAGTGTACAACCTGGTATCT	37	4	168004573	CAACTTGCTCAACTCTAAGTGTCCCTGTGGCTGGATGAAGCCCACTGACG	4	168241148	R	Body;Body					NA
cg02152985	3.97197400777445e-05	0.0231785585855425	0.665111073077113	0.0618834812539747	57653389	CATAAATAAAAATAAAACACAAATTACTCAAACCAATATCATCAATCACA	60625436	CGTAAATAAAAATAAAACGCAAATTACTCAAACCAATATCATCAATCACG	I	T	Red	CATCGGTGGGAGCGTGGGTGAGGATGGAGCGCAGGTTACTCAAACCAGTGTCATCAATCA[CG]TCTCTCCCTCCGTGAACCAGCCAGGCCTGTGTTCAGCTGCTATTTATCTTCCTCGCCTTG	37	2	3064023	CGTGGGTGAGGATGGAGCGCAGGTTACTCAAACCAGTGTCATCAATCACG	2	3043030	R		chr2:3063372-3063672	S_Shore			NA	2:3042872-3043114
cg00524900	3.97396729392146e-05	0.0231785585855425	0.725131404427507	0.0535254225569064	39764376	ACATAAACAATATTAACAACAATACAAATTTCAAAACAAACTTTAATCAC	NA		II			GAGAAAAAAATGCATGGACAGTGTTGGCAACAGTGCAAGTTTCAGAACAAACTTTGGTCA[CG]TAAATCTTTGGGAAGTAAGTCCAGTACCTCATTCCATCATTCTGTGGTCAGGAAACTACT	37	5	118609965	CGTGACCAAAGTTTGTTCTGAAACTTGCACTGTTGCCAACACTGTCCATG	5	118637864	R	Body					TRUE
cg05619598	3.99061525306288e-05	0.0232390287301454	0.641894059431357	0.0817364969974713	15722469	ACATTCCTCTCAAATTTCAAAATCATTTACAATTCCAACAACAACTAAAC	NA		II			GCTGCATAACCACATTCCTCTCAAGTTTCAGGATCATTTACAATTCCAACAGCAGCTGGG[CG]TGGTGGCTGGTGCCTGTAGTCCCAGTACCAGGGATGTTGAGGCTGGAGGATTGCCTCAGC	37	19	33569228	CGCCCAGCTGCTGTTGGAATTGTAAATGATCCTGAAACTTGAGAGGAATG	19	38261068	R		chr19:33571758-33572194	N_Shelf			NA
cg13687935	3.99453807152695e-05	0.0232390287301454	0.952529659944441	0.00974642458850894	28751368	CCATATCATACATATAATCAAAACTACTCTTACTACACATACTACTAACA	73684500	CCATATCGTACGTATAATCGAAACTACTCTTACTACACGTACTACTAACG	I	C	Grn	TGTGGGCCGCCTCCATGTCGTGCGTGTAGTCGAAGCTGCTCTTGCTGCACGTGCTGCTGG[CG]CTGCTGCCCCCGCCGCAGCTCAGGTTGCTGCTGCTGCTGGGCGCGTAGCTGCTGGTGCTG	37	2	1895961	CGCCAGCAGCACGTGCAGCAAGAGCAGCTTCGACTACACGCACGACATGG	2	1874968	R	Body	chr2:1895697-1895932	S_Shore			NA	2:1874463-1875202
cg26283507	4.00143109494045e-05	0.0232494375121663	0.913648810192532	0.0317307767405661	30621460	CTTACCAAAAAAAACACAATCACCCTCTATATCTTCATATATCTATAACC	NA		II			GGAATGCCTCTCTTGCCAAGAAGGGCACAATCACCCTCTATGTCTTCATGTATCTGTGGC[CG]CTGAGGCCAGCTGTACCCAAAGCTCTACTTGTGGAAGCTTTGAATGGCCTCATGGAGGGG	37	7	47926786	CGGCCACAGATACATGAAGACATAGAGGGTGATTGTGCCCTTCTTGGCAA	7	47893311	R	Body					NA
cg21717958	4.01087400276433e-05	0.0232594754949257	0.756954554772007	0.0561555734625587	69782449	CTCAACAACCAAAATAACTTATCACACACAAAACAAAAAAAATACACCCA	64791467	CTCAACAACCAAAATAACTTATCACACACGAAACAAAAAAAATACACCCG	I	A	Red	TTTCAGATTTTTTTTTTTTTAAGAGATCCTTCAAGGAACACAGTTCAGAGAGATTTTCAT[CG]GGTGCATTCTCTCTGCTTCGTGTGTGACAAGTTATCTTGGCTGCTGAGAAAGAGTGCCCT	37	4	106892308	CGGGTGCATTCTCTCTGCTTCGTGTGTGACAAGTTATCTTGGCTGCTGAG	4	107111757	F	3'UTR					NA		4:106892120-106892333	Unclassified_Cell_type_specific
cg27105123	4.0133708589656e-05	0.0232594754949257	0.642628123649325	0.0707096045867515	49809426	CRATAATAAATTTCCCTAATAACTTACCAAAACAAAACTTTACTACCTCC	NA		II			GAGAGGTGCTTCGGTGATGGATTTCCCTGGTGACTTGCCAAGACAGGGCTTTACTGCCTC[CG]CCCTGGACTGGCTGAGTCAGACTGTGCAGGGGTGGACACTTTGACTGGTATTTGGGAGGC	37	19	55582635	GGTGATGGATTTCCCTGGTGACTTGCCAAGACAGGGCTTTACTGCCTCCG	19	60274447	R						NA
cg04706044	4.0368006675985e-05	0.02329978477185	0.883093445834233	0.0269510518437124	73636396	TCTCCTTCTCAATACACTAAAAAATAAAACATAACCCATTATTTCCAACC	NA		II			AGCTTCGTGGTTCATATTCTTTTCTAGGAGAAAGGAAGGGTGGATGAGGCCCCAATCCAT[CG]GTTGGAAATAATGGGCTATGTTTTATTCCTCAGTGCACTGAGAAGGAGAGCAACATTTAA	37	12	127208176	CGGTTGGAAATAATGGGCTATGTTTTATTCCTCAGTGCACTGAGAAGGAG	12	125774129	F		chr12:127210778-127211651	N_Shelf		CDMR	NA
cg01084693	4.03687901548804e-05	0.02329978477185	0.346693900968166	0.0853166983984742	74767361	TTCCCTACRAAACCCAAACACACCCCAATTTACTTTCTAAAAATAAAAAC	NA		II			TTTCGCTCTGGGCTGCGCATTCATTTTTAGATTCCGGCCTCCTCCCTCCCCGCCATCTCC[CG]CTTCTATTCTTAGAAAGCAAACTGGGGTGTGCTTGGGCTTCGCAGGGAAGTCAGACAGAA	37	20	56324074	TCCCTGCGAAGCCCAAGCACACCCCAGTTTGCTTTCTAAGAATAGAAGCG	20	55757480	F		chr20:56323973-56324254	Island			TRUE	20:55757227-55757563	20:56323861-56324164	Unclassified
cg00318756	4.04164190284592e-05	0.02329978477185	0.221626582887396	0.0454577952039799	38665362	CACACTCCAATAAACAATCTTATACACAACCCACTTAAAAAACCTCAACA	66756408	CGCACTCCAATAAACGATCTTATACACAACCCACTTAAAAAACCTCGACG	I	C	Grn	GTATGTTCTGCCCGCACTCCAGTGGGCGGTCTTGTGCACAGCCCACTTGGGAGGCCTCGG[CG]CTCAGGTGTGGTAAGAGCTGGGCGGTGCAGAGCACAGAGAAAGGACATCTGCGAGGAAAG	37	1	67773020	CGCCGAGGCCTCCCAAGTGGGCTGTGCACAAGACCGCCCACTGGAGTGCG	1	67545608	R	TSS200	chr1:67773329-67773767	N_Shore			TRUE	1:67545560-67545792
cg15900540	4.04845524231248e-05	0.02329978477185	0.282830826699956	0.0861076158561288	26698326	TTCCCTCCCAAAATACCTTCTACCCTCTCTATATAACTAATTCTCACTTC	NA		II			GCCACTGCACTCCAGCCTGAGCGACAGAGTGAGACTCTGTCTCAAAAAAAAAAAAAAAGA[CG]AAGTGAGAATTAGTCACACAGAGAGGGCAGAAGGTATTCTGGGAGGGAAGAGCTGGAGAA	37	7	73050757	TCCCTCCCAGAATACCTTCTGCCCTCTCTGTGTGACTAATTCTCACTTCG	7	72688693	F						TRUE
cg16348715	4.05061947848601e-05	0.02329978477185	0.836617463910818	0.0419271306458926	62730491	AATTTATTTTACAATTAAAAACAACTCACAAAACAACTACCAATTCTAAC	NA		II			AGCAATTTGTGGATTTATTTTGCAATTAGAAACAACTCACAAAACAACTACCAGTTCTAG[CG]TGGGCTGTGGTAGATTGAGCCTTTCAGAGAGTGTATGAAGTGGTGGTTTCAGCTCTCCAG	37	10	26763087	CGCTAGAACTGGTAGTTGTTTTGTGAGTTGTTTCTAATTGCAAAATAAAT	10	26803093	R	5'UTR					TRUE
cg11479877	4.05413964704372e-05	0.02329978477185	0.89785814073693	0.0404844449640117	32679355	AATTCTAAAACTCTTAATCTTAAACTAAACCACACTCCTAACATCCCAAC	NA		II			TTGGCATATCTGGTTCTGAGGCTCTTGGTCTTGGACTGAGCCACACTCCTGGCATCCCAG[CG]TCTCCAGCTTGCATGGCCTGTCACGGTATTTCCCAACCTCCGTAATCACGCTAGCCAATT	37	21	41029500	CGCTGGGATGCCAGGAGTGTGGCTCAGTCCAAGACCAAGAGCCTCAGAAC	21	39951370	R	1stExon;1stExon;5'UTR;5'UTR;5'UTR;5'UTR;5'UTR;1stExon;1stExon					NA
cg24160569	4.06009648810034e-05	0.02329978477185	0.715420357698691	0.0449789712055888	19760313	ATCAACAAATAAAAATACATCATACTAAAAAACAACATACTACCCCTATC	NA		II			CCACAGAGGTCATCAGCAAGTAGAAGTGCATCATACTAGGGGGCAACATGCTGCCCCTGT[CG]GTACTTTTCTTTCTGTGACTGGAGTCAGCCACAGCTTGTAACTTCAGTTTCCTGATTTCC	37	10	62011445	TCAGCAAGTAGAAGTGCATCATACTAGGGGGCAACATGCTGCCCCTGTCG	10	61681451	R	Body					NA
cg05956244	4.06124548518612e-05	0.02329978477185	0.877802494458084	0.0277492560728527	34618458	TAATAAAAATACTCCTAAAAAAAATACATAACTATATAATATTACACCCA	52754407	TAATAAAAATACTCCTAAAAAAAATACGTAACTATATAATATTACACCCG	I	A	Red	GTCTCCTTGAATTGATGAGGATGCTCCTGGGAGGGATGCGTGACTATGTGGTGTTGCACC[CG]GGGCTGCAAACGTCTCCGTGCAGCCCCCAGAGAGAGGCCCATGGGCTCAGACCAGGCTTT	37	11	60787739	TGATGAGGATGCTCCTGGGAGGGATGCGTGACTATGTGGTGTTGCACCCG	11	60544315	R	3'UTR					NA
cg19672873	4.06875753049828e-05	0.0233000287130267	0.720514642417057	0.0570734604844182	25684438	TTACCTATTATATTCACTACTATATCTTCTACCCCTATAATACCTTACAC	NA		II			ACCCATTAACCTTAACTAAATGTATGATTCATTTGTTAAACAAATACTGAGTTCCAGCTA[CG]TGTAAGGCATCATAGGGGCAGAAGATACAGCAGTGAACATAACAGGTAAAACCCTCCCCC	37	1	222910534	CGTGTAAGGCATCATAGGGGCAGAAGATACAGCAGTGAACATAACAGGTA	1	220977157	F	TSS200					TRUE
cg10166664	4.07151794970413e-05	0.0233000287130267	0.759257013654538	0.0652874829036485	20610337	CTTTCTATACTTTAATTTCCTACCATTACCTAATAATAAACACTAAAAAC	NA		II			GAAGCAGTAGACTTTCTGTACTTTGATTTCCTACCATTGCCTAATGGTAAACACTGGAGG[CG]GCTCTATCCCTGATTTGGTCCCTGGGGTAGAAGCCTGCTGGAAAAGGGTAATCATAAGTA	37	5	60624229	CGCCTCCAGTGTTTACCATTAGGCAATGGTAGGAAATCAAAGTACAGAAA	5	60659986	R		chr5:60626505-60629809	N_Shelf			TRUE
cg23989673	4.08205552113443e-05	0.0233310216225882	0.0761104106211577	0.0238753272110044	31722423	TAACCCTCRATCTAAAAATTAACAAAAACRCTAAAACCTAATAATCTAAC	NA		II			TAGTCTGCGTCTGGCCCTCGGTCTGGGAATTGGCAGGGACGCTAGGACCTGGTGATCTAA[CG]CCCGCGCGGCCTCTTACGCCGGGGTTTCCTCCAGGTGCTCGTTGCCACGCGTTCGCCCGA	37	15	53098257	GGCCCTCGGTCTGGGAATTGGCAGGGACGCTAGGACCTGGTGATCTAACG	15	50885549	R		chr15:53097561-53098476	Island		DMR	NA	15:50884742-50885768	15:53097171-53098352	Unclassified_Cell_type_specific
cg05205314	4.09066094665419e-05	0.0233461942280784	0.763079024734445	0.0327840862792206	72750482	ACACAAAAACAATAACAATCCCCTAACCCTATCCAAAACAACAATAAACA	63775469	ACGCAAAAACAATAACGATCCCCTAACCCTATCCGAAACAACAATAAACG	I	C	Grn	CACTGACTTCCACCCCTCCGGATCCAGCAGGGTGTCCCCTGAGCTTCTGATCCAGGGAGG[CG]CCCATTGCTGCTCCGGATAGGGCTAGGGGATCGCCATTGTTCCTGCGCAGCTAAGTGCCC	37	5	23411506	CGCCCATTGCTGCTCCGGATAGGGCTAGGGGATCGCCATTGTTCCTGCGC	5	23447263	F						NA	5:23447166-23447264
cg11836829	4.09496037289521e-05	0.0233461942280784	0.314649383519319	0.0555196654179012	73702414	ATACTACTTAACATCTTATTATCTATCTACCCACACAATATAAACTTCAC	NA		II			CACCATCTAACATACTACTTAGCATCTTATTGTCTATCTGCCCACACAATGTAAGCTTCA[CG]TGGGCGTGGATCTGTCTTGTTCAGTGGTGAGTCCCCAGTGACCTGGTACATGGAGGTACT	37	1	212605702	TACTACTTAGCATCTTATTGTCTATCTGCCCACACAATGTAAGCTTCACG	1	210672325	R	TSS1500;TSS1500	chr1:212606105-212606844	N_Shore			NA
cg01211283	4.11082163565695e-05	0.0233879056307705	0.252359630797423	0.0437687405486673	72669352	ACTACAAATATCTCTAAAACAATATTTATATAAACAACTCATATTCTACC	NA		II			ACCACACATGTGGGCAGCCGGGGGCTTTCCTCGAATTGACAACAGCTTCTCGCTGTCGCT[CG]GCAGAACATGAGCTGCTTACATAAACACTGCCTCAGAGACACCTGCAGTGTGGGACGCAG	37	8	22735276	CGGCAGAACATGAGCTGCTTACATAAACACTGCCTCAGAGACACCTGCAG	8	22791221	F	Body					TRUE
cg12671632	4.11254514786142e-05	0.0233879056307705	0.569474859439551	0.0655559400314958	66621406	TACCTAAACATTTTAATCATCCCCRTAACTATATTTACTTAAATAACCTC	NA		II			CACTTCAGAGGTGCCTGAACATTTTAGTCATCCCCGTGGCTATGTTTGCTTGGGTGACCT[CG]CACCGGAGCTTACTCACCACCGTGTGATTTTGTGACCACATAACTTTTGCTCAATGTTTT	37	6	422935	GCCTGAACATTTTAGTCATCCCCGTGGCTATGTTTGCTTGGGTGACCTCG	6	367935	R		chr6:423846-424313	N_Shore			TRUE		6:422827-422990	Unclassified_Cell_type_specific
cg00979348	4.12851408085217e-05	0.0234494452019235	0.0844938547999442	0.0197211399848588	46705397	RCCATCAAAATAAAATCTAAAAATCRAAAACRCTAAATTCCCACRAAAAC	NA		II			AGCGCCCGGGGAGCAGCGCTGGGCATCCCGGACCAGGCTTCCTGACGCACGTGTTCTGCG[CG]CTCTCGTGGGAACCCAGCGTTTCCGACTCCCAGATCCCATTCTGATGGCGCCGGGTATCC	37	4	84256345	CCATCAGAATGGGATCTGGGAGTCGGAAACGCTGGGTTCCCACGAGAGCG	4	84475369	F	TSS1500;TSS200;TSS200	chr4:84255726-84256399	Island			TRUE	4:84474726-84475423	4:84255006-84256489	Unclassified_Cell_type_specific
cg02064267	4.14572618256915e-05	0.0235178837489539	0.555968423012763	0.068830624039669	27770478	CAATACTATCAAAACTTAATACTCCRTAAACAACCACCTAAAATCTACAC	NA		II			TTGCAGAGAGGGAGGTGCTGGGAAGGGGGTTTGAGCGGGGGTGGGTGGAGGCAGAAGACA[CG]TGCAGACCCCAGGTGGCTGTTCACGGAGCACCAAGCCCTGACAGCACTGCCTTCATCCGG	37	10	112220471	CGTGCAGACCCCAGGTGGCTGTTCACGGAGCACCAAGCCCTGACAGCACT	10	112210461	F					DMR	NA
cg15642933	4.16522333472855e-05	0.0235990985668602	0.632223509503942	0.0591447421461204	17618305	TAAATAACTAACCAATTAAACTTATCAAAATAATATCATCCATTAAAAAC	NA		II			ATCTCTGGACCTGGATGACTGGCCAGTTGAGCTTATCAAGATGATGTCATCCATTGGGAA[CG]AGATATTCAACAGCGTCTGGGAAGAGAGCAGCCAGGGGCGGATGAAACCCTTAGTAGACT	37	1	179557780	GGATGACTGGCCAGTTGAGCTTATCAAGATGATGTCATCCATTGGGAACG	1	177824403	R		chr1:179560751-179561596	N_Shelf			NA
cg25981920	4.1809499835737e-05	0.0236297769516632	0.921828143812569	0.0276107328669595	51748457	AATTCTAACTACRAACAAAACTATCTAATCCAAACTCCTTTCAACTATAC	NA		II			CGCCCAGGATGCCTTGCACACCCCGAGACCCGGCTGCTTCTATCTTCCTGGCTGTGTCAT[CG]CACAGCTGAAAGGAGTCTGGACCAGACAGCTCTGTCCGCAGTCAGAACTGAGGGTAAGCG	37	8	144203483	CGCACAGCTGAAAGGAGTCTGGACCAGACAGCTCTGTCCGCAGTCAGAAC	8	144274858	F						NA	8:144274821-144275959
cg00061150	4.18101276832508e-05	0.0236297769516632	0.643600208175749	0.108219634983877	66772343	ACCTTCCCCCRCTACAAATCATCCAAATACAATACAACCTAAAAAAAAAC	NA		II			CCTTCCCCACGGCAGCGCCGCCCTCCCAGGCCCCGCTCACATGCCAGCGCGCCTTGTCCT[CG]CTTCTCTCCAGGTTGCACTGCATCTGGATGACCTGCAGCGGGGGAAGGCTGGGACTCACA	37	8	144918317	CGCTTCTCTCCAGGTTGCACTGCATCTGGATGACCTGCAGCGGGGGAAGG	8	144990305	F	Body	chr8:144917878-144918318	Island			NA	8:144989892-144990609	8:144918124-144918934	Unclassified_Cell_type_specific
cg09949816	4.19396088084635e-05	0.0236449767534194	0.822977386656245	0.042673593226843	43618408	TTTTAAAAACCCRCCATATACCAAACAAATTATACCTAATACTAAAAATC	NA		II			TTTAACAATCTTTTTGAAGGCCCGCCATGTGCCAGGCAAATTGTGCCTGGTGCTGGAAAT[CG]CCTGAAGCAGCTCTCAGTGGCTTGAAAAACAGGAAAAGAGATCATTCCAATACACTGCAG	37	15	34503491	TTTGAAGGCCCGCCATGTGCCAGGCAAATTGTGCCTGGTGCTGGAAATCG	15	32290783	R	TSS1500	chr15:34501701-34502499	S_Shore		RDMR	NA
cg09652509	4.19408359056626e-05	0.0236449767534194	0.321092905552919	0.0728184015261415	19675329	AAAAATAAAAAACAACCTATATAACTAATTCTCTAAATACCAATTAAAAC	NA		II			GCTCCAAAGAAACATGTTGTTATTCTGTGGAAGTTATTTGATTGTTCCTCATAGTCTTTT[CG]TTTCAATTGGCATTTAGAGAACTAGCCACACAGGCTGCTCCCCATCTTCCTGCATGATAC	37	3	181252554	CGTTTCAATTGGCATTTAGAGAACTAGCCACACAGGCTGCTCCCCATCTT	3	182735248	F						TRUE
cg22792785	4.20307484808664e-05	0.0236663766779915	0.346740540350196	0.081352028708382	29633402	CTTCTTTTAAAAAACRTACCCACTACCCATATCACTCTAAAATTAATTTC	NA		II			GTCATCAATCACTTCTTTTAGAAAACGTACCCACTACCCATATCACTCTAGAGTTGGTTT[CG]ATGCCCTTGTGTTATTCTTAGCATTCGTCATACTGTATGGCAATTCTGTTTCCTCTATGG	37	8	86018936	TTCTTTTAGAAAACGTACCCACTACCCATATCACTCTAGAGTTGGTTTCG	8	86206188	R	TSS1500;TSS1500	chr8:86019305-86019864	N_Shore			NA		8:86018768-86020403	Promoter_Associated
cg02030034	4.22766078020136e-05	0.0237105199875747	0.0618161116431075	0.0143978224241704	48790496	AACAACTAAAAAAAACACACTCCTAAAACATCCTTCCCTAACRTTAATTC	NA		II			CTGCCCCGCGCAGCAGCTGAAAAAAACACACTCCTGGGGCATCCTTCCCTGGCGTTGGTT[CG]TGGACAGCAAGCCTCCCAGAACTGGCCTAGGTCGGGAAGGTGCAGCCACGCGGGAATCAA	37	10	101292403	GCAGCTGAAAAAAACACACTCCTGGGGCATCCTTCCCTGGCGTTGGTTCG	10	101282393	R	TSS1500	chr10:101292436-101292851	N_Shore		DMR	NA	10:101281949-101283966
cg14027957	4.22917224993464e-05	0.0237105199875747	0.667948375809683	0.0534550529543315	10764507	TCTTAACTAAAAAATTCCCTAAATAAAAAATTCCTACTAAACCAACTACC	NA		II			GCATCCATGATTTGAATTTCAGGAGGAAGGGGAAAAGACATGAGATGCTGGCTGGAAACT[CG]GCAGCTGGCCTAGTAGGAACTCTTCACCCAGGGAATCCTTCAGCCAAGATACTAAGAGGG	37	1	13930786	CGGCAGCTGGCCTAGTAGGAACTCTTCACCCAGGGAATCCTTCAGCCAAG	1	13803373	F	5'UTR;Body;5'UTR;Body					TRUE
cg19062729	4.2295234054325e-05	0.0237105199875747	0.873572312142581	0.0464898998954492	42617325	AACTATATAACCTACAAAACCTCAAATACTTACTATTCTAAACCAAACRC	NA		II			AGAGTTAAGTAGACTGTGTGGCCTGCAAAGCCTCAAATACTTGCTGTTCTGGGCCAGGCG[CG]GTGGCTCACACCTGTAATCCCAGCACTTTGGGAGGCCAAGGTGGGCGGATCACCCGAGGT	37	19	57613303	CGCGCCTGGCCCAGAACAGCAAGTATTTGAGGCTTTGCAGGCCACACAGT	19	62305115	R		chr19:57610688-57610937	S_Shelf			NA
cg05202804	4.23173490643744e-05	0.0237105199875747	0.426478368406627	0.0730407349827066	30686399	TATATATCTAAAAACACAAACTCRTAAACAAAACATCAACRACCATCCCC	NA		II			CCCCACAGAACCCCTTAGCCAGTGAGGAAGTAAGTTGAGAGGCTTCATCTCACAGACTTT[CG]GGGATGGCCGTTGATGTTTTGTCCACGAGCCTGTGTCCCCAGACACACACTCCGGCCCAT	37	19	11484815	CGGGGATGGCCGTTGATGTTTTGTCCACGAGCCTGTGTCCCCAGACACAC	19	11345815	F	TSS1500	chr19:11485286-11485769	N_Shore		RDMR	NA		19:11484781-11486472	Promoter_Associated
cg13671890	4.24429467711797e-05	0.0237516778512143	0.759965606629441	0.0547008952543144	63604366	ACATATAAACCCAAATTTATTCCACCTCTCCCTATTATAATATTTACCCC	NA		II			CAGTGATTACTCAGCCAAATGCCTGCAGGGCCAGCAGGTAACACCCATGACTGAAGGTGG[CG]GGGCAAATATTACAACAGGGAGAGGTGGAACAAATTTGGGCTCATATGCCCTAGATAAGA	37	12	118540222	CGGGGCAAATATTACAACAGGGAGAGGTGGAACAAATTTGGGCTCATATG	12	117024605	F	Body	chr12:118541054-118542135	N_Shore			NA		12:118539953-118540269	Unclassified_Cell_type_specific
cg09799733	4.28487584176455e-05	0.0239493540208054	0.87092663751233	0.0320302398586979	21685324	AAAACTATACAACTATATCCAATACAAAAAACCACCAATCAATAAAAAAC	NA		II			ACAGGCAAAAAGAAGCTATACAACTGTGTCCAGTGCAAGAGACCACCAATCAATGGGGAA[CG]TGTTTCAACCTGACAACACTGCAGCAGTTATTTCTGTATTCTAACTTACGGAGGTTCCAA	37	1	192943720	AAGCTATACAACTGTGTCCAGTGCAAGAGACCACCAATCAATGGGGAACG	1	191210343	R						TRUE
cg19238349	4.30389268960444e-05	0.0239978043539373	0.464505797570069	0.0951754196318467	53675403	CCACCACRTATAAACATTCTCTACCTAACTCATAAACTAACTCTCATACC	NA		II			CCAGGAGGTGGCGATGACATTACATTTCCGGGTTTGGAACAGGAAGGCTCATGGTGTGGG[CG]GCATGAGAGCTAGTCCATGAGTCAGGCAGAGAATGTTTACACGTGGTGGTAAGAAAAGCA	37	13	49888180	CACCACGTGTAAACATTCTCTGCCTGACTCATGGACTAGCTCTCATGCCG	13	48786181	F	Body;Body					TRUE		13:49887772-49888660	Unclassified_Cell_type_specific
cg24891125	4.30408059192379e-05	0.0239978043539373	0.908155374125168	0.0195285798008368	66725389	AAAAAAATAAATATCTTAACCCCAAAATATCTACRACCCAAAAAATACCC	NA		II			TCCAAGTCGACAGGAAAGTGGATGTCTTGGCCCCAGAGTGTCTGCGGCCCAGAAGATGCC[CG]TCTCTTAGCCTCCCGCTTGCCCCGAAAGGCTGGATGTGGGCACCACTTGGCGGGCAGACG	37	5	422573	CGGGCATCTTCTGGGCCGCAGACACTCTGGGGCCAAGACATCCACTTTCC	5	475573	R	Body	chr5:421224-421751	S_Shore			NA	5:475557-475711
cg19718686	4.31892573597418e-05	0.0240236441786893	0.424946424827611	0.060633379539043	50713319	CCAACTTTCTACACCTAAAACAAATTCCATTTATTACTACAAACCAACTC	NA		II			ATCCGTGTGTGCCTGTGTGTGTGTGTGTGTGTGTGTGTGTGTGTGTGTGTTTAGACCTCC[CG]AGCTGGCTTGCAGTAATAAATGGAACCTGCTTCAGGTGCAGAAAGCTGGGAGGGGTCGAG	37	12	115141551	CAGCTTTCTGCACCTGAAGCAGGTTCCATTTATTACTGCAAGCCAGCTCG	12	113625934	F		chr12:115137774-115138475	S_Shelf			TRUE
cg22065604	4.31926269463137e-05	0.0240236441786893	0.751672492135024	0.0489305534470025	60684370	AAACCCCTAAAACAAAAATAAAATCAAAATCAAATACTCCTATAAAAAAC	NA		II			TTTCTTGTATTTATAGTGTTATTATGGATTTTTTCACACAGCTTATTTGTTATTTGTTTT[CG]CTTTTCACAGGAGTATTTGATTCTGATTTTATCTCTGCTCCAGGGGTCTATCATTCCATG	37	4	98270564	CGCTTTTCACAGGAGTATTTGATTCTGATTTTATCTCTGCTCCAGGGGTC	4	98489587	F						TRUE
cg06689180	4.34052825608784e-05	0.0240972872789657	0.891612974008019	0.0297591925648131	46706486	CTTAACTATTTCCTCTAAATACAAATAATACCTTCCTCCAATAAATCCTC	NA		II			ACCTGAATATCCTTGGCTATTTCCTCTGGATACAGATAATGCCTTCCTCCAATGGATCCT[CG]GCTCACCTGATGATTGTGTGAAACTGGCCAGAGAAAGCAGAGGGATTTTTCCTGGTGATT	37	21	35831010	TTGGCTATTTCCTCTGGATACAGATAATGCCTTCCTCCAATGGATCCTCG	21	34752880	R	5'UTR;5'UTR;5'UTR	chr21:35831697-35832365	N_Shore			NA
cg21723861	4.34901574253886e-05	0.0240972872789657	0.729589081678009	0.0559856867652783	16669509	CCTATTAAAACTTTATATACATAACAACTATCTAACCAATCTCCCTTCCC	NA		II			CTGGTCAGCTCTGAGTCATTCCCTTATCAGGCACTGATGAGGAGGCCTGCTCCTTGTTAG[CG]GGAAGGGAGATTGGCCAGATAGTTGCCATGCACACAAAGCCCCAATAGGCAGCTCTGTTT	37	17	39686628	CGGGAAGGGAGATTGGCCAGATAGTTGCCATGCACACAAAGCCCCAATAG	17	36940154	F		chr17:39683908-39684599	S_Shelf			NA
cg01410801	4.35130340449605e-05	0.0240972872789657	0.775999802576439	0.0901148703509322	73630359	CTAAATCTCAACAACCACCCAAACTATTAAAAAATACTACCCTCCATCCA	57628400	CTAAATCTCAACGACCGCCCAAACTATTAAAAAATACTACCCTCCATCCG	I	T	Red	CAGGCGGGGCCTGGACTGAGGGAGGAGGCAGGAAGAAACTCACAAAGAGTTGGCAGATCA[CG]GATGGAGGGCAGCATCTCCCAACAGCCTGGGCGGCCGCTGAGACCCAGAGAACCCAAGGA	37	16	57653669	CGGATGGAGGGCAGCATCTCCCAACAGCCTGGGCGGCCGCTGAGACCCAG	16	56211170	F	TSS1500;TSS1500					NA
cg20426042	4.36087218175543e-05	0.0240972872789657	0.780351624739034	0.0493600416368776	13753356	TAACACTTCATCAAAAAAAATAACTAACCCTCTAAACAACTACTAAAAAC	NA		II			ATGTGCTTCTGTGACACTTCATCAGGGGAAGTGGCTGGCCCTCTGAGCAACTGCTGGAGG[CG]TTGGGAAGATGGGAATCAAATGCAGCCTCTGTAGGTGGGTGTGGAACAGAACAGCAGTGT	37	8	97778709	CGCCTCCAGCAGTTGCTCAGAGGGCCAGCCACTTCCCCTGATGAAGTGTC	8	97847885	R	5'UTR					TRUE		8:97778528-97779377	Unclassified_Cell_type_specific
cg01320573	4.3654130273122e-05	0.0240972872789657	0.785525414350472	0.0470264870876129	47753408	AATAAAAATACCTCRAAATTTCCCAAACTAACRTCAAAATTATACCTCTC	NA		II			ATTGGTCTGGTGGTGGGGATGCCTCGGAGTTTCCCAGGCTGACGTCAGGGTTATACCTCT[CG]GAGGTTCTAGGGCAGGGAAGTGGGGAGGGGAGGTTCCCTGAGATCTCTGTCTTTGAGTTT	37	6	33387003	GTGGGGATGCCTCGGAGTTTCCCAGGCTGACGTCAGGGTTATACCTCTCG	6	33494981	R	TSS1500;TSS1500;TSS1500;TSS1500;TSS1500;TSS1500	chr6:33385678-33386262	S_Shore			NA
cg24423503	4.37027444970617e-05	0.0240972872789657	0.802348405519888	0.0430310785345355	15659337	AAACCTAAACAAATCCTTCTTCACAACTCATAAAAAAAACCAATACTATC	NA		II			CTTAAACAACATGCATTTATCATCCTGCACTTCTAGGATAGAGAGCTGAGATCAAGGTGT[CG]ACAGCATTGGTTCCTTCCATGAGCTGTGAAGAAGGATCTGCCCAGGCCCTTTTCTGTTTT	37	2	6028915	GGCCTGGGCAGATCCTTCTTCACAGCTCATGGAAGGAACCAATGCTGTCG	2	5946366	F						TRUE
cg05327260	4.37076569998851e-05	0.0240972872789657	0.0567368282915034	0.0179909579175972	34784315	AAAACAACRACAATCTTCCTTAAAAAAACACCTATTCTTCCTCTCCCTAC	NA		II			CCAGGGCCCGGGGAGCAGCGGCAGTCTTCCTTGGAGGAGCACCTGTTCTTCCTCTCCCTG[CG]CCGGAAACGTGCCACCTTCCCCCACCCCATGCTGCTTTCCCCTGCGTGGCTCCATTTTGT	37	20	11667855	GAGCAGCGGCAGTCTTCCTTGGAGGAGCACCTGTTCTTCCTCTCCCTGCG	20	11615855	R		chr20:11667522-11667997	Island			TRUE	20:11615565-11615997
cg26196162	4.37758985305328e-05	0.0240972872789657	0.855919600114469	0.0419551041470856	54677374	AACAACTCCTAACTTACTACTTATCCCTTACAAAAATAAAATATCTAACC	NA		II			TCCACTTGCAGGGCAGCTCCTGACTTGCTACTTGTCCCTTGCAGAGATGGAATGTCTAAC[CG]TGGGATACCAAGTGACAACATGGTAGATGCCCATTGTGAACTGGATATTACACAATGAAT	37	6	830036	CGGTTAGACATTCCATCTCTGCAAGGGACAAGTAGCAAGTCAGGAGCTGC	6	775036	R						TRUE
cg11993160	4.38011307082002e-05	0.0240972872789657	0.498285543645664	0.070926377891716	59620312	TATAATTACAAACATAAATCATCATACCCAACCAACCCTAAAACACTTAC	NA		II			ATAGGTTGAAAAAATAAGTCTCCAGTTTCTTTGGAGTTTGCTGTTTAGGAAAAAATGCAA[CG]TAAGTGTCTCAGGGTTGGCTGGGTATGATGACTCATGTCTGTAATCACAGTGACTCAGAA	37	18	12404041	GTGATTACAGACATGAGTCATCATACCCAGCCAACCCTGAGACACTTACG	18	12394041	F		chr18:12407715-12408242	N_Shelf			NA
cg21492961	4.38782547380487e-05	0.0241105981517543	0.807549709498344	0.0353194241915578	53641501	ATTAAATATTCTTTCTAATAATATACCTCCACTAACCACAAAACAAAACC	NA		II			AGAGCAATGCTGTTGGGTATTCTTTCTGGTGGTGTGCCTCCACTGGCCACAAGGCAGAGC[CG]CCACCAAGATCTGCTTGTCTGTCACTGTGAGCCCTACCCCTGTTCGTTGTTTCTAAGTGA	37	5	90036436	TTGGGTATTCTTTCTGGTGGTGTGCCTCCACTGGCCACAAGGCAGAGCCG	5	90072192	R	Body;Body					TRUE
cg10574566	4.39956433060278e-05	0.0241459751959297	0.30315247810134	0.065142251675669	45810418	TCTAACTACTACTAACAAAAACTCAAAAAACCTATATAAATCACATCCAC	NA		II			CCAGGCAGTCCTCTGGCTGCTGCTGGCAGGGGCTCAGAGAGCCTGTGTGAGTCACATCCA[CG]TGGCTGATGTGGGGAGGGAAGAAGGGATGGGGAGGGCTCATGCCCGCGCAGGGCCACGCT	37	1	203377808	CTGGCTGCTGCTGGCAGGGGCTCAGAGAGCCTGTGTGAGTCACATCCACG	1	201644431	R						TRUE
cg10939569	4.41414368156441e-05	0.0241741411735355	0.729121937637283	0.0745030480524749	71709478	TTACTACCTTTAACCTTCCCAATACTTTTCAAAAACTCAAAAAAACRTAC	NA		II			AAATAAGAGCAGGTCAGAGAATCTCCCAAAAGTCATTTGACCCTACCCTCCCTGGAATCA[CG]CACGTTTCTCTGAGCTTCTGAAAAGTACTGGGAAGGCTAAAGGCAGCAAGCCACTGAGGC	37	6	30520619	CGCACGTTTCTCTGAGCTTCTGAAAAGTACTGGGAAGGCTAAAGGCAGCA	6	30628598	F	Body	chr6:30523286-30523519	N_Shelf			NA
cg26579986	4.4170088113302e-05	0.0241741411735355	0.434236918782313	0.0519091215134276	54606371	CTTCCTCAAACCCTAAAAACTACATACACCTCAACTAAAACCTAATTTCA	42794336	CTTCCTCGAACCCTAAAAACTACGTACGCCTCAACTAAAACCTAATTTCG	I	C	Grn	TCAGGCTACCCTCTTCCTCGGGCCCTGGAAGCTGCGTGCGCCTCAGCTGAGGCCTGATTT[CG]CCGTGGCTGGGGGCTGGGGCCGGAGTTGGGCCCGGCTTCTCTCCGGCTCCCCCATTACGG	37	6	37504610	CTTCCTCGGGCCCTGGAAGCTGCGTGCGCCTCAGCTGAGGCCTGATTTCG	6	37612588	R		chr6:37503538-37504291	S_Shore			TRUE	6:37611571-37612910
cg16914035	4.42061695656342e-05	0.0241741411735355	0.128193208041786	0.0290254743416589	48644498	ACTAACTACAAATTTCTTCAACTCTATTTTCATAAACTAAATCTCAACTC	NA		II			GAGGTGGTGCTGCTGGCTGCAGATTTCTTCAGCTCTATTTTCATAGACTGAGTCTCAGCT[CG]AGGCTCGAATTTGGTCAGATTTCCTGCTCCTGGGGCTGCCACTACTGGCTTTCCTGCTTT	37	6	76018489	CTGGCTGCAGATTTCTTCAGCTCTATTTTCATAGACTGAGTCTCAGCTCG	6	76075209	R	Body					TRUE
cg23606421	4.42917647080435e-05	0.0241791854013077	0.709825606562451	0.0836270943936199	66732435	CTCCAAAATTACCTATCCCTTCAACTATAAAATTCTAAAAAAAACTCAAC	NA		II			TGAGACGCAGGCTCCAGGGTTGCCTGTCCCTTCAACTGTGAGGTTCTGGGGGAGGCTCAG[CG]GGGGCGTGGCGTGGACACAGGGTGACTCATACAGCGGGCCCAGGGCCAGTGTGGTCTGGT	37	9	140330621	TCCAGGGTTGCCTGTCCCTTCAACTGTGAGGTTCTGGGGGAGGCTCAGCG	9	139450442	R	Body;Body	chr9:140330620-140330910	Island			TRUE
cg12098896	4.43912974836357e-05	0.0241791854013077	0.864018585122049	0.049351986306164	56651481	TCAACTTAATTTTAAAATATCAATTTATAAAATACCCTCTTCATAAAAAC	NA		II			CCATATATTCCTATTTTATTAAGAGTTTTTAATCAAGGCTGAGTGTTGGATTTTGTCAAA[CG]CCCCCATGAAGAGGGTATTCTATAAATTGATATCCTAAAATCAAGCTGACAGGCTGGTCC	37	7	2022568	CGCCCCCATGAAGAGGGTATTCTATAAATTGATATCCTAAAATCAAGCTG	7	1989094	F	Body;Body;Body	chr7:2019763-2020100	S_Shelf			NA		7:2022404-2022658	Unclassified_Cell_type_specific
cg26568031	4.43933334747121e-05	0.0241791854013077	0.745194532950151	0.0993186341829179	64808463	ATTAAATTTATCCCATTATTAAACAATTCACTCCCTAACCTAATACAATC	NA		II			GTGACAATATTGGACAAGTTGTTAGCTGCTCTGAGTCATTACCTTATCTGTAAAATTAGG[CG]ATTGCATTAGGTTAGGGAGTGAACTGCTCAACAATGGGACAAATTTAATTCTCAGATCAG	37	10	91313380	TTAAATTTGTCCCATTGTTGAGCAGTTCACTCCCTAACCTAATGCAATCG	10	91303360	F						TRUE
cg03376089	4.44425831447184e-05	0.0241791854013077	0.906486759660856	0.0244062202862781	60643406	CRATTTCCCACTACTATTAAAACAAAATCTACATTCTATCACTTAACCTC	NA		II			TAGCTCCTTTACGGTTTCCCACTGCTGTTAGGACAAAGTCTACATTCTGTCACTTGGCCT[CG]CTTGCTCCTGCCCTGTCTTCCTCTGCAGCCCATCTCTCTCCACCCTCCCTTCGGCCTCTG	37	17	17839409	GGTTTCCCACTGCTGTTAGGACAAAGTCTACATTCTGTCACTTGGCCTCG	17	17780134	R	Body;Body					TRUE
cg17786206	4.44807922408289e-05	0.0241791854013077	0.404927184960775	0.0550342594025075	29662490	CAATTTCCTAACAACCCAAACAAAACCTACCACAACCAATACATAAACCA	39712328	CGATTTCCTAACAACCCAAACAAAACCTACCACAACCAATACATAAACCG	I	A	Red	GCGCTCCATCTGCGGTTTCCTGGCAGCCCAAGCAGGGCCTGCCACAACCAGTACATGAGC[CG]GCTGCTGGGTTGAGTGAATGAGTGGTTGAATGAGTGAATTCTGCCTGTCAGTCCTGAGCT	37	1	29142254	CGGTTTCCTGGCAGCCCAAGCAGGGCCTGCCACAACCAGTACATGAGCCG	1	29014841	R	Body	chr1:29138501-29139348	S_Shelf			NA
cg02291164	4.45547680029634e-05	0.0241905306904862	0.432761644170556	0.0907280134035552	30697463	ATTCAAACACTTCCTTCAATTAACTCCATACTAAATTTCRAAAACAAATC	NA		II			GTTTCCCTTCTATTCAAACACTTCCTTCAATTAACTCCATACTAGATTTCGAAAACAAGT[CG]TTTCCTTGTTTCATTTTATTCCCTTTTCTTAGAAAGTCACCTCTCTTCTTTTCCCTTATT	37	14	59296302	CGACTTGTTTTCGAAATCTAGTATGGAGTTAATTGAAGGAAGTGTTTGAA	14	58366055	R						NA
cg04067612	4.46589973421726e-05	0.0241968161857166	0.745463651472814	0.0549744318853617	49675442	ACCTCACTCRATAAATAACTTCCAAAACCTTTAACTCTTTAAAACTAAAC	NA		II			CCCCGAGTTGAGCCTCACTCGATGAATGACTTCCAGGGCCTTTGGCTCTTTGGGACTAAA[CG]AGAAAATTATTTTTAGCACAACTATTTGGAAATCTTTGAGAATTTGGATCTGTTATTCTG	37	4	15429572	CCTCACTCGATGAATGACTTCCAGGGCCTTTGGCTCTTTGGGACTAAACG	4	15038670	R	TSS200;Body;5'UTR					TRUE
cg09788352	4.47054930578336e-05	0.0241968161857166	0.256079883215955	0.0393876334643084	60774380	CCTAACCCACCTCAAACTTAATACRTTCAAAAATAAATCTTTATTTACAC	NA		II			GGATTCTGCCCCTGGGTGGATAGTGGAGGCACCCCCCGGGAAGTGGGCTAGAGCAGATTT[CG]TGTAAATAAAGATTCATCTTTGAACGCATTAAGCTTGAGGTGGGTCAGGAAGGCTGTTGG	37	15	68522666	CGTGTAAATAAAGATTCATCTTTGAACGCATTAAGCTTGAGGTGGGTCAG	15	66309720	F	TSS1500	chr15:68521418-68522237	S_Shore		RDMR	NA		15:68520962-68522826	Promoter_Associated
cg15903956	4.47257000223333e-05	0.0241968161857166	0.798914849829996	0.0455828533361037	70625424	CTACACTCTCCTATCTAATTTCAATTCTTCTATCAACCCCRTAAATCACC	NA		II			ACATTCAGGGGGTGGGGACAGCATCCTGGCAGGTCCCGGGCCTGCACCACCTGGAGGAGC[CG]GTGACTCACGGGGCTGACAGAAGAACTGAAACCAGACAGGAGAGTGCAGGAAGGAGGAAG	37	15	74676231	TGCACTCTCCTGTCTGGTTTCAGTTCTTCTGTCAGCCCCGTGAGTCACCG	15	72463284	F						TRUE		15:74675994-74676841	Unclassified
cg03041629	4.48546128684572e-05	0.0242377726945633	0.823825717558253	0.0461906310292953	38725463	AACACRATTTAACAACCCTAAAACTATTAAATATTAACAAAATAAAACAC	NA		II			GCTCTGAGGAGAGCACGGTTTAGCAACCCTAGAACTGTTGGATATTAACAAAGTGAAGCA[CG]TCATTTGCAGCAGCTTCCCTGACAATGTTAGGTTTCTTAGCCAAGTTTTGACAAGTGTTT	37	11	100463590	CGTGCTTCACTTTGTTAATATCCAACAGTTCTAGGGTTGCTAAACCGTGC	11	99968800	R						TRUE
cg22821355	4.49483028740084e-05	0.0242596215817365	0.504282555087246	0.0638066698991727	28631478	CTAAATCTTAATTCATTTCTATCTACAATCATAACACCCTAAAAACACCA	48648417	CTAAATCTTAATTCGTTTCTATCTACGATCATAACACCCTAAAAACGCCG	I	A	Red	TCTCCCATCCACGTACTAACCAGGCCTGACCGTGCTTAGCTTCCAAGATCAGAGGCGATC[CG]GCGCTTTCAGGGTGCTATGACCGTAGACAGAAACGAACTAAGACTCAGTTTCCTCATCAA	37	4	10117479	CGGCGCTTTCAGGGTGCTATGACCGTAGACAGAAACGAACTAAGACTCAG	4	9726577	F	Body;Body	chr4:10117575-10118952	N_Shore			NA	4:9726425-9728237	4:10117476-10117728	Promoter_Associated
cg15507449	4.5063167670499e-05	0.0242928337470671	0.900873320071319	0.0285615670976856	17631337	CTAAATCTAAAATTTACTCATTAAAACTTATAAAACCACTACRAAATCAC	NA		II			TGTGCATGGGGCTAAGTCTGGAATTTACTCATTAAAACTTATGAAACCACTGCGAGGTCA[CG]GTGAGGCTCCCGTGGGAGCGGGCCACAGCAGCCCCGGGCTGGAAGTCAAACAAGGAAGTG	37	7	155794827	TAAGTCTGGAATTTACTCATTAAAACTTATGAAACCACTGCGAGGTCACG	7	155487588	R						NA	7:155487385-155487601
cg05964557	4.52032092002221e-05	0.0243050325801968	0.799478619142554	0.0305595549240174	23699380	AAATAAACATCATCTCCCTATTTCCTCACACAATCATCCCTCTATACACA	55655390	AAATAAACGTCATCTCCCTATTTCCTCACACGATCATCCCTCTATACACG	I	C	Grn	ATGTTGTTATAACAAGAGATTAGGACACAAAGAAGGAGAGAGAGAGACGGCAGACCTGTG[CG]TGCACAGAGGGATGACCGTGTGAGGAAACAGGGAGATGACGTCCATCTGCAAACCCACGA	37	10	130295781	AGATGGACGTCATCTCCCTGTTTCCTCACACGGTCATCCCTCTGTGCACG	10	130185771	F		chr10:130298859-130299159	N_Shelf			NA
cg13290163	4.52261407326108e-05	0.0243050325801968	0.924803158891758	0.0184810873984407	22767351	TCACRCTATATTAATAAAAACCTTATCTCTCTTAATACCRTAAAAACAAC	NA		II			CTCTTTCCTCATGCCACACGCTCAGCACGCTTCCAGGGAGCCCTTGATGGGTGGGCCCAG[CG]CTGTTCCCACGGCACCAAGAGAGACAAGGTCTCCACCAATACAGCGTGAGCAGGGAGGGG	37	2	3129847	CACGCTGTATTGGTGGAGACCTTGTCTCTCTTGGTGCCGTGGGAACAGCG	2	3108854	F						NA
cg22460366	4.52458644029251e-05	0.0243050325801968	0.86941339988866	0.0250841601766328	61600373	TCAAACAAATAAAAAACAAAAACATAACAACCTCTACCAACAAAAACTCA	34766360	TCAAACAAATAAAAAACAAAAACATAACGACCTCTACCAACAAAAACTCG	I	A	Red	ATAGTGTTTGGATCAAACAAATGAAAAACAGAAACATGACGGCCTCTACCAGCAAAAGCT[CG]AGGGTTGGAAAGAGTCCCCTGGCAGGGAATTGGCACCCCGTCGTGCCTATCCTCTCTCTC	37	20	55108116	TCAAACAAATGAAAAACAGAAACATGACGGCCTCTACCAGCAAAAGCTCG	20	54541523	R	TSS200					NA
cg09410512	4.54900225133748e-05	0.0243934652345705	0.571448975952635	0.0607822368767566	48782467	TACACCATCTTATAACTCATTTCCTTTAATAAATCACTAAATCATAACAC	NA		II			AGAACATAAGGTACTTTGGAGTTTATTGAGACCTTTTGCGTAGAACTGAATGAACAAAGA[CG]TGTTATGACTCAGTGACTCACTAAAGGAAATGAGTCATAAGATGGTGTATTTAGTTGTTT	37	2	224564400	ACACCATCTTATGACTCATTTCCTTTAGTGAGTCACTGAGTCATAACACG	2	224272644	F					DMR	TRUE
cg04273422	4.55908505464743e-05	0.0243934652345705	0.594997802093765	0.0404241625108103	38799384	AAAAAAAAAAATCACTTATCCAAAATCACACAATTTATCTTATCAATCCC	NA		II			CCACCTCTGGTCACCCCCTCCCTCCTCCTCCCGAGCCTGGTGGTTTAGACTGCAGATTCT[CG]GGACTGACAAGACAAACTGTGTGACCTTGGACAAGTGACTTCCCCTTTCTGATCTGTTGG	37	19	6498787	CGGGACTGACAAGACAAACTGTGTGACCTTGGACAAGTGACTTCCCCTTT	19	6449787	F	Body	chr19:6502090-6502411	N_Shelf			NA
cg14580085	4.56241086317902e-05	0.0243934652345705	0.667749815132712	0.0666842451987809	63796315	TATTCTCTTTAACTTTCAAAAAACTAAACATATAACTCATTTCTATATAC	NA		II			TAATTATTCCCGACTTCACTTCCCTTTTACTCTGCGTTGCTTCACAAAGACGCACACACA[CG]CACACAGAAATGAGTCATATGTTCAGCTTTCTGAAAGTCAAAGAGAATAAACAGATGCCA	37	2	239553406	CGCACACAGAAATGAGTCATATGTTCAGCTTTCTGAAAGTCAAAGAGAAT	2	239218145	F						TRUE
cg18563140	4.56246896551548e-05	0.0243934652345705	0.7994804776252	0.0533283879022595	27758352	CTTAAAAAACRTCAAAACCAAAATCAACATACCTAAAACAAACRTATCCC	NA		II			ATTATTAGAACTAATCAGCCTCTACCTCCCTCGAGGCAGAGGCTCATCTGTCATTGACCC[CG]GGACACGTCTGCTCCAGGCATGCTGACTCTGGCCTTGACGTTCCCCAAGCACATGGTATC	37	8	17593012	TTGGGGAACGTCAAGGCCAGAGTCAGCATGCCTGGAGCAGACGTGTCCCG	8	17637292	F	Body;Body					TRUE
cg10324701	4.58551643177007e-05	0.0244879479261254	0.933055259540434	0.0155150289395558	18796365	CTAAAAACCATACCTAATACCCAAACAAATATAAAAAAACTAAACCCCCA	38702344	CTAAAAACCGTACCTAATACCCGAACAAATATAAAAAAACTAAACCCCCG	I	A	Red	CGTCCCGGAGGCCTGAAGGCCGTGCCTGGTGCCCGGGCAGGTGTGAGGAGGCTGAGCCCC[CG]ACAGCATCCTCTCTCTTCGTTCCCAGTCCCCACGTGGGGCCTTGGGGCACAGACTCCAGA	37	12	131977869	CGGGGGCTCAGCCTCCTCACACCTGCCCGGGCACCAGGCACGGCCTTCAG	12	130543822	R		chr12:131977468-131977843	S_Shore			NA	12:130543576-130543823
cg12549411	4.63334845807735e-05	0.0247144108865824	0.288697813008688	0.0644048791534517	41699304	TAAACCCATTCTATACCCATCATAATCTTCAAAATCAAATTATAATAAAC	NA		II			GAAAGAGGTGGACCAGGAGAGCCAGCGACACGGGGACATTATCCAGAAGGATTTCCTAGA[CG]TCTATTACAATCTGACCCTGAAGACCATGATGGGCATAGAATGGGTCCATCGCTTTTGTC	37	21	41032864	GGACCCATTCTATGCCCATCATGGTCTTCAGGGTCAGATTGTAATAGACG	21	39954734	F	Body;Body;Body;Body;Body					TRUE
cg03450842	4.66254745174862e-05	0.0248197207207574	0.716091948715599	0.047772206485093	38730346	ACTATATCCACTCTAACAATCTACRATACTCAATTTCTACAAAAAAACAC	NA		II			GAGGGCCTGGGGACTGCCTTCTTAGGTCTTGAGGATGGGGGCTTGAGTGATGGTGGGTGT[CG]TGTTTTTCTGTAGAAACTGAGTATCGCAGACTGTCAGAGTGGACATAGCCCTTTGAGATC	37	10	80834947	CTATGTCCACTCTGACAGTCTGCGATACTCAGTTTCTACAGAAAAACACG	10	80504953	F	5'UTR					TRUE
cg14789529	4.66398864981765e-05	0.0248197207207574	0.925454135656239	0.0170639482226606	59673427	AAAAAAAACCAAAAAACCCCTTTAATAATTAATTCACCTTCCAATATCTC	NA		II			CAAGCTGGCCACAGCTTTCAAGAATGAAGTGGTTGGGGAATGAGGTTAGGGGAATCCCTC[CG]AGACACTGGAAGGTGAATTAATCATCAAAGGGGCTCCCTGGTTTCTCTTCCTAAGAGTAT	37	1	206941464	AGAGAAACCAGGGAGCCCCTTTGATGATTAATTCACCTTCCAGTGTCTCG	1	205008087	F	3'UTR					NA
cg22588983	4.66989767483141e-05	0.0248221681239819	0.805588452130058	0.0428329674542809	73612479	CAACTATACTCTAAAACCACACCATCTTATCTACACAATCAACCATTTCC	NA		II			AAAAATATTTTTAAGCTTTCTCTCAGAATTGAAGGCAGTAGGGGAGGGATACAGAAGTTC[CG]GAAATGGCTGACTGTGTAGACAAGATGGTGTGGTTTCAGAGTACAGCTGAATATATACAG	37	5	38783142	AGCTGTACTCTGAAACCACACCATCTTGTCTACACAGTCAGCCATTTCCG	5	38818899	F						TRUE
cg25428846	4.68332338151777e-05	0.0248471238806899	0.901578313082587	0.052280327720146	49795425	ATATCTACACAAAAACACAACATTTTTACAAAAATCAAACCAAACACATC	NA		II			GAGTTCAGGCAATGTCTACACAAAAGCACAGCATTTTTGCAGGAGTCAAGCCAGGCACAT[CG]GTGTGGGCATCCGCCTTCATGCCTCACCTGGTCTCCTCCTTTCCTCGCCTCTGTGTCTGT	37	4	141107931	TGTCTACACAAAAGCACAGCATTTTTGCAGGAGTCAAGCCAGGCACATCG	4	141327381	R						TRUE
cg19402179	4.6916989679026e-05	0.0248471238806899	0.875352541288508	0.0313815089175363	14761480	AAAATCTAATACAATAAATATTAAAAAACAATTAAAAACCTCTACTACAC	NA		II			TTAAAAACTGAGGGATCTAGTACAATGAATATTAGAGGACAATTGGAAGCCTCTGCTGCA[CG]GAGGATACAAGGACACTTGGAACACACACCTACCCTCATGATGCTTTGGTACAGTAGCAG	37	1	93480883	GGATCTAGTACAATGAATATTAGAGGACAATTGGAAGCCTCTGCTGCACG	1	93253471	R						TRUE
cg02089916	4.69314620486837e-05	0.0248471238806899	0.495204661630979	0.072307962883247	70653506	TAAATCTAAACAAAACAAACCTCACRTTAAAAAATAACACATATATACAC	NA		II			TTTGACTTTATTAAATCTAGGCAAAACAAGCCTCACGTTAAAGAATAACACATATATGCA[CG]TGGGTAAGTGTAACTAGAAAAGGAGAAGAAGAGGAAAGTTATTGTGTGGACAGCAAAAAA	37	3	120558040	AAATCTAGGCAAAACAAGCCTCACGTTAAAGAATAACACATATATGCACG	3	122040730	R						TRUE
cg23291048	4.70633108783738e-05	0.0248471238806899	0.83097945937781	0.0601372907632709	73725423	AAAACACTCAATAACTCATACAAAACAAACAAAAATACAACTAAAAAAAC	NA		II			GGAGGGATCAGGGAACACTCAATGACTCATGCAGAGCAAACAAGGATGCAGCTAAGAGGA[CG]GGTCCAAAACGCACCGCGCCAGGGAGACAGTTCCGGTCTGTGGGGTGACCGCGGGCCAGG	37	8	644521	GAACACTCAATGACTCATGCAGAGCAAACAAGGATGCAGCTAAGAGGACG	8	634521	R	Body					NA	8:634521-634673
cg10888811	4.70698615579007e-05	0.0248471238806899	0.667371986362403	0.0695603326065707	56793416	TACTAAATAATAACAAACACAACTAATAAAATTCAATATTCCAAAAACAC	NA		II			GAAGATAACCTTACTAAATAGTAACAAACACAACTGGTAAAGTTCAATGTTCCAGAAACA[CG]GCAGGGGAAAGGAGATGCACTGTCAGCTGTCTTGGTCAGAGAGGCCAGCTCTACCCTGTC	37	2	242620306	ACTAAATAGTAACAAACACAACTGGTAAAGTTCAATGTTCCAGAAACACG	2	242268979	R	Body;Body;Body	chr2:242616820-242617094	S_Shelf			TRUE
cg15441006	4.70732030861803e-05	0.0248471238806899	0.736091267971866	0.0370101658938954	56742471	CATATAAAACTCAAAACCAAAAAAAATAAATTCTAATTCCAACCCTCCCA	53637345	CGTATAAAACTCAAAACCAAAAAAAATAAATTCTAATTCCAACCCTCCCG	I	C	Grn	ACAAGAAAACCAAGGCTCAGAGAGGTTGAGTGACATAACCAAGGTCACAAAAGTAGTAAG[CG]GGAGGGCTGGAACCAGAACCCACCTCTTCTGGCCCTGAGTTCCACACGCATGGTATATCT	37	4	139110589	CGGGAGGGCTGGAACCAGAACCCACCTCTTCTGGCCCTGAGTTCCACACG	4	139330039	F	Body					TRUE
cg15408020	4.71336820913314e-05	0.0248502519309442	0.706047753913408	0.0753265098883428	41738399	AATATCTATCCTAATAAACAACTATTAAACTTAAAACTATCAAAAATATC	NA		II			CTATTTGTTGTTGGTGTGGTTTCTAGGTGACCCTAATGAAAATGTCCAGGAAATTACATG[CG]ATATTCCTGACAGTTCCAAGTCTAACAGCTGCTTATTAGGATAGACATCTGACTTTATCT	37	6	74987753	ATGTCTATCCTAATAAGCAGCTGTTAGACTTGGAACTGTCAGGAATATCG	6	75044473	F						TRUE
cg07688931	4.72791504487154e-05	0.0248908283087432	0.93285786997579	0.0145254675179171	13711435	AAACAATAAAAAAAACCTCTCCTAAAAAACTATCAAAAATTTACCTCCTC	NA		II			GGTACTGAAAGAATATCGAGTAGTACACAGCAGCTTAAGGGAAGCAAGTGTGGCCAGTAG[CG]AGGAGGCAAATCCTTGACAGTTCTTCAGGAGAGGCCCCTTTTACTGCTTTAGCCACTGGC	37	5	122420638	AGCAGTAAAAGGGGCCTCTCCTGAAGAACTGTCAAGGATTTGCCTCCTCG	5	122448537	F		chr5:122424337-122424539	N_Shelf		RDMR	NA
cg06910994	4.73484764022014e-05	0.0248908283087432	0.790612804459869	0.0444672428857878	61732445	CTCRCTAATCTCATCRATACATAAACCAAAACACCTTTATAAATAAAAAC	NA		II			ATTTTAAATTCCTCGCTAATCTCATCGATGCATGAGCCAGAACACCTTTGTGGATAAAAG[CG]TTCTATAGAGAGGGTAACTTTAGTAAATTTTCTATTTAAGAGACAGACCTAACTCTGTTG	37	1	171457611	CGCTTTTATCCACAAAGGTGTTCTGGCTCATGCATCGATGAGATTAGCGA	1	169724235	R	5'UTR	chr1:171454517-171455239	S_Shelf			NA
cg04051278	4.73745694947827e-05	0.0248908283087432	0.911373173795914	0.0272265186423153	33710386	AAATATAATATTCATAAATATAAATTATTTAACCTCCCATATAACAAACC	NA		II			CTCGGCACTGTGGGTGTGATATTCATAAATGTGGGTTATTTAACCTCCCATGTGGCAAGC[CG]TTCACTAATGAACTATGGGAGTCAGAAAATAAAATCCACTCTTTCTTTCTCCAGACAGAC	37	8	5016451	CGGCTTGCCACATGGGAGGTTAAATAACCCACATTTATGAATATCACACC	8	5003859	R						TRUE
cg00779565	4.75600295982877e-05	0.0249410608980726	0.739148702434758	0.0542744313024066	47693368	CRTAACCCTAAAAAATATATACAACATATATAAACACCRCCAATTCCCAC	NA		II			CTCGGGGTGTGCGTGGCCCTGGGGAGTATGTGCAGCATGTGTGAGCACCGCCAGTTCCCA[CG]CCACACAGCGCATGTTGGGGCCTCCGCAGGTGCGGCCGGGATGAGGAGGAGCACGTGCAT	37	1	2845139	GTGGCCCTGGGGAGTATGTGCAGCATGTGTGAGCACCGCCAGTTCCCACG	1	2834999	R		chr1:2847056-2847288	N_Shore			NA	1:2834514-2835518
cg12262781	4.75796813363564e-05	0.0249410608980726	0.766954502779218	0.0419076535082505	14741406	ACAAAAAACAAAAACAACAAAATACAAAAACAACACTCCTATCTCAAAAC	NA		II			CCTGTTTCTTAGAGGTGTATCAGTCCATGTCTTTTTGTTTTGTTTTTGTAAGCTCTTCCT[CG]CTTTGAGACAGGAGTGCTGCTTCTGCACTCTGCTGCTTTTGCTCTTTGCTGAGCTGAAGA	37	6	116866784	CGCTTTGAGACAGGAGTGCTGCTTCTGCACTCTGCTGCTTTTGCTCTTTG	6	116973477	F	5'UTR;TSS200					NA
cg27488674	4.76758589294911e-05	0.0249627509364544	0.903232395691367	0.0229903981634123	50782509	TAAAATAATTTTCACTCCTTTAATCTTACTTATTAAAACTTATCTAAAAC	NA		II			GTTTTTAGTCATGAAATAATTTTCACTCCTTTAGTCTTGCTTGTTGGAACTTATCTAGAG[CG]TTCTGTGACCCTCTTTATCTAGAGTTGAGGGCACAATCACTGCTGGTATAATGGGGAGAG	37	17	34134865	CGCTCTAGATAAGTTCCAACAAGCAAGACTAAAGGAGTGAAAATTATTTC	17	31158978	R		chr17:34135878-34137007	N_Shore			TRUE
cg07167962	4.77957680714862e-05	0.0249968025792558	0.230642709805298	0.0524375476102809	69624365	AATATAACCAAAATTAAACTATTAATACACTAAAACCTTATCTAAAATAC	NA		II			CGTGCCACGCGAACCCTAATGCTATACAAAGTGTCCCCCTCCAGCCTGGCCTATGCAGAG[CG]CATTCTAGACAAGGCCCCAGTGCACCAACAGCCCAATTTTGGCTATATTCTCTGAGCGAT	37	5	137367923	ATATAGCCAAAATTGGGCTGTTGGTGCACTGGGGCCTTGTCTAGAATGCG	5	137395822	F	5'UTR;5'UTR;5'UTR	chr5:137368105-137368722	N_Shore			NA	5:137395762-137397100	5:137367776-137368273	Promoter_Associated
cg20970886	4.79660521854749e-05	0.0250543761283467	0.692424920216317	0.0720831367398924	31607317	AACAAACTTAATTTAACTACAAAATCTATACTCTTAACCTTACTCTTCCC	NA		II			CCTCCCACGTTTACACTCATTTTTAAATATGTCTTCTATCCTGTGACTCACAGTGTGTGG[CG]GGAAGAGTAAGGTTAAGAGCACAGACTCTGCAGTTAAACCAAGCTTGCTCTGCTACTTAT	37	3	192568714	GCAAGCTTGGTTTAACTGCAGAGTCTGTGCTCTTAACCTTACTCTTCCCG	3	194051408	F	Body					TRUE		3:192568457-192568826	Unclassified_Cell_type_specific
cg05486907	4.80158549897188e-05	0.0250543761283467	0.909667558580769	0.0377506539736644	43642413	AACAAAAATCRCTCTCCTCCAACTCTTTAAACRTAAATAATTTTATTCTC	NA		II			GACTCTTCAAGGACAGGAATCGCTCTCCTCCAACTCTTTAGACGTGGATAGTTTTGTTCT[CG]TGTTTTACGTGGTGCCTGATGGTAATGCGATTCTTTAACACCAAGAATGGGGCCGTCATC	37	16	88136620	CGAGAACAAAACTATCCACGTCTAAAGAGTTGGAGGAGAGCGATTCCTGT	16	86694121	R		chr16:88137245-88137598	N_Shore			NA	16:86693897-86694379
cg08244518	4.81128483816567e-05	0.0250634672179863	0.670597066786554	0.0691297722478416	22600346	ACATCTTAACTAATCCCRTCCTCATCCAACTAATAAAACATTAAATTTTC	NA		II			TGGGCAGGGGAACATCTTAGCTGATCCCGTCCTCATCCAGCTGATAGGACATTGGGTTTT[CG]GAACTGGAAGGGAATTCTTAGACAACAGAAATTCAGTGGCCTTCAAGGACCTGGGAGGTA	37	22	41684706	CATCTTAGCTGATCCCGTCCTCATCCAGCTGATAGGACATTGGGTTTTCG	22	40014652	R		chr22:41681616-41682543	S_Shelf			TRUE
cg05242190	4.81796843483429e-05	0.0250634672179863	0.859900664394604	0.02991570051202	23717329	CAATAATACCCTAATCTAAAAAAATCCTACCTAAACATCTCRCCTCTAAC	NA		II			AATGCCATGCAACCCCTGGCAACATCACAAAGTGCTGCCACATGTTCCCACAGGCAGAGA[CG]TCAGAGGCGAGATGTTCAGGCAGGATCCTTTCAGACCAGGGCACCATTGGGGCTGCCTTG	37	16	55150707	CGTCAGAGGCGAGATGTTCAGGCAGGATCCTTTCAGACCAGGGCACCATT	16	53708208	F						TRUE
cg21196487	4.81983405622423e-05	0.0250634672179863	0.577615216217847	0.056494058437245	12733324	AACCCTCCCTTAAACTAAACTCTAAATAACCACAATATTTACCTTTCTCC	NA		II			GCACAGCCCTCAGCCACAGCCCTCTCTCACTGCCCCCCACACACATGTCCTCCCCAGACC[CG]GAGAAAGGCAAACACTGTGGCCATTCAGAGCCCAGCCCAAGGGAGGGCTGCCCCCTCCCA	37	1	153538964	GCCCTCCCTTGGGCTGGGCTCTGAATGGCCACAGTGTTTGCCTTTCTCCG	1	151805588	F	TSS1500					NA		1:153538913-153539478	Unclassified
cg23114262	4.83975401368736e-05	0.0251066229724492	0.935785651410451	0.0160092468307917	64672347	ACCTAAAAACAACTACCATCCAAAATCCCAAAAAACTACCCAAACTATCA	15695345	ACCTAAAAACGACTACCGTCCGAAATCCCAAAAAACTACCCAAACTATCG	I	T	Red	CCCCGGGCCGAGGCCTGAAGACGGCTGCCGTCCGGGGTCCCAGGAGGCTGCCCAGGCTGT[CG]TCGCTGACCCCGCAGGTCCCGGCCGTCTGCAGCAGGTGCTCAGCCTGGTACACGGCGTGC	37	10	135086817	GCCTGAAGACGGCTGCCGTCCGGGGTCCCAGGAGGCTGCCCAGGCTGTCG	10	134936807	R	Body;Body;Body	chr10:135089969-135090491	N_Shelf			NA	10:134936750-134936865	10:135086750-135087375	Unclassified_Cell_type_specific
cg08587542	4.84330913320927e-05	0.0251066229724492	0.220390918746154	0.0409721800777153	28768409	ATTCTACTAATCTCCTATAAATACCAACCACTATTCTAAAATAACCAAAC	NA		II			GAAGAGAGGAGAGGTTTAGAGTCAAAGAGCCCCAAACATTAGTGAGAGTATATGTATGAA[CG]TTTGGTCATCTTAGAACAGTGGTTGGCATCCACAGGAGACCAGCAGAATCACATGGGCGC	37	5	141303900	TTCTGCTGGTCTCCTGTGGATGCCAACCACTGTTCTAAGATGACCAAACG	5	141284084	F	Body;Body	chr5:141303119-141303634	S_Shore			NA		5:141302819-141303948	Promoter_Associated
cg21230450	4.84466783296296e-05	0.0251066229724492	0.0994305528438065	0.0249601097178118	19744429	CTATTTTTACATAACATCTTATTACTAATAAACTATAAACCTAAAACACC	NA		II			AACGTATTACTCTATTTTTACATGACATCTTATTGCTAATGGACTATAGGCCTAAAACAC[CG]TCATAGACTTGGGCAGGAAGAAACACATGGTGTGGATGTTTTGATACATCTCAGAAATTA	37	14	22320326	CGGTGTTTTAGGCCTATAGTCCATTAGCAATAAGATGTCATGTAAAAATA	14	21390166	R						NA		14:22320260-22321317	Unclassified
cg18607901	4.87045442158443e-05	0.0251734817254459	0.907756615320025	0.0313146358512784	35716489	AAAAAAATATCTACTAAAACCAAACRCAATACTAATTACRATCTCATACC	NA		II			TGTTGAACTGCTGATCTCAGGTGATCCGCCCACCTCGGCCTCCCAAAGTGCTGGGATTAC[CG]GCATGAGACCGTAATCAGCACTGCGCCTGGCCTCAGCAGATATTTTTCTAATGAATGATT	37	6	32182679	CGGCATGAGACCGTAATCAGCACTGCGCCTGGCCTCAGCAGATATTTTTC	6	32290657	F	Body					NA
cg07011711	4.87319441089166e-05	0.0251734817254459	0.856415397115496	0.0447115121613609	38657432	CCAATAACAACTATAAACAAAACCACCCRAATACCACCCCATAAAACAAC	NA		II			TGCTGGGGACACCAATGGCAGCTGTGGGCAGGGCCACCCGAATGCCACCCCATAGGGCAG[CG]GGCCCACAGCATGGAGGCCCTCCGTGTTTGCTTTTCCCAGCCCTGCATTAGCTGTGCTGC	37	11	61467286	CAATGGCAGCTGTGGGCAGGGCCACCCGAATGCCACCCCATAGGGCAGCG	11	61223862	R	5'UTR					TRUE
cg07702235	4.87414788219406e-05	0.0251734817254459	0.670097501933103	0.0684111198357648	20646417	TTCTAATTACTCTCTACACTTCTAAATCATCAAAATAAAATTTCCTTCTC	NA		II			AATGAATACAAAAGGAAAACATTCAACTTGGTCTATTAAAAAAAGGCAAAGGGCAAAGCA[CG]AGAAGGAAACCTCATCCTGATGACTCAGAAGTGCAGAGAGTAACTAGAAGACAATTTTAG	37	2	71983542	TCTAGTTACTCTCTGCACTTCTGAGTCATCAGGATGAGGTTTCCTTCTCG	2	71837050	F						TRUE
cg24426232	4.88049879992448e-05	0.0251777360853273	0.426662311388885	0.0384696873800322	36782508	AACCTCCTCTTTAACCCTCAAACAATTCTAATCAAAACATTCCTCCAAAC	NA		II			AAAACCAAACCCGCTGTAAATTAATGATGTTGGAATTCCTCTTAGAAAGTGAAGTGCTCC[CG]TTTGGAGGAATGCTCTGATTAGAACTGCTTGAGGGTTAAAGAGGAGGCCTCAGAGGCTCT	37	17	71680855	GCCTCCTCTTTAACCCTCAAGCAGTTCTAATCAGAGCATTCCTCCAAACG	17	69192450	F						TRUE
cg18675616	4.90453475728223e-05	0.0252414405973063	0.934626088991797	0.0164360282192911	44630380	AATTCCACATTACCTTATCTATAATAAACATATAAAAATAAATAATATCA	31808457	AATTCCGCATTACCTTATCTATAATAAACATATAAAAATAAATAATATCG	I	T	Red	CGTTGGGGAGCTGATCGACGAGGAGGAGTGCATGGCGAGAATCAAGCACGCACACGAGAA[CG]ACATCACCCACTTCTACATGCTCACTATAGACAAGGTAATGCGGAACTCCACTGTGAGCT	37	4	1962842	CGACATCACCCACTTCTACATGCTCACTATAGACAAGGTAATGCGGAACT	4	1932640	F	Body;Body;Body;Body					NA	4:1932524-1932641
cg12236880	4.90850857533723e-05	0.0252414405973063	0.80843727852367	0.0480923306351963	39672373	CTCAAATCATACCACAAAAAAAACAACCTTCTTCTCACCTATATCTAATC	NA		II			GTGGGTGTTGCCATGTTTCTGGGCTTCTGGGCCAGGTCCTGATGGAATGCTAAAGTGATA[CG]ACCAGACACAGGTGAGAAGAAGGCTGCTTCTCCTGTGGTATGATTTGAGGGCATCCTTAG	37	15	68564635	CGACCAGACACAGGTGAGAAGAAGGCTGCTTCTCCTGTGGTATGATTTGA	15	66351689	F						TRUE
cg18347602	4.91367767947797e-05	0.0252414405973063	0.624452016348778	0.0507562712519664	55726450	AAACAACTAACTTAACCTCTTACACCCTCAATAAAATAAAATAATAAACC	NA		II			GCGATCCACCTACCTAAGCCTCCCAAAGTGTTGTAATTACATGCCTGAGCCACTGCACCC[CG]GCTCATTATCCCATTTCACTGAGGGTGCAAGAGGTCAAGTCAGTTGCCCAAGCTCACACA	37	1	26063314	GGCAACTGACTTGACCTCTTGCACCCTCAGTGAAATGGGATAATGAGCCG	1	25935901	F	Body					TRUE
cg00112952	4.93003800809362e-05	0.0252414405973063	0.739108505821552	0.0430896398677935	55681447	CTAAAACAACAAAAAACACCTATTACAACATATAAACTAAACAAATCTCC	NA		II			ATAATTTATGAAGGATTTTTATTCTTGATTTGGTACCTTATGCATAGACTGTAAAACTAA[CG]GAGATCTGCTCAGCTTACATGTTGCAACAGGTGTTCCCTGCTGCCCCAGTTGATGTTCTG	37	1	247616523	CGGAGATCTGCTCAGCTTACATGTTGCAACAGGTGTTCCCTGCTGCCCCA	1	245683146	F	TSS1500	chr1:247614695-247614944	S_Shore			NA
cg26449294	4.93085490033684e-05	0.0252414405973063	0.868301785884533	0.0271663396791214	35716341	ACAATATAACAAAATCCCTACCAAATCTAAATATACCCCAAAAATAAAAC	NA		II			TGGTTTGCTGCACAGTGTGGCAGAATCCCTGCCAGGTCTGGATGTACCCCAGAAATAAGG[CG]ATGGGGCTTAGTCTGGGCATGCACAGAACCCAGAGTAGAGTGGTTATTATCACTGAAAAG	37	11	83169193	CGCCTTATTTCTGGGGTACATCCAGACCTGGCAGGGATTCTGCCACACTG	11	82846841	R	3'UTR;3'UTR;3'UTR;3'UTR					TRUE
cg20488673	4.93563896133203e-05	0.0252414405973063	0.631412373689701	0.0622881359716434	16785488	CTAAAAAACCCAATAACTAATCACTAAATATCAAACCCAAAAAAAACCAC	NA		II			GATGTGTTAGAAGTGTGGCTTGTACAGACTACAATGTTTGATCTAGAACTTATGCTGGTT[CG]TGGTCTTTCCTGGGTTTGATACTCAGTGACTAGTCACTGGGCTCTTCAGGGCATTTCGTA	37	14	100497940	CGTGGTCTTTCCTGGGTTTGATACTCAGTGACTAGTCACTGGGCTCTTCA	14	99567693	F						TRUE
cg13984928	4.93579039951656e-05	0.0252414405973063	0.918257088263016	0.017985000937711	25719455	ACAACTAATTATATACAAACCAAAATATCTCTATTTAATTAAAAATACCA	64793338	ACGACTAATTATATACGAACCGAAATATCTCTATTTAATTAAAAATACCG	I	A	Red	CTCAGCCAGGAGGCCAGGAGGCGGGGACAGAAGCACACACACCAGCAAGGACCCACAGAC[CG]GCACTTTCAACCAAACAGAGACACTCCGGCTCGTACACAACCAGCCGTGTGGCTTCCTCA	37	17	3704574	CGGCACTTTCAACCAAACAGAGACACTCCGGCTCGTACACAACCAGCCGT	17	3651323	F	TSS200					NA
cg07458624	4.93735989671265e-05	0.0252414405973063	0.870612221852826	0.0348616495017432	30752460	ACCACCRTAAACAACTAAACTCAATCCCACTAAAAACACTAAATTATCAC	NA		II			ATGAGCGAGTTGCCACCGTGGGCAGCTGAGCTCAGTCCCACTAGGGACACTGAGTTGTCA[CG]CTGAGGAATAGAGAAACCGGGGTAAAAACCTGTCAGTCACTGGGAGAGAGCTACCCCTCA	37	20	17461435	CCACCGTGGGCAGCTGAGCTCAGTCCCACTAGGGACACTGAGTTGTCACG	20	17409435	R	Body					NA
cg07904452	4.94271787182229e-05	0.0252414405973063	0.625892845833316	0.0805404437143356	18618475	ATATATAATATAATTCAAATATTCCCCCAAACCTACTTTTAATATCCAAC	NA		II			TACAGTCGGCTGTGTATGATGTGATTCAAATATTCCCCCAGGCCTGCTTTTAATGTCCAA[CG]AAAAAAATAGTTTCCTTACTTTGTACTTAATTTTTTTTTTCTACCTAATGGCTCTGCTTA	37	6	22892738	CGTTGGACATTAAAAGCAGGCCTGGGGGAATATTTGAATCACATCATACA	6	23000717	R						TRUE
cg05998930	4.96316835280497e-05	0.0253174941442311	0.718292356331463	0.0627634051277499	48795434	RAAACCRACACACAAATAACTATAAACRAAAAAAACTACAATCTAAACCC	NA		II			AAAGAACAATGAGGAAAGACACCCACGCTTCCCCTCACTGGGCTAGGAAGGAGAGCTTTG[CG]GGTTTAGACTGCAGTCTCCCCCGCCCATAGCCACCTGTGTGCCGGCTCCGCAGACGAGGT	37	7	50849285	CGGGTTTAGACTGCAGTCTCCCCCGCCCATAGCCACCTGTGTGCCGGCTC	7	50816779	F	5'UTR	chr7:50849752-50850871	N_Shore			TRUE	7:50816779-50816928	7:50848969-50850782	Promoter_Associated_Cell_type_specific
cg13096007	4.9840789093786e-05	0.0253470783342297	0.130151282935228	0.0557194080987543	45809302	ACAATAAATACAAAACAACTAAAAACACAAAACAATTAACCTAACTTCCA	44684381	ACGATAAATACGAAACAACTAAAAACGCGAAACAATTAACCTAACTTCCG	I	T	Red	CTCGAGTCCCCCCACCCCTCCCCACCCACCACCGCTCCCGCGGGAAGCCAGCCCGTGCAA[CG]GAAGCCAGGCCAACTGCCCCGCGTCTTCAGCTGTTTCGCATCCACCGCCACCCCACTGAG	37	4	24802340	CGGAAGCCAGGCCAACTGCCCCGCGTCTTCAGCTGTTTCGCATCCACCGC	4	24411438	F	3'UTR	chr4:24801109-24801902	S_Shore			TRUE	4:24410208-24411462
cg27164770	4.98830844790046e-05	0.0253470783342297	0.775876440367429	0.0542757338151198	29613494	CATACCTAAATTCTTCCTCTACCTATTTCCTCATTTAAAAAACCCTTCTC	NA		II			CAGAATAATTTCATGCCTAGATTCTTCCTCTACCTGTTTCCTCATTTAGGGGGCCCTTCT[CG]GTTTAATTGTCTCCAGCTGATGATCAATTAAGCAAACTGATTGCAGTTGCATTTGATGGC	37	13	94891445	ATGCCTAGATTCTTCCTCTACCTGTTTCCTCATTTAGGGGGCCCTTCTCG	13	93689446	R	Body					TRUE
cg26253134	4.99010348611656e-05	0.0253470783342297	0.615486768844097	0.0733947634990926	45719504	CACAATACCAATCAACTAAAACAAATTTTCAAAATACCTCAACTTAACAC	NA		II			CCCAGCTGCTGAATCACCAACAGGCTCTACCAGGGCCGAGTTCTGAGGTTGCAGAGAAGC[CG]TGCCAAGCTGAGGCACTCTGAAAACCTGTTCCAGCTGACTGGCACTGTGACACGAGGCCT	37	2	70751721	ACAGTGCCAGTCAGCTGGAACAGGTTTTCAGAGTGCCTCAGCTTGGCACG	2	70605229	F	Body;Body					TRUE		2:70751053-70751787	Unclassified_Cell_type_specific
cg24249648	4.99408221889499e-05	0.0253470783342297	0.895859321952668	0.0411688673923079	34654412	TTTACCTTTTCCAACCTCTAAAAACTACCCTCATTCCRTAACTTATAATC	NA		II			GAGAATGTTTCTTTGCCTTTTCCAGCCTCTAGAGACTGCCCTCATTCCGTGGCTTGTGGT[CG]CCTTCCAGTCAGCATTTGTGTGATTCTGACCTTTGCTTCTAATGACACATCTCCTTCTAT	37	6	159416530	TTGCCTTTTCCAGCCTCTAGAGACTGCCCTCATTCCGTGGCTTGTGGTCG	6	159336518	R	Body	chr6:159420465-159421293	N_Shelf			NA
cg13998093	4.99678972092444e-05	0.0253470783342297	0.0812454504149697	0.0150353491592398	73733342	CACCRATCCCTAATAATCCAACCRAAAATCCCACTAAAACTATAAATCAC	NA		II			AGTCGGGTCACTTTCTCCTCCTTGAGGGGTTCAGGCCCGACCTCTGGCCCGGGTCGGAGG[CG]TGACCCACAGCCTCAGTGGGATTCTCGGTTGGACCATCAGGGACCGGTGAAACGCGCAGC	37	17	44896877	ACCGGTCCCTGATGGTCCAACCGAGAATCCCACTGAGGCTGTGGGTCACG	17	42251876	F	TSS1500	chr17:44895800-44897025	Island		DMR	TRUE	17:42250833-42252083
cg00070162	5.00999891885491e-05	0.0253858149889911	0.845397205723892	0.0388287356886585	20679394	TAACCAATAATTTCATCAATCTTATCTATAAAATAAAACCTCCAACTCAC	NA		II			TTAATTAGCAATGGCCAGTGATTTCATCAGTCTTGTCTATGAAATAGAACCTCCAGCTCA[CG]TTCCCTATTAGTGGGTGAACAATCCAACGCTTGGTGAATTCTGCTTCACAATGATAGGAA	37	1	91852791	CGTGAGCTGGAGGTTCTATTTCATAGACAAGACTGATGAAATCACTGGCC	1	91625379	R	Body			low-CpG:91625369-91625699		NA		1:91852526-91853356	Unclassified
cg25907138	5.01694422537225e-05	0.0253927615022991	0.710341483165374	0.0426993670176934	37703444	RTCCTATCATTATTAAAAAATCATTTTACCTTTAATTCTAAAAAACACAC	NA		II			TCATGCCACCCGTCCTGTCATTGTTAAAAAATCATTTTGCCTTTGATTCTGGGAAGCACA[CG]CCTGGGAATACTCCCCAGGCCTCTCACTTGACCCCAATAGAACTGTCCCTTTTATGCCAC	37	2	206730974	TCCTGTCATTGTTAAAAAATCATTTTGCCTTTGATTCTGGGAAGCACACG	2	206439219	R					CDMR	NA
cg00730832	5.03316303440641e-05	0.0254465774074474	0.888355541605156	0.0381147663386736	29645365	AAAATTCCCTAACTCRCCAATCTCTTTCCTTTAATAACTACAACAACAAC	NA		II			CGGGCATGGACTACGCGCAATGCCTTCAGCCTGCGGTGGGCTCAGGAACCGAGGCGCTGC[CG]CTGCTGCTGCAGTCACTAAAGGAAAGAGATTGGCGAGTCAGGGAATCTTCCCCAATGCCA	37	10	123353465	AGATTCCCTGACTCGCCAATCTCTTTCCTTTAGTGACTGCAGCAGCAGCG	10	123343455	F	1stExon;5'UTR;5'UTR;5'UTR;5'UTR;1stExon;1stExon;5'UTR;5'UTR;5'UTR;5'UTR;5'UTR	chr10:123356616-123358285	N_Shelf			NA	10:123343395-123343456
cg14076827	5.05383509166647e-05	0.0255010852419369	0.838974972767377	0.044204763712657	18793477	TAATATATATTTCAAACAAAACATCTCAATTTAAATCAACCACATTTCAC	NA		II			TCTTTGAAATCTGGTGTATATTTCAGACAGAGCATCTCAATTTGGATCAGCCACATTTCA[CG]TGTTGTGTGAGTTTCAAACAATCTCTCTAAGATTGTTTGTTTTGAGACGAAGTCTTGCTC	37	9	123660368	GGTGTATATTTCAGACAGAGCATCTCAATTTGGATCAGCCACATTTCACG	9	122700189	R		chr9:123656750-123656972	S_Shelf			NA
cg16585946	5.06039106679258e-05	0.0255010852419369	0.41118845955593	0.06027144355678	57756495	CTTTCCACCAAAATAATACCTTAATTAACCACTTTTACAAAACTAAAATC	NA		II			GAAGCTCCAGACGTAAAGGGGCAGGTGACCTGTTTTTTTTTTTTTGGAGCACAGGCAGAC[CG]ACCTCAGCTCTGCAAAAGTGGCCAATTAAGGCACCACCCTGGTGGAAAGAACATGGCGTT	37	1	6831719	TTTCCACCAGGGTGGTGCCTTAATTGGCCACTTTTGCAGAGCTGAGGTCG	1	6754306	F						TRUE
cg05461734	5.06082214314686e-05	0.0255010852419369	0.86310209331667	0.0764210650045361	65768484	ATTCAAAAAATCCCCAAACTAAAAAAAACCTAATTTCTAAATAAAACACC	NA		II			AGATCTGGAAGGTTCAGGGGATCCCCAGGCTGGAAGGAGCCTGGTTTCTAAATAGGACAC[CG]ATGCCGACCATCTTTTTCAAGTTAAACTTTGGAAAGTTCCATTTGCCATGCAAACTACCC	37	10	122705955	CGGTGTCCTATTTAGAAACCAGGCTCCTTCCAGCCTGGGGATCCCCTGAA	10	122695945	R		chr10:122708510-122708899	N_Shelf			NA
cg08657851	5.06718996775793e-05	0.0255010852419369	0.873622137611988	0.0254587003050164	48735383	ACTCCCATCTAAATAATACACATCTCTAAAAATAACCACTACATATCCCA	13745362	ACTCCCATCTAAATAATACGCGTCTCTAAAAATAACCACTACATATCCCG	I	A	Red	TCTCCTCATCTCTGAAATGGGCCGTAGCCCATGCAGGGCTGTAAGGGGGTTAATGTAACT[CG]GGACATGCAGTGGTCACCCCCAGAGACGCGCACCACCCAGATGGGAGTCTGAGCCCCAGG	37	7	1354923	CGGGACATGCAGTGGTCACCCCCAGAGACGCGCACCACCCAGATGGGAGT	7	1321449	F		chr7:1351464-1351904	S_Shelf			NA	7:1321303-1321549
cg23097961	5.08115346085187e-05	0.0255010852419369	0.622716558510162	0.0686248211609273	31633462	CACAAAAACCAAATATACACAACAACAACATCTACCACCTAAAAAACCCA	55672336	CACAAAAACCAAATATACGCAACGACAACGTCTACCACCTAAAAAACCCG	I	C	Grn	CTGGGAGAACCGGCTGGGTGCTGCCCCTCCCCTTGGGCCGGGCACGGAGTAGGCACCTGG[CG]GGCTCCCCAGGTGGCAGACGCTGTCGCTGCGCACACCTGGCCTCTGTGCCGCCTGCTCCC	37	19	49055412	CGGGCTCCCCAGGTGGCAGACGCTGTCGCTGCGCACACCTGGCCTCTGTG	19	53747224	F	TSS200					NA
cg09019635	5.08577491427421e-05	0.0255010852419369	0.698478314645477	0.0714990762706715	49692345	TCAAAAACAAACATAAAACTTTCTATCATATAACATCCATAACACCAAAC	NA		II			AGAGCTATTGATGGCTTTTGTCTATGTCAGACAGAAGCCTAAGGGAAGGGTGACTGCTCT[CG]CCTGGTGTCATGGATGTCACATGATAGAAAGTTTTATGTTTGTTTCTGACATTAGGCAAA	37	2	164800141	CGCCTGGTGTCATGGATGTCACATGATAGAAAGTTTTATGTTTGTTTCTG	2	164508387	F						TRUE
cg20330521	5.08732600677235e-05	0.0255010852419369	0.684410849900139	0.0595374358784758	23668481	CTATAACAATATCAAAAAAAACCTAACAATAAATCAAAACTTTCACCACC	NA		II			TCCCGGTTGCATGTTTTGTTTAATGTAGTTTTCATTAAGACTGGCCTCCTTGCTACTGGA[CG]GTGGTGAAAGTCCTGACTCACTGCTAGGTCTCCTCTGACACTGTCACAGAGTGAGGGAGA	37	8	121217010	CGGTGGTGAAAGTCCTGACTCACTGCTAGGTCTCCTCTGACACTGTCACA	8	121286191	F	Body					TRUE
cg16182932	5.10074901842573e-05	0.0255010852419369	0.120532418872871	0.0243071165688047	30658436	CACTCAAAAACCAAAATATAAACATAAAAAAAATTCCCTTCAAAAAACAC	NA		II			CAGACTGGCTGCACTCAGAGGCCAGGATATGGGCATAGGGGAGATTCCCTTCAGAGAACA[CG]AGGCAGAAAAGTTGCCTGGTTGGGTGAAGGAGGGGGAGGAAGAGCTTGCAGAGAGGTGCA	37	11	113863433	ACTCAGAGGCCAGGATATGGGCATAGGGGAGATTCCCTTCAGAGAACACG	11	113368643	R						TRUE
cg23670794	5.10291205311851e-05	0.0255010852419369	0.874256619370658	0.0367834658914999	17759428	TTATAATTCAAATAAACTTTTAACTCACATCTAAACACATCATAAAAAAC	NA		II			TTCATCATTGTTCCCTCCTCTTCCTCGTCTTCCCGCCTCATCATGTCACCTCTTCTACAG[CG]TTCTTTATGATGTGCTTAGATGTGAGCCAAAAGCTTATTTGAACCACAAGATTAAATATA	37	3	111313065	TGTGGTTCAAATAAGCTTTTGGCTCACATCTAAGCACATCATAAAGAACG	3	112795755	F	5'UTR;Body;Body					TRUE
cg06236279	5.11128084906563e-05	0.0255010852419369	0.308256861973984	0.0366794077550127	34738465	TTTAAAAATAACAAAACRACAACTCTAACTTCTATAATCCCAACCCTCTC	NA		II			GGCTGTGGCACAGCTGCTGGCAGAGTCCAGAGCAGGAAGGCAGAGCGGAAGTAAAGGAAC[CG]AGAGGGCTGGGACCACAGAAGCTAGAGCTGTCGCCCTGCCATCCCCAAACCGCATAGGAT	37	17	7617286	TTGGGGATGGCAGGGCGACAGCTCTAGCTTCTGTGGTCCCAGCCCTCTCG	17	7558011	F		chr17:7620616-7621119	N_Shelf			NA
cg25149125	5.13148453985622e-05	0.0255010852419369	0.901237498387815	0.0222880357043557	74730451	ACCACCATATCTCACCAATCAAATATATCCTTCCAAAACAAAAACAATCA	68779446	ACCACCATATCTCGCCAATCAAATATATCCTTCCGAAACGAAAACAATCG	I	T	Red	ACGGAGGTGAAGCTGGTGCGGGAGACAGACGGGGTGATGGCAGAGGCGGTGCTGAAGCTA[CG]ACTGCCCCCGCTCCGGAAGGACACACTTGACTGGCGAGACATGGTGGCTTGTTCCTGGTG	37	12	52914037	CGACTGCCCCCGCTCCGGAAGGACACACTTGACTGGCGAGACATGGTGGC	12	51200304	F	1stExon					NA	12:51200023-51200305
cg21246516	5.13385207463775e-05	0.0255010852419369	0.799865694223054	0.0373551800233081	10808371	TCAAAATTCAAACAACAACACAACCCCAATCTCTTCCTCAAAACTATATC	NA		II			TATACAATAAGGGCAAGACGTTTTCAAAGAAAGTATACAATTCTGTGAACTTTGGCACTC[CG]ACACAGTTTTGAGGAAGAGACTGGGGTTGTGCTGTTGTTTGAATTTTGAGTAGATTATAT	37	6	54668826	CAAAATTCAAACAACAGCACAACCCCAGTCTCTTCCTCAAAACTGTGTCG	6	54776785	F						TRUE
cg25304136	5.13606537912301e-05	0.0255010852419369	0.878831069337516	0.0358015856647736	68687391	CATTAAAAAATCAATATTCTATTACCATTAAAATTTCTCTTCTATACCAC	NA		II			AGGCTTTCAAACATTAGAAGATCAATATTCTGTTGCCATTAAAATTTCTCTTCTGTACCA[CG]TAAAGTTCTGATTAATCACTCTTCAAGCCAGTTTTACATATTCCTCTGTCTTCTAGGCAC	37	17	8663295	CGTGGTACAGAAGAGAAATTTTAATGGCAACAGAATATTGATCTTCTAAT	17	8604020	R	TSS1500					NA
cg05326023	5.14389256605006e-05	0.0255010852419369	0.0651573159844993	0.0165198316382143	39744390	AAAAAAAACCCACAAAACTTTAACTACTACAAAATCCAAACACACTCCCA	24759308	AAAAAAAACCCACGAAACTTTAACTACTACAAAATCCAAACGCGCTCCCG	I	C	Grn	GGCTTGTAGTCGAGGAGGAGCCCACGAGGCTTTAGCTGCTGCAAGATCCAAGCGCGCTCC[CG]CCCAGCGGTGGCCCCGGGCTCAGGGAACCAGCGCTGCTTCTCTCCGAGGCTCGCGGCCTG	37	6	30418908	AGGAGGAGCCCACGAGGCTTTAGCTGCTGCAAGATCCAAGCGCGCTCCCG	6	30526887	R		chr6:30418844-30419630	Island		DMR	NA	6:30526824-30527666	6:30418347-30419251	Unclassified
cg00295293	5.14434673367229e-05	0.0255010852419369	0.822633493418887	0.0500137130543264	53661382	CCTTAAAAATTCTTAAACCTAAAACTATATACCCAACAAATAAACRACTC	NA		II			CTTCTTAACAGCCTTAGAGATTCTTGAGCCTGGAGCTGTGTGCCCAACAGGTAGACGGCT[CG]GTCTGTGTACATTGTATAAGTGTCTGGAATGCACACCTCTCCACTGGTATCCACTGTTTA	37	8	75234615	CTTAGAGATTCTTGAGCCTGGAGCTGTGTGCCCAACAGGTAGACGGCTCG	8	75397170	R	TSS1500	chr8:75232649-75234101	S_Shore		RDMR	NA
cg18439358	5.14852559269753e-05	0.0255010852419369	0.177014010922343	0.0471672572087953	37804470	AAAACRACCAAAACACAAATCCTAAATTTAAAAATCTCCAAAAATAAAAC	NA		II			CCGGGGCTTCAAAGACGACCAAGGCACAGATCCTGGGTTTGAAGATCTCCAGAGGTGGGG[CG]GGGGGCCGGTCGGATGCGAGGGCAACTCGCTGTAACAATGCAACGCGCTGGGAAAGATTT	37	17	41910968	AGACGACCAAGGCACAGATCCTGGGTTTGAAGATCTCCAGAGGTGGGGCG	17	39266494	R	TSS1500;TSS1500	chr17:41910030-41910818	S_Shore			NA	17:39265557-39266559
cg10938788	5.1552257175145e-05	0.0255010852419369	0.825254875633704	0.0548464083567321	50754483	TCRTAAACCTCTATATAATATTACAATAATCTCACTTTATCCAAAATTTC	NA		II			ATTCACATCCTGAGTGGACAGAGTAGGGTGGTGCAAGATTTCATCAGAAACTGCAGAAAA[CG]AAACCTTGGATAAAGTGAGACTACTGTAACATCACATAGAGGCCTACGAAAGAGGTTTTG	37	11	94138452	CGAAACCTTGGATAAAGTGAGACTACTGTAACATCACATAGAGGCCTACG	11	93778100	F		chr11:94134226-94134848	S_Shelf			NA
cg08297616	5.15532433400132e-05	0.0255010852419369	0.835191427578055	0.0256514001147238	27727481	CTCCATTTTTTTACCTTTAAAAAAATAAACATTAATAATTTACAAAACCA	37600475	CTCCGTTTTTTTACCTTTAAAAAAATAAACATTAATAATTTACAAAACCG	I	A	Red	CCTTGTGTCACGGCCACACGGAGCTACTGACTGCTGACACCTGCGTCTTCGCCGCCACAC[CG]GCCCTGCAAATCATTAATGCTTATTCTTTCAAAGGCAAAAAAACGGAGAATGATCCGCCA	37	16	85433718	CGGCCCTGCAAATCATTAATGCTTATTCTTTCAAAGGCAAAAAAACGGAG	16	83991219	F						NA	16:83991169-83991265
cg07906745	5.15604881241191e-05	0.0255010852419369	0.798410219361712	0.0714173839716709	36640489	CATTCCACAATTCTAATTCAAACCAATTTTTACAACCTCCTAAATAAATC	NA		II			TAAACTAGTTCCATTCCACAGTTCTAGTTCAAACCAGTTTTTACAGCCTCCTGGGTGGGT[CG]TCTTGACCCAAACTCTTGTGTTGTTACATTTTGAGAGGTTTTCATACCAGAATGTACCAA	37	1	109639152	CGACCCACCCAGGAGGCTGTAAAAACTGGTTTGAACTAGAACTGTGGAAT	1	109440675	R	3'UTR	chr1:109642663-109643384	N_Shelf			NA
cg22612448	5.15738969338019e-05	0.0255010852419369	0.476489036227493	0.0719004253349302	44674486	CTCAAACCCACACCTTTCCTTAACCATTCCTTTCTTTTTAATCAACTACA	13747358	CTCAAACCCGCGCCTTTCCTTAACCATTCCTTTCTTTTTAATCAACTACG	I	T	Red	TTAGCTGGTCTGCAACTCCCTTAAGTGAAAAGAAAAGGAGTCAGGTCCAAAAAATAAAAA[CG]CAGCTGACCAAAAAGAAAGGAATGGCTAAGGAAAGGCGCGGGTTTGAGGTTACTTATAAA	37	1	217203173	CGCAGCTGACCAAAAAGAAAGGAATGGCTAAGGAAAGGCGCGGGTTTGAG	1	215269796	F	5'UTR;5'UTR;5'UTR					TRUE
cg27125044	5.16660698645525e-05	0.0255010852419369	0.311715292118944	0.0468927956172872	28649380	AACCAAACAAAATCTAAAACAAAACTATAAACCAAAAAAAATCACAAACA	43678453	AACCGAACGAAATCTAAAACAAAACTATAAACCAAAAAAAATCGCAAACG	I	T	Red	TTAGGTCACCCATTCGTTTTCCAGCAGCCGCTGGGTTACTTCCCACCAGCTTTGCAAAGA[CG]CCTGCGATTTCCTTTGGTCTACAGTTCTGTCCTAGACTTCGTTCGGCTGATCGATGAAGG	37	12	115134950	CGCCTGCGATTTCCTTTGGTCTACAGTTCTGTCCTAGACTTCGTTCGGCT	12	113619333	F		chr12:115135925-115136350	N_Shore		RDMR	NA	12:113619245-113619773
cg00078861	5.16710389271035e-05	0.0255010852419369	0.623619869056229	0.0546501311518501	62747500	AATAAAATTTATAAATCTACAAAATAAAATCCTACATCCTACCCCCTAAC	NA		II			AGGATGAGAGCAGTGAAGTTTGTGGATCTGCAGAGTGAGGTCCTACATCCTGCCCCCTGG[CG]AGCAGCAAGAGAAAAATGTGGCTCAGCCAGTTTTATTGGAGGGAGACAGAGATGGCTTTG	37	5	154429562	CGCCAGGGGGCAGGATGTAGGACCTCACTCTGCAGATCCACAAACTTCAC	5	154409755	R						TRUE		5:154429253-154430343	Unclassified
cg08310837	5.17599739671438e-05	0.0255173310620748	0.437203220993418	0.0559307650639134	14667311	ATACCCTCTCCCTACTATCTACACCCTAAACAACATAAAACTAAAAAACC	NA		II			TCTCCAGCCCCATGCCCTCTCCCTGCTGTCTGCACCCTGGGCAGCATGAGGCTGGAGAGC[CG]AGTTCATTCTTGTGGTCGCCCCTTTCCTCAGGGCCTACTTGGAAGTGCACCAGCAGGAGC	37	16	67572860	CGGCTCTCCAGCCTCATGCTGCCCAGGGTGCAGACAGCAGGGAGAGGGCA	16	66130361	R	Body	chr16:67571252-67572728	S_Shore			TRUE
cg09690103	5.18593502034139e-05	0.0255386836332544	0.229420067240653	0.0410696390389587	35615504	CACAAAACACATAATTTATAAAACCCATAATACCATAACAATATAAAAAC	NA		II			ATTATGCATAGCACAAAGCACATGATTTATAAAGCCCATGGTACCATAACAATGTAAAAA[CG]TCCTGTCAGATCTCTGGGAAGAAACTCTATATCCCAGTTCAATAACAAAGACACTGGAAA	37	4	14603924	ACAAAGCACATGATTTATAAAGCCCATGGTACCATAACAATGTAAAAACG	4	14213022	R						TRUE
cg05573809	5.20382828211837e-05	0.0255546756238223	0.665349951278502	0.0772789291829946	19775470	CTCCCTTCTAACTAAAATAATCAAAATATAATACTACCTAAAAACCAAAC	NA		II			AGAAAACCTAATTCATTGAATTAAACATTGGAAAGAATCTAAGTGAGTCACTGTATCCTT[CG]CTTGGTCTTTAGGCAGCACCACACCTTGATCATTCCAGCCAGAAGGGAGGTAATCATATT	37	5	14036481	CGCTTGGTCTTTAGGCAGCACCACACCTTGATCATTCCAGCCAGAAGGGA	5	14089481	F						TRUE
cg02736016	5.20650765976456e-05	0.0255546756238223	0.826362076713137	0.0289354666970245	60752349	AAAAAACACATTCACAAATAACTTACACAAATTAATAAACAATTAAACCC	NA		II			ACGTCCAGCAGGAAGGGCACATTCACAGATGACTTGCACAAGTTGGTAGACAATTGGGCC[CG]AGATGCCATGAATCTCTCAGGCAGGAGAGGAAGCAAAGGGCACATGAATTACGAGGTAAG	37	12	1017144	CGGGCCCAATTGTCTACCAACTTGTGCAAGTCATCTGTGAATGTGCCCTT	12	887405	R	Body			low-CpG:887401-887414		NA
cg12914966	5.21436184005783e-05	0.0255546756238223	0.669225855460352	0.0758312845809228	33653461	AAAACAAAAAAATCACTTACATCTAAAAAACACAACTTACACATAAACCA	34730423	AAAACAAAAAAATCACTTACATCTAAAAAACACAACTTACACGTAAACCG	I	A	Red	ACTCGGGAGGCTAAGGCAGGAGAATCACTTGCATCTGGGAGGCACAGCTTGCACGTGAAC[CG]AGATGGTGCCATTGCACTCTGCACTCCAGCCTGGGAGACAGAGTGAGACTCTTGTCTCCA	37	6	28830789	CGGTTCACGTGCAAGCTGTGCCTCCCAGATGCAAGTGATTCTCCTGCCTT	6	28938768	R		chr6:28831682-28832134	N_Shore			NA
cg08884979	5.22546104928421e-05	0.0255546756238223	0.755081825078675	0.0718522461583816	50628325	CATTCTCTAATTTAAAAACATTAACCATTAACATTTCAAAAAAACCTTAC	NA		II			AACTTCAGGTCCCTGCAACTCAGCCCCCACCACAAACACAGCCCTGGAAACATACAGTGG[CG]CAAGGTCCTCTTGAAATGTTAATGGTTAATGTTCCCAAACCAGAGAATGCTTTGAAAATG	37	15	52012670	ATTCTCTGGTTTGGGAACATTAACCATTAACATTTCAAGAGGACCTTGCG	15	49799962	F	3'UTR;3'UTR					NA
cg02516101	5.22557657680035e-05	0.0255546756238223	0.663744361700916	0.0769552885855852	52764423	TAACACATAACAATCAAAAAATCCTAAAAAACTTACCCCTTCCCRCTCTC	NA		II			CATAAATATACTGCACATGACCCCCCAGTCTCTCCCCACTCACCGGCTGTCTGCAGAGAA[CG]AGAGCGGGAAGGGGCAAGCCCTTCAGGACCCCCTGACTGCTATGTGCCAGCCACCCAGAC	37	22	38711891	CGAGAGCGGGAAGGGGCAAGCCCTTCAGGACCCCCTGACTGCTATGTGCC	22	37041837	F	5'UTR;5'UTR	chr22:38712684-38713333	N_Shore		RDMR	NA
cg23584087	5.22651671103299e-05	0.0255546756238223	0.826055990361552	0.0435506363575894	21661411	ACATTTAATTCTCTATTTCCTTCTTAACATATAAATAACTACTTCAAATC	NA		II			TCTTTTGATCAACATTTGATTCTCTATTTCCTTCTTAGCATATAGATAGCTGCTTCAGGT[CG]TGAAAAAATACATTTAGTGAAATGAAACATAGTAGATATGTTCACCAAGAAACTAAAAAG	37	13	33626629	CGACCTGAAGCAGCTATCTATATGCTAAGAAGGAAATAGAGAATCAAATG	13	32524629	R	Body					TRUE
cg03981685	5.23024529472295e-05	0.0255546756238223	0.863890879843076	0.0384356142486296	43744510	CTTTCACCATTTATAACCTAAAAACACTATCTTAACCAACCCTAAACTTC	NA		II			CTGGAATTTGCCTTTCACCATTTGTAGCCTAAAGGCACTGTCTTGGCCAGCCCTGGGCTT[CG]TGCAGCTTCTGCCTCTTCACCTGCATCACTAACAGGGCGATCGCTATCACAAGGGTAGAA	37	1	87615654	TTTCACCATTTGTAGCCTAAAGGCACTGTCTTGGCCAGCCCTGGGCTTCG	1	87388242	R	Body	chr1:87617153-87617417	N_Shore			TRUE
cg15565180	5.23406180042988e-05	0.0255546756238223	0.904925111858163	0.0215920802306043	66609454	ATAAAAAAACACATAAACTAACRACAAACATTTCAAAAATAATTACRCCC	NA		II			AAAACATTTTAAATGTAAGTTCTATAACTGTAACATAAGTTGTAATTCGGATCTCCCTTA[CG]GGCGCAATCACTTTTGAAATGTCTGCCGTCAGCTTATGTGTTTTTCCATTTGCTTTATGG	37	1	247245211	CGGGCGCAATCACTTTTGAAATGTCTGCCGTCAGCTTATGTGTTTTTCCA	1	245311834	F		chr1:247241579-247242201	S_Shelf			NA
cg27096172	5.2586250232486e-05	0.025647113729554	0.710955669785833	0.0545795257957504	23610476	ACTCCTCCTCTAATAAACAACCTAAAATATTTATACTCAAAAAAAACAAC	NA		II			AGATTTCTAAAGCTCCTCCTCTAGTGAGCAACCTGGGATGTTTGTGCTCAAAGAAAACAG[CG]TTTCCAGAGCACCATGGCGCCTAGAAGTGGGCTGGCCAATGTGGTCAGGAAGGAAGGGTG	37	7	158350433	CGCTGTTTTCTTTGAGCACAAACATCCCAGGTTGCTCACTAGAGGAGGAG	7	158043194	R	Body;Body;Body	chr7:158349387-158350091	S_Shore			NA
cg05849676	5.2786699850345e-05	0.0256783930589974	0.727016028612405	0.0478978042417682	52691425	TAATAATATAAATACACAATCATTTTAAAAACTAATTTAACTCTAATACC	NA		II			CCAAATTCTCCAAGAAGTAAGAGACTTGTGAGTAAGCTCATATGAGGAAAGAGGAAACTA[CG]GTACCAGAGCCAAACCAGCTTTTAAAATGACTGTGTATTTACATTATCAGACAAATGAAC	37	12	10171151	CGGTACCAGAGCCAAACCAGCTTTTAAAATGACTGTGTATTTACATTATC	12	10062418	F	3'UTR					TRUE
cg06606381	5.27873821228192e-05	0.0256783930589974	0.873871702875164	0.0509024200302571	67664335	ACCTACTCACCTACTTAAAAAACTACAATAAAACCTTTCTCACCCCATCA	47695427	ACCTACTCACCTACTTAAAAAACTACAATAAAACCTTTCTCGCCCCATCG	I	C	Grn	CAGTGAGAACAGGCGGCCCCTGGAGGCAGGCAGCCCCGGGCAGGACCTCGAACCCGCCTG[CG]ATGGGGCGAGAAAGGTCCCACTGCAGCCCTCCAAGCAGGTGAGCAGGTCCCTCCCCGACC	37	12	133084897	ACCTGCTCACCTGCTTGGAGGGCTGCAGTGGGACCTTTCTCGCCCCATCG	12	131594970	F	Body					NA	12:131594903-131595500
cg23580038	5.28194972323875e-05	0.0256783930589974	0.403806084279222	0.0495002228222704	18700347	ACATAACCTTCAACAAATCACTTAACATCTTCCAAACCCCAATTCCTACA	66600306	ACATAACCTTCGACAAATCGCTTAACATCTTCCAAACCCCAATTCCTACG	I	C	Grn	CGGGTGTGGTCTGCATGACCTTCGGCAAGTCGCTTGACATCTTCCAGGCCCCAATTCCTG[CG]CCCTCACAGGAGGCAGGGGGCCATCCCACAGGCTTTGAGGTCGGTCGAGCACCCAGCGGG	37	11	45201741	GCATGACCTTCGGCAAGTCGCTTGACATCTTCCAGGCCCCAATTCCTGCG	11	45158317	R	Body	chr11:45201783-45202728	N_Shore			NA		11:45201654-45202723	Unclassified_Cell_type_specific
cg19747992	5.29089135360516e-05	0.0256944410953342	0.832550251407998	0.0959518680403317	24671344	ACTCTTTCCTCATCAAATCCAACTAAAAATAAACATTACTTAAATTAAAC	NA		II			CTGGAGGCGGGGGAATGGGGGGTGAGGGGGGGCCTGAGCTTTCATCAGTCTGTTTGCCAC[CG]CCTAACCCAAGCAATGCCCATCCCCAGCTGGACCTGATGAGGAAAGAGTGAGGGCTGTCT	37	1	11713643	CGCCTAACCCAAGCAATGCCCATCCCCAGCTGGACCTGATGAGGAAAGAG	1	11636230	F	TSS1500;Body;TSS1500;TSS1500;TSS1500	chr1:11714217-11715304	N_Shore			NA
cg23469117	5.32745307304378e-05	0.0258078962812858	0.884003866987384	0.0247515064983759	15601421	AAAACATAACTAAAAAACTCTATAAAACTTTCAATCCTCACATACCTCAC	NA		II			CTGACCTAGTGGGTAGCCAGAGCTGAGAGGACAGAGCAGAGCTTGAGAGGAACAATATTT[CG]TGAGGCATGTGAGGATTGAAAGCCTCATAGAGTCCTTCAGCCATGCTCTTGGCATAAGGA	37	22	21985646	CGTGAGGCATGTGAGGATTGAAAGCCTCATAGAGTCCTTCAGCCATGCTC	22	20315646	F	TSS1500;TSS1500	chr22:21982786-21984484	S_Shore			NA
cg04417954	5.32955403420871e-05	0.0258078962812858	0.0178214140427093	0.00532095022981089	14611425	AAAAAAACTCTATACACAAATCCATCCAAAACCCRACCCTAAAATAACTC	NA		II			ACGCGCTCGTGGGGGGAGCTCTGTGCACAAGTCCATCCAGGGCCCGGCCCTGGGGTGGCT[CG]GGTTGTTGGAACCACGACGGGATTCCGTGTCGAGTGTGAGGCTCTGCTCCTTTTACTCCT	37	15	91073943	GGGGAGCTCTGTGCACAAGTCCATCCAGGGCCCGGCCCTGGGGTGGCTCG	15	88874947	R	Body;Body	chr15:91072689-91073976	Island			NA	15:88873730-88875119
cg25762753	5.33407919982982e-05	0.0258078962812858	0.872756229720548	0.037335607616988	12797508	AAATAATACTAAACTCAAATACCCCATACTATCTCCACACATAATCTATC	NA		II			TGTCTGATCCTGGATGGTGCTGGGCTCAGGTGCCCCATGCTGTCTCCACACATGATCTGT[CG]GTCACTCTAGCTCTTGTTCTCTCTAGCTCTTGTTCTCTATGTCCAGTCGGCTGGGGTCAA	37	3	119963802	GATGGTGCTGGGCTCAGGTGCCCCATGCTGTCTCCACACATGATCTGTCG	3	121446492	R	TSS1500;TSS1500					NA
cg05772946	5.340004404738e-05	0.0258078962812858	0.919973999156858	0.0257479228804947	16619447	TCATCTACAATATATTTTCTAAACACTCTACCCRACTAATCCTATAAAAC	NA		II			GTAATTTCACATCATCTGCAATATATTTTCTGGACACTCTGCCCGACTAGTCCTATGGGA[CG]TTGTCATTCATGTGCAAATCAGGCCCTATATACTAAGGGAGGAAAACAGTTGAGGACCTC	37	16	4545139	CGTCCCATAGGACTAGTCGGGCAGAGTGTCCAGAAAATATATTGCAGATG	16	4485140	R	TSS1500;5'UTR;5'UTR;5'UTR					NA
cg25339368	5.34258114646639e-05	0.0258078962812858	0.915649011889705	0.0251329836027385	21676341	TCAATATTTATTTATATTAATAATCATCCCTTAAACTCAAATCCAAAAAC	NA		II			AGGGCATAAAATCAATGTTTGTTTATATTGATAATCATCCCTTAAACTCAGATCCAGGGG[CG]TCAAGAGACCTGAGCCCGGCCCCGGTGTGCCGCGCACTGGCCATGTGTCCGGAGAGGGCT	37	17	80819400	CGCCCCTGGATCTGAGTTTAAGGGATGATTATCAATATAAACAAACATTG	17	78412689	R	Body	chr17:80818598-80818803	S_Shore			NA	17:78412689-78412741	17:80819305-80819422	Unclassified_Cell_type_specific
cg08899105	5.36112104073442e-05	0.0258700214322202	0.270255821540463	0.0481203888932512	13724350	TTAAATCCAAAATATAAAATCAAAACTATCTCTACAATCCTACCTTAACC	NA		II			CCTGTAGTTTGGGGAAAATGTGATCACTGATCTTGAAGGAGAGAATGTTTCAGAAGCATC[CG]GCTAAGGCAGGATTGTAGAGATAGTCTTGATTTTATACTTTGGATTTAATTCTGATGAGT	37	15	93450671	CGGCTAAGGCAGGATTGTAGAGATAGTCTTGATTTTATACTTTGGATTTA	15	91251675	F	Body;Body	chr15:93447556-93447823	S_Shelf			TRUE
cg15872079	5.37896472478332e-05	0.0258749724449987	0.7759984955174	0.0414592550629621	38689364	ATACCTCCATAACTAACTATAACAACACTATTAAAAACCAAACTACAAAC	NA		II			CACCATGCCTGGCTGTAAATGCTTTTCTTGCTGTTTGTTTAGTATGTGGTGCATTTTGTT[CG]TCTGCAGTTTGGTTTCTAACAGTGCTGTCATAGCCAGTCATGGAGGTACCCTGGTTGTGT	37	3	32442229	CGTCTGCAGTTTGGTTTCTAACAGTGCTGTCATAGCCAGTCATGGAGGTA	3	32417233	F	Body;Body	chr3:32443152-32443455	N_Shore			TRUE		3:32442141-32442297	Unclassified_Cell_type_specific
cg09962925	5.38026385407914e-05	0.0258749724449987	0.953718027072275	0.0157493311680137	47617424	TACCAATTCCATCCATCCCCTTACTTCAAATTTCTTTAACAAATTAAACA	12771455	TACCGATTCCGTCCGTCCCCTTACTTCAAATTTCTTTAACGAATTAAACG	I	A	Red	CATCCAGATGACCGTGCGTGCCGCCGTCCACTGGGCTTTCTCATTAACCCGTGGTCACAC[CG]TCCAATTCGTCAAAGAAACCTGAAGCAAGGGGACGGACGGAACCGGCACATGCATGGGTG	37	16	86228639	TGCCGGTTCCGTCCGTCCCCTTGCTTCAGGTTTCTTTGACGAATTGGACG	16	84786140	F						NA	16:84786092-84786207
cg00742098	5.38026741336456e-05	0.0258749724449987	0.641616107270005	0.0554820891569773	51728492	AATAACATTACATACTTACATTACATTTCATTTCCTTCTTAAAAATTCTC	NA		II			GGACAGAGTTAAGTAACATTGCATACTTGCATTGCATTTCATTTCCTTCTTGAAGATTCT[CG]ATTCTCCTCAGCTAATTAAAAGTTCTTAGAAGTTCACCTATAAAGAGAATATTTAGCATT	37	16	17911664	CGAGAATCTTCAAGAAGGAAATGAAATGCAATGCAAGTATGCAATGTTAC	16	17819165	R						TRUE
cg04986504	5.38718718682727e-05	0.0258749724449987	0.784337308118111	0.035267124111594	36689393	CATTATCCTAACTAAAACACAATATCAATCACAACAAACTAAAACCAACA	19680328	CGTTATCCTAACTAAAACACGATATCAATCACGACAAACTAAAACCAACG	I	A	Red	TCTGTCCTGTGAAATCCTCAGGAAAAATCCCAGCCCCCAGCCTGGCATTCAAGCCATCAC[CG]CTGGCCTTAGTCTGCCGTGATTGACACCGTGCTCCAGCCAGGATAACGCACTTGCAGCTC	37	11	12031266	CGCTGGCCTTAGTCTGCCGTGATTGACACCGTGCTCCAGCCAGGATAACG	11	11987842	F	TSS1500;TSS1500;TSS1500	chr11:12029737-12030841	S_Shore			NA
cg01305427	5.3905482563682e-05	0.0258749724449987	0.934084769622718	0.0155433006794256	72639494	TTCCAAACCCATACTTCCAACCATTACATTTTACACTTTTTTTTTAAAAC	NA		II			ATGTCTCTGATTTCCAAGCCCATGCTTCCAACCATTACATTTTACACTTTTTTTTTGAAA[CG]GAGTCTGGCCCTGTTGCCTAGGCTGGAGTGCAATGGCACGATCTCAGCTCACTGCAACCT	37	10	99397203	TCCAAGCCCATGCTTCCAACCATTACATTTTACACTTTTTTTTTGAAACG	10	99387193	R		chr10:99400263-99400982	N_Shelf			NA
cg17830754	5.39801531944467e-05	0.0258835402779511	0.142511414870871	0.0263434908751877	17690403	ATAAAAATCTAAATCRACRATACTACACTACAAAATATCACCCTATAAAC	NA		II			TGACAGCCACCCTCAGGGGCCAAGGCCCACGGGGAGAGTGAGACCCTCCTGAGGGCTCAC[CG]TCCACAGGGTGACACTCTGTAGTGCAGCACCGTCGACCCAGACCCCTATTATATACAGCA	37	19	5679875	TAGGGGTCTGGGTCGACGGTGCTGCACTACAGAGTGTCACCCTGTGGACG	19	5630875	F	TSS1500;TSS1500;TSS1500;TSS1500;Body;TSS1500;TSS1500	chr19:5680433-5681417	N_Shore			NA	19:5630778-5632417
cg15251256	5.4097656815307e-05	0.0259010028710857	0.54634586061296	0.0908435303952749	17723319	TCRTTTATCACAAATTTATCCTCTAAACTCTTCATTTATTTATTTAACCC	NA		II			TACGTGTATGAGGAGAATGTGGCAAAGTCTGGCACGTGGTAGTGCTTCAATAAAGGTTTA[CG]GGTCAAATAAACAAATGAAGAGCTCAGAGGACAAACCTGTGACAAACGAACAGAAATTAA	37	12	46101447	CGGGTCAAATAAACAAATGAAGAGCTCAGAGGACAAACCTGTGACAAACG	12	44387714	F						TRUE
cg10090418	5.41302905504264e-05	0.0259010028710857	0.905666597235384	0.0344578236164789	38708373	CCTACTCCCAAACCTTTATACACCCCCACAATTATAAATAAATAAAACAC	NA		II			CACGTTAGTCTCCTACTCCCAGGCCTTTATACACCCCCACAGTTGTGAATAAATGGGACA[CG]TTACCACTATTTTGGCCTTTGTACACATTGAATGCAACAATGTAAAATGCATCTGATAAG	37	2	16767476	CGTGTCCCATTTATTCACAACTGTGGGGGTGTATAAAGGCCTGGGAGTAG	2	16630957	R	Body					NA
cg27134251	5.44433283448895e-05	0.025982452953568	0.556562344599895	0.132247387368419	54780387	CATTTATTACAAAACRTAAACATAATCCRTTCTCTCCCTAAAACCTATTC	NA		II			CTCTCCTCAGACATTTGTTGCAAAGCGTGAGCATAATCCGTTCTCTCCCTAAAACCTGTT[CG]TGTGAAAGCTTCTCAGACTTGCAAAGAATGCGCTTTTGTTCCCGGAAACAGATTTGCTTC	37	8	1365049	ATTTGTTGCAAAGCGTGAGCATAATCCGTTCTCTCCCTAAAACCTGTTCG	8	1352456	R		chr8:1365174-1365503	N_Shore			NA	8:1352353-1352973
cg10420223	5.45123749674195e-05	0.025982452953568	0.587154526491931	0.053295916319311	23716417	AAATACCCAAATTCTTCCTAATCRAACTAAACACTAATCACTAAATCCAC	NA		II			TCTGCACGGCTAAGTGCCCAGGTTCTTCCTAATCGAGCTGAACACTAGTCACTGGGTCCA[CG]GTTCTCTTCCGTGACCCATGGCTTCTAATAGAGCTGTAACAACCACCACATGACCCAAGA	37	6	29526561	AGTGCCCAGGTTCTTCCTAATCGAGCTGAACACTAGTCACTGGGTCCACG	6	29634540	R	Body					NA
cg19827716	5.46381469053573e-05	0.025982452953568	0.165976575133415	0.026509166415132	42682394	AACAAATAAAATAAATCCTTTCCTAAAACAAAACTAAAAATTAAAACTCA	38665391	AACGAATAAAATAAATCCTTTCCTAAAACAAAACTAAAAATTAAAACTCG	I	A	Red	GTTGCGGGTCAGAGCGAGTAGGGTGGGTCCTTTCCTGGGACAGGACTGGGAATTGGGGCT[CG]AAGTAGGGGAGGAAAGAGCACAGAGGAAGCCAGGCTGCATAGGGTGACTTGCTTTTTGAT	37	1	181287967	CGAGCCCCAATTCCCAGTCCTGTCCCAGGAAAGGACCCACCCTACTCGCT	1	179554590	R		chr1:181287300-181287873	S_Shore			NA	1:179553767-179554673	1:181287853-181288136	Unclassified_Cell_type_specific
cg11814672	5.46447747927302e-05	0.025982452953568	0.905193594096861	0.0444283140225941	45737493	AACAACAAAACCTCTCCCCCAATAATAAACTTCAATTACCAAAACTTCCC	NA		II			GGGAAAGAGCAAGCAGCAGAGCCTCTCCCCCAGTGGTGGACTTCAGTTGCCAGGACTTCC[CG]CATGCTGCTCACCATCCTTTATGCCACTGTATCCTAACCTGTTATTTCTTACCCTTGCCT	37	4	74600153	CGGGAAGTCCTGGCAACTGAAGTCCACCACTGGGGGAGAGGCTCTGCTGC	4	74819017	R						TRUE
cg07303912	5.47131435848424e-05	0.025982452953568	0.0696209390256797	0.0146430663891215	33658317	ACTCAAAATCCTAAATCTCAACAACACATTCCTTAAACAAAATAAATCCA	24668322	GCTCGAAATCCTAAATCTCAACGACACGTTCCTTAAACGAAATAAATCCG	I	A	Red	CCCCCGGAGCGCACGCGCAGCCTGGCTCTGCGCTCAGGCCGGCTGAAAACGCGGGGCGCC[CG]GACTCACCCCGTTCAAGGAACGTGCCGCTGAGATCCAGGACTTCGAGCGTGACCAGGGGC	37	20	6032782	GCTCGAAGTCCTGGATCTCAGCGGCACGTTCCTTGAACGGGGTGAGTCCG	20	5980782	F	Body	chr20:6032675-6033517	Island		DMR	TRUE	20:5980676-5981517
cg07461837	5.48106328912706e-05	0.025982452953568	0.772662437286997	0.0412154502275166	10644361	TTTTTCCCTCTCATCTAAATTATAACAATCACTATTCCTTATAATCATAC	NA		II			GGAATCCTTTATTTTTCCCTCTCATCTGGGTTGTAACAATCACTGTTCCTTGTAGTCATA[CG]ACCCTGACATATTATACGTTTATATGCTTATTGGACATTCATCCCTCTCTAAAATGTGAG	37	16	31214880	TTTTCCCTCTCATCTGGGTTGTAACAATCACTGTTCCTTGTAGTCATACG	16	31122381	R	TSS1500;TSS1500	chr16:31213566-31214287	S_Shore			NA
cg03023237	5.4874663405052e-05	0.025982452953568	0.866070160227139	0.0303284955003837	34663417	AAAACCTAAAAAATAAATCAAACCAAATCTAAAACCACAAAAAAAATAAC	NA		II			CTGGCACTCCCTCGACCCCAGCACAGCCCAGGAGGTATTCCTTGGCCCTCTGGTTCTGGA[CG]TTACTTTTTCTGTGGCTCCAGACTTGGTCTGACTTATCTCCCAGGCTCCAGTGTCTGCAG	37	16	66953047	GAGCCTGGGAGATAAGTCAGACCAAGTCTGGAGCCACAGAAAAAGTAACG	16	65510548	F	TSS1500	chr16:66955943-66956251	N_Shelf			NA
cg04396454	5.49355872427516e-05	0.025982452953568	0.916371667527983	0.0204528574497484	46728386	CCTTATACTTAAAACCTTTTTCAAACTCAAAATCCATATTATTACCATCA	18756377	CCTTATACTTAAAACCTTTTTCGAACTCGAAATCCGTATTATTACCGTCG	I	A	Red	CTGGGTTCTTGGCCTTGTGCTTGAGGCCTTTTTCGAACTCGGAGTCCGTGTTGTTGCCGT[CG]ACTGAACTGGAAGGTGCGAAGGATGGTGCGTCTTCCTCTTCTGAGCTCTCTGTTGGAGGT	37	16	89352007	CGACGGCAACAACACGGACTCCGAGTTCGAAAAAGGCCTCAAGCACAAGG	16	87879508	R	Body	chr16:89352528-89352825	N_Shore			NA	16:87879391-87879539
cg19888870	5.49574679136793e-05	0.025982452953568	0.547802309849206	0.0603334848179261	14608383	CACTATACACTACAAATTTACTTACAACAAAACATAATAATAAAAAACAC	NA		II			TTTTGCTTCCCTAGCCTGGGACAAATTTAGCATTTAATATTTACATAGCTGTAGGTGAAA[CG]TGCTTTTTATCACTATGTTCTGTTGCAAGTAAATTTGTAGTGTATAGTGTGGCACAGGAA	37	3	50786715	CGTGCTTTTTATCACTATGTTCTGTTGCAAGTAAATTTGTAGTGTATAGT	3	50761719	F	Body					TRUE
cg20522046	5.50270899929064e-05	0.025982452953568	0.790530967574254	0.0546986900236523	28784469	AATACAACAAACAAATTAATTTCCTCTAACATCTTTACTAATATAAAAAC	NA		II			CATTAAACCCTGATGCAACAAACAGATTAATTTCCTCTAACATCTTTACTAATATAGAAA[CG]AAGAACACGAACTAGTGTCTCTAAGCCACTATAATAGTTGCACATACAACATGAGTGTGG	37	13	52024792	ATGCAACAAACAGATTAATTTCCTCTAACATCTTTACTAATATAGAAACG	13	50922793	R	3'UTR;Body;Body	chr13:52025691-52027946	N_Shore			NA
cg00781388	5.509638709409e-05	0.025982452953568	0.705973512346489	0.0487287270558677	18787466	CTACCCACRCTCAAAACCCAAAAAATCTCTTAAAATAAAATTCATAAAAC	NA		II			CCACCGTTTCACTGCCCACGCTCAGGACCCAGAGGGTCTCTTGAAATAAGGTTCATGAGG[CG]GCCTCTGGATTTGATTACAAGGAAATCTGTTCCCCATCTCAACCCCTCAACTCTCTCTGC	37	16	86995081	TGCCCACGCTCAGGACCCAGAGGGTCTCTTGAAATAAGGTTCATGAGGCG	16	85552582	R						TRUE	16:85552397-85552583
cg04497684	5.51054588203177e-05	0.025982452953568	0.680843408426666	0.0585180644530206	28801368	TTCCAAACATACAAAAATTACATAAAAACTAAATAACCAAAATCAATCAC	NA		II			TATCGGTTTGATTCCAGGCATGCAGGGGTTGCATAGAGACTGAGTAGCCAAGGTCAGTCA[CG]TGGGTGACTCATACCTCCGTGACTGACTCCCTTCTCCTAACAAAAACCCTGGACACCAAG	37	3	9234107	TCCAGGCATGCAGGGGTTGCATAGAGACTGAGTAGCCAAGGTCAGTCACG	3	9209107	R	Body;Body					NA
cg06333058	5.51192265287773e-05	0.025982452953568	0.123790109102878	0.035641982078986	29741500	CCCAACCCCAACAACTAATAAAAACACCACAAATTAAAAACATAAAACCA	11632431	CCCGACCCCAACAACTAATAAAAACGCCGCAAATTAAAAACGTAAAACCG	I	C	Grn	TAAGACTAGGTCCCCGGCCCCAGCAGCTGGTGGGGGCGCCGCAGGTTAGAGACGTGAGGC[CG]CGAGGCTGAGGGCTGTGAAGGCGGTGGGCACGCACGGCGTGCCGGGGCCGCCTGGCTTCG	37	2	29338077	CGGCCTCACGTCTCTAACCTGCGGCGCCCCCACCAGCTGCTGGGGCCGGG	2	29191581	R	TSS1500	chr2:29337983-29338909	Island	high-CpG:29191546-29192008		NA	2:29191342-29192596	2:29338029-29338506	Promoter_Associated
[truncated: 2,204 more rows]
