# Supplementary material for: Liver saturated fat content associates with hepatic DNA methylation in obese individuals
Source: Clin Epigenetics. 2023 Feb 11;15:21. doi: 10.1186/s13148-023-01431-x (PMC9921201; doi:10.1186/s13148-023-01431-x)
Supplement: Supplementary file 5 — Additional file 5: Table S2. Correlation between the top-ranking CpGs and the mRNA expression of their nearby gene(s). The mRNA expression of neighboring genes within the cis distance 500 kb upstream and 100 kb downstream of the gene. [file 13148_2023_1431_MOESM5_ESM.xlsx]

## Sheet: Sheet1
Correlation between the top-ranking CpGs and the mRNA expression of their nearby gene(s). The mRNA expression of neighboring genes within the cis distance 500 kb upstream and 100 kb downstream of the gene.
G1_chr	G1_start	G1_stop	G1_strand	G1_gencode_id	CpG ID	G1_gene_name	G2_chr	G2_start	G2_stop	G2_strand	G2_gencode_id	G2_gene_name	p-value (correlation)
chr1	1950780	1962192	+	ENSG00000187730.6	cg14522944	GABRD	chr1	1497726	1499904	-	ENSG00000215791.2	AL645728.2	#N/A
chr1	1950780	1962192	+	ENSG00000187730.6	cg14522944	GABRD	chr1	1510355	1511373	+	ENSG00000215014.3	AL645728.1	#N/A
chr1	1950780	1962192	+	ENSG00000187730.6	cg14522944	GABRD	chr1	1515136	1515379	+	ENSG00000236684.1	AL645728.3	#N/A
chr1	1950780	1962192	+	ENSG00000187730.6	cg14522944	GABRD	chr1	1533392	1535476	-	ENSG00000228594.1	C1orf233	#N/A
chr1	1950780	1962192	+	ENSG00000187730.6	cg14522944	GABRD	chr1	1549138	1551175	-	ENSG00000272106.1	RP11-345P4.9	#N/A
chr1	1950780	1962192	+	ENSG00000187730.6	cg14522944	GABRD	chr1	1567474	1570639	+	ENSG00000189409.8	MMP23B	0.153324107944413
chr1	1950780	1962192	+	ENSG00000187730.6	cg14522944	GABRD	chr1	1590786	1594063	+	ENSG00000272004.1	RP11-345P4.10	#N/A
chr1	1950780	1962192	+	ENSG00000187730.6	cg14522944	GABRD	chr1	1603429	1604850	+	ENSG00000269737.1	RP11-345P4.7	#N/A
chr1	1950780	1962192	+	ENSG00000187730.6	cg14522944	GABRD	chr1	1631369	1633249	+	ENSG00000215914.3	MMP23A	#N/A
chr1	1950780	1962192	+	ENSG00000187730.6	cg14522944	GABRD	chr1	1655951	1668690	+	ENSG00000227775.3	RP1-283E3.4	#N/A
chr1	1950780	1962192	+	ENSG00000187730.6	cg14522944	GABRD	chr1	1822910	1824097	+	ENSG00000231050.1	RP1-140A9.1	#N/A
chr1	1950780	1962192	+	ENSG00000187730.6	cg14522944	GABRD	chr1	1846266	1848735	+	ENSG00000169885.5	CALML6	#N/A
chr1	1950780	1962192	+	ENSG00000187730.6	cg14522944	GABRD	chr1	1849029	1850712	-	ENSG00000178821.8	TMEM52	#N/A
chr1	1950780	1962192	+	ENSG00000187730.6	cg14522944	GABRD	chr1	1944652	1946969	-	ENSG00000233542.1	RP11-547D24.1	#N/A
chr1	1950780	1962192	+	ENSG00000187730.6	cg14522944	GABRD	chr1	1980642	1981509	-	ENSG00000226969.1	RP11-547D24.3	#N/A
chr1	1950780	1962192	+	ENSG00000187730.6	cg14522944	GABRD	chr1	1447531	1470067	+	ENSG00000197785.9	ATAD3A	0.388320428212578
chr1	1950780	1962192	+	ENSG00000187730.6	cg14522944	GABRD	chr1	1470554	1475833	-	ENSG00000205090.4	TMEM240	#N/A
chr1	1950780	1962192	+	ENSG00000187730.6	cg14522944	GABRD	chr1	1477053	1510249	-	ENSG00000160075.10	SSU72	0.749513512073798
chr1	1950780	1962192	+	ENSG00000187730.6	cg14522944	GABRD	chr1	1550795	1565990	+	ENSG00000197530.8	MIB2	0.224285478229241
chr1	1950780	1962192	+	ENSG00000187730.6	cg14522944	GABRD	chr1	1592939	1624167	-	ENSG00000189339.7	SLC35E2B	#N/A
chr1	1950780	1962192	+	ENSG00000187730.6	cg14522944	GABRD	chr1	1604714	1605836	+	ENSG00000269227.1	RP11-345P4.6	#N/A
chr1	1950780	1962192	+	ENSG00000187730.6	cg14522944	GABRD	chr1	1634169	1655766	-	ENSG00000008128.18	CDK11A	#N/A
chr1	1950780	1962192	+	ENSG00000187730.6	cg14522944	GABRD	chr1	1634175	1669127	-	ENSG00000268575.1	RP1-283E3.8	#N/A
chr1	1950780	1962192	+	ENSG00000187730.6	cg14522944	GABRD	chr1	1656277	1677431	-	ENSG00000215790.2	SLC35E2	#N/A
chr1	1950780	1962192	+	ENSG00000187730.6	cg14522944	GABRD	chr1	1716729	1822495	-	ENSG00000078369.13	GNB1	0.807487336302852
chr1	1950780	1962192	+	ENSG00000187730.6	cg14522944	GABRD	chr1	1853396	1935276	-	ENSG00000142609.13	C1orf222	#N/A
chr1	1950780	1962192	+	ENSG00000187730.6	cg14522944	GABRD	chr1	1570603	1590473	-	ENSG00000248333.3	CDK11B	#N/A
chr1	1950780	1962192	+	ENSG00000187730.6	cg14522944	GABRD	chr1	1682671	1711896	-	ENSG00000008130.11	NADK	0.721541393062232
chr1	1950780	1962192	+	ENSG00000187730.6	cg14522944	GABRD	chr1	1981909	2116834	+	ENSG00000067606.11	PRKCZ	0.964918912153425
chr1	19991780	20006055	+	ENSG00000158748.3	cg03056854	HTR6	chr1	19623574	19624397	+	ENSG00000270728.1	RP4-657E11.10	#N/A
chr1	19991780	20006055	+	ENSG00000158748.3	cg03056854	HTR6	chr1	19630459	19638640	-	ENSG00000053371.8	AKR7A2	0.0637002995485387
chr1	19991780	20006055	+	ENSG00000158748.3	cg03056854	HTR6	chr1	19631570	19631676	-	ENSG00000200403.1	RNU6-1099P	#N/A
chr1	19991780	20006055	+	ENSG00000158748.3	cg03056854	HTR6	chr1	19646299	19646554	-	ENSG00000265192.1	RN7SL85P	#N/A
chr1	19991780	20006055	+	ENSG00000158748.3	cg03056854	HTR6	chr1	19750878	19751163	+	ENSG00000240490.2	RN7SL277P	#N/A
chr1	19991780	20006055	+	ENSG00000158748.3	cg03056854	HTR6	chr1	19837087	19837227	+	ENSG00000201609.1	RNU4-28P	#N/A
chr1	19991780	20006055	+	ENSG00000158748.3	cg03056854	HTR6	chr1	19858664	19858768	-	ENSG00000239027.1	snoU13	#N/A
chr1	19991780	20006055	+	ENSG00000158748.3	cg03056854	HTR6	chr1	19934608	19935062	+	ENSG00000226396.1	RPS14P3	#N/A
chr1	19991780	20006055	+	ENSG00000158748.3	cg03056854	HTR6	chr1	19536995	19567198	+	ENSG00000230424.1	RP1-43E13.2	#N/A
chr1	19991780	20006055	+	ENSG00000158748.3	cg03056854	HTR6	chr1	19542158	19578046	-	ENSG00000127463.9	EMC1	#N/A
chr1	19991780	20006055	+	ENSG00000158748.3	cg03056854	HTR6	chr1	19578033	19586622	+	ENSG00000053372.4	MRTO4	0.333809300856379
chr1	19991780	20006055	+	ENSG00000158748.3	cg03056854	HTR6	chr1	19592476	19600688	-	ENSG00000211454.9	AKR7L	#N/A
chr1	19991780	20006055	+	ENSG00000158748.3	cg03056854	HTR6	chr1	19609052	19615744	-	ENSG00000162482.4	AKR7A3	0.944968046506115
chr1	19991780	20006055	+	ENSG00000158748.3	cg03056854	HTR6	chr1	19638820	19655794	+	ENSG00000040487.8	PQLC2	#N/A
chr1	19991780	20006055	+	ENSG00000158748.3	cg03056854	HTR6	chr1	19923473	19984549	+	ENSG00000270136.1	MINOS1-NBL1	#N/A
chr1	19991780	20006055	+	ENSG00000158748.3	cg03056854	HTR6	chr1	19923477	19956314	+	ENSG00000173436.9	MINOS1	#N/A
chr1	19991780	20006055	+	ENSG00000158748.3	cg03056854	HTR6	chr1	19967048	19984945	+	ENSG00000158747.9	NBL1	#N/A
chr1	19991780	20006055	+	ENSG00000158748.3	cg03056854	HTR6	chr1	19401000	19536770	-	ENSG00000127481.10	UBR4	0.38591583717955
chr1	19991780	20006055	+	ENSG00000158748.3	cg03056854	HTR6	chr1	19665267	19812066	-	ENSG00000077549.13	CAPZB	0.732117371650593
chr1	19991780	20006055	+	ENSG00000158748.3	cg03056854	HTR6	chr1	20008706	20126438	-	ENSG00000162542.9	TMCO4	#N/A
chr1	19991780	20006055	+	ENSG00000158748.3	cg03056854	HTR6	chr1	19918296	19923326	-	ENSG00000235185.1	RP5-1056L3.1	#N/A
chr1	24197016	24285549	-	ENSG00000188822.6	cg03056854	CNR2	chr1	24104895	24114722	+	ENSG00000057757.5	PITHD1	#N/A
chr1	24197016	24285549	-	ENSG00000188822.6	cg03056854	CNR2	chr1	24117460	24122029	+	ENSG00000011009.6	LYPLA2	0.856541668319288
chr1	24197016	24285549	-	ENSG00000188822.6	cg26151675	CNR2	chr1	24122089	24127271	-	ENSG00000117308.10	GALE	0.0406908229871816
chr1	24197016	24285549	-	ENSG00000188822.6	cg26151675	CNR2	chr1	24208284	24208575	-	ENSG00000264347.1	RN7SL24P	#N/A
chr1	24197016	24285549	-	ENSG00000188822.6	cg26151675	CNR2	chr1	24208745	24208842	+	ENSG00000238538.1	snoU13	#N/A
chr1	24197016	24285549	-	ENSG00000188822.6	cg26151675	CNR2	chr1	24227961	24229227	-	ENSG00000229106.1	RP11-4M23.2	#N/A
chr1	24197016	24285549	-	ENSG00000188822.6	cg26151675	CNR2	chr1	24233601	24234375	+	ENSG00000232557.3	RP11-4M23.3	#N/A
chr1	24197016	24285549	-	ENSG00000188822.6	cg26151675	CNR2	chr1	24255560	24255637	+	ENSG00000264926.1	MIR378F	#N/A
chr1	24197016	24285549	-	ENSG00000188822.6	cg26151675	CNR2	chr1	24275506	24275873	-	ENSG00000230228.2	RP11-4M23.4	#N/A
chr1	24197016	24285549	-	ENSG00000188822.6	cg26151675	CNR2	chr1	24285599	24289952	+	ENSG00000189266.7	PNRC2	0.805096113712616
chr1	24197016	24285549	-	ENSG00000188822.6	cg26151675	CNR2	chr1	24334371	24335009	-	ENSG00000215905.4	RP11-4M23.7	#N/A
chr1	24197016	24285549	-	ENSG00000188822.6	cg26151675	CNR2	chr1	24554407	24554520	+	ENSG00000221032.3	AL590683.1	#N/A
chr1	24197016	24285549	-	ENSG00000188822.6	cg26151675	CNR2	chr1	24606257	24606345	-	ENSG00000266511.1	AL590683.2	#N/A
chr1	24197016	24285549	-	ENSG00000188822.6	cg26151675	CNR2	chr1	24086872	24104777	-	ENSG00000236810.1	RP5-886K2.3	#N/A
chr1	24197016	24285549	-	ENSG00000188822.6	cg26151675	CNR2	chr1	24128375	24165110	-	ENSG00000117305.10	HMGCL	0.435799561672629
chr1	24197016	24285549	-	ENSG00000188822.6	cg26151675	CNR2	chr1	24171567	24194784	-	ENSG00000179163.11	FUCA1	0.678870254089026
chr1	24197016	24285549	-	ENSG00000188822.6	cg26151675	CNR2	chr1	24291294	24307417	-	ENSG00000188529.10	SRSF10	#N/A
chr1	24197016	24285549	-	ENSG00000188822.6	cg26151675	CNR2	chr1	24382525	24438665	-	ENSG00000142661.14	MYOM3	#N/A
chr1	24197016	24285549	-	ENSG00000188822.6	cg26151675	CNR2	chr1	24393264	24410055	+	ENSG00000230703.1	RP11-293P20.4	#N/A
chr1	24197016	24285549	-	ENSG00000188822.6	cg26151675	CNR2	chr1	24446261	24469611	-	ENSG00000142677.3	IL22RA1	#N/A
chr1	24197016	24285549	-	ENSG00000188822.6	cg26151675	CNR2	chr1	24526730	24538183	+	ENSG00000230023.2	RP11-10N16.2	#N/A
chr1	24197016	24285549	-	ENSG00000188822.6	cg26151675	CNR2	chr1	24645812	24690972	+	ENSG00000158055.11	GRHL3	#N/A
chr1	24197016	24285549	-	ENSG00000188822.6	cg26151675	CNR2	chr1	24683489	24743424	-	ENSG00000001460.13	STPG1	#N/A
chr1	24197016	24285549	-	ENSG00000188822.6	cg26151675	CNR2	chr1	24367325	24413289	+	ENSG00000225315.2	RP11-293P20.2	#N/A
chr1	24197016	24285549	-	ENSG00000188822.6	cg26151675	CNR2	chr1	24480647	24514449	-	ENSG00000185436.7	IFNLR1	#N/A
chr1	24197016	24285549	-	ENSG00000188822.6	cg26151675	CNR2	chr1	24634046	24648391	-	ENSG00000232298.2	RP11-10N16.3	#N/A
chr1	24197016	24285549	-	ENSG00000188822.6	cg26151675	CNR2	chr1	24742284	24799466	+	ENSG00000001461.12	NIPAL3	#N/A
chr1	29138654	29190208	+	ENSG00000116329.6	cg17786206	OPRD1	chr1	28749066	28749166	-	ENSG00000206779.1	Y_RNA	#N/A
chr1	29138654	29190208	+	ENSG00000116329.6	cg17786206	OPRD1	chr1	28780052	28780445	+	ENSG00000229820.2	RP1-308E4.1	#N/A
chr1	29138654	29190208	+	ENSG00000116329.6	cg17786206	OPRD1	chr1	28807874	28807992	+	ENSG00000221216.1	RNU6ATAC27P	#N/A
chr1	29138654	29190208	+	ENSG00000116329.6	cg17786206	OPRD1	chr1	28835071	28835274	+	ENSG00000200087.1	SNORA73B	#N/A
chr1	29138654	29190208	+	ENSG00000116329.6	cg17786206	OPRD1	chr1	28843988	28844087	+	ENSG00000238821.1	snoU13	#N/A
chr1	29138654	29190208	+	ENSG00000116329.6	cg17786206	OPRD1	chr1	28852830	28853739	-	ENSG00000231468.2	PRDX3P2	#N/A
chr1	29138654	29190208	+	ENSG00000116329.6	cg17786206	OPRD1	chr1	28905050	28909495	-	ENSG00000197989.9	SNHG12	#N/A
chr1	29138654	29190208	+	ENSG00000116329.6	cg17786206	OPRD1	chr1	28905261	28905334	-	ENSG00000221539.1	SNORD99	#N/A
chr1	29138654	29190208	+	ENSG00000116329.6	cg17786206	OPRD1	chr1	28918712	28921955	+	ENSG00000188060.6	RAB42	#N/A
chr1	29138654	29190208	+	ENSG00000116329.6	cg17786206	OPRD1	chr1	28969740	28975093	+	ENSG00000229388.1	RP11-442N24__B.1	#N/A
chr1	29138654	29190208	+	ENSG00000116329.6	cg17786206	OPRD1	chr1	28975112	28975245	+	ENSG00000270103.2	RNU11	#N/A
chr1	29138654	29190208	+	ENSG00000116329.6	cg17786206	OPRD1	chr1	29016177	29016306	+	ENSG00000252777.1	SCARNA24	#N/A
chr1	29138654	29190208	+	ENSG00000116329.6	cg17786206	OPRD1	chr1	29196995	29203848	-	ENSG00000233427.1	RP1-212P9.3	#N/A
chr1	29138654	29190208	+	ENSG00000116329.6	cg17786206	OPRD1	chr1	29208238	29208347	-	ENSG00000199756.1	Y_RNA	#N/A
chr1	29138654	29190208	+	ENSG00000116329.6	cg17786206	OPRD1	chr1	28655513	28662476	+	ENSG00000130772.9	MED18	#N/A
chr1	29138654	29190208	+	ENSG00000116329.6	cg17786206	OPRD1	chr1	28879597	28905051	+	ENSG00000180098.5	TRNAU1AP	#N/A
chr1	29138654	29190208	+	ENSG00000116329.6	cg17786206	OPRD1	chr1	28995244	29045865	+	ENSG00000162419.8	GMEB1	#N/A
chr1	29138654	29190208	+	ENSG00000116329.6	cg17786206	OPRD1	chr1	29063133	29096287	+	ENSG00000198492.10	YTHDF2	0.978217047495105
chr1	29138654	29190208	+	ENSG00000116329.6	cg17786206	OPRD1	chr1	29194087	29197779	+	ENSG00000226852.2	RP1-212P9.2	#N/A
chr1	29138654	29190208	+	ENSG00000116329.6	cg17786206	OPRD1	chr1	28696114	28826881	+	ENSG00000204138.8	PHACTR4	0.248427482970187
chr1	29138654	29190208	+	ENSG00000116329.6	cg17786206	OPRD1	chr1	28832455	28865812	+	ENSG00000180198.11	RCC1	#N/A
chr1	29138654	29190208	+	ENSG00000116329.6	cg17786206	OPRD1	chr1	28832492	28837404	+	ENSG00000242125.2	SNHG3	#N/A
chr1	29138654	29190208	+	ENSG00000116329.6	cg17786206	OPRD1	chr1	28915835	28969597	-	ENSG00000120656.7	TAF12	#N/A
chr1	29138654	29190208	+	ENSG00000116329.6	cg17786206	OPRD1	chr1	29213603	29446553	+	ENSG00000159023.14	EPB41	#N/A
chr1	65886248	66107242	+	ENSG00000116678.14	cg26342890	LEPR	chr1	65407662	65408048	+	ENSG00000233877.2	RP11-182I10.2	#N/A
chr1	65886248	66107242	+	ENSG00000116678.14	cg26342890	LEPR	chr1	65450291	65451770	-	ENSG00000185031.6	SLC2A3P2	#N/A
chr1	65886248	66107242	+	ENSG00000116678.14	cg26342890	LEPR	chr1	65469153	65469770	-	ENSG00000272506.1	RP4-535B20.4	#N/A
chr1	65886248	66107242	+	ENSG00000116678.14	cg26342890	LEPR	chr1	65488651	65488757	-	ENSG00000212257.1	RNU6-1176P	#N/A
chr1	65886248	66107242	+	ENSG00000116678.14	cg26342890	LEPR	chr1	65523438	65523525	-	ENSG00000265996.1	MIR3671	#N/A
chr1	65886248	66107242	+	ENSG00000116678.14	cg26342890	LEPR	chr1	65524117	65524191	-	ENSG00000199135.1	MIR101-1	#N/A
chr1	65886248	66107242	+	ENSG00000116678.14	cg26342890	LEPR	chr1	65532310	65533420	-	ENSG00000231485.1	RP4-535B20.1	#N/A
chr1	65886248	66107242	+	ENSG00000116678.14	cg26342890	LEPR	chr1	65543096	65543814	-	ENSG00000235804.2	RP4-535B20.2	#N/A
chr1	65886248	66107242	+	ENSG00000116678.14	cg26342890	LEPR	chr1	65558075	65558297	-	ENSG00000234496.2	MRPS21P1	#N/A
chr1	65886248	66107242	+	ENSG00000116678.14	cg26342890	LEPR	chr1	65620163	65620333	+	ENSG00000231622.1	RP4-700A9.1	#N/A
chr1	65886248	66107242	+	ENSG00000116678.14	cg26342890	LEPR	chr1	65764438	65764663	-	ENSG00000234144.1	RP5-1044H5.2	#N/A
chr1	65886248	66107242	+	ENSG00000116678.14	cg26342890	LEPR	chr1	65881499	65881689	+	ENSG00000222624.1	RNU2-15P	#N/A
chr1	65886248	66107242	+	ENSG00000116678.14	cg26342890	LEPR	chr1	65952089	65959871	+	ENSG00000237852.1	RP4-630A11.3	#N/A
chr1	65886248	66107242	+	ENSG00000116678.14	cg26342890	LEPR	chr1	66037232	66037335	+	ENSG00000238931.1	snoU13	#N/A
chr1	65886248	66107242	+	ENSG00000116678.14	cg26342890	LEPR	chr1	65437908	65468159	-	ENSG00000226891.2	RP11-182I10.3	#N/A
chr1	65886248	66107242	+	ENSG00000116678.14	cg26342890	LEPR	chr1	65745139	65772204	-	ENSG00000229294.1	RP5-1044H5.1	#N/A
chr1	65886248	66107242	+	ENSG00000116678.14	cg26342890	LEPR	chr1	65886270	65901690	+	ENSG00000213625.4	LEPROT	0.675936136642612
chr1	65886248	66107242	+	ENSG00000116678.14	cg26342890	LEPR	chr1	66041812	66044063	-	ENSG00000224570.1	RP11-430H12.2	#N/A
chr1	65886248	66107242	+	ENSG00000116678.14	cg26342890	LEPR	chr1	65298912	65432187	-	ENSG00000162434.7	JAK1	0.320865178194837
chr1	65886248	66107242	+	ENSG00000116678.14	cg26342890	LEPR	chr1	65613232	65697828	+	ENSG00000162433.10	AK4	#N/A
chr1	65886248	66107242	+	ENSG00000116678.14	cg26342890	LEPR	chr1	65713902	65881552	+	ENSG00000116675.11	DNAJC6	#N/A
chr1	66258197	66840259	+	ENSG00000184588.13	cg04989278	PDE4B	chr1	65764438	65764663	-	ENSG00000234144.1	RP5-1044H5.2	#N/A
chr1	66258197	66840259	+	ENSG00000184588.13	cg04989278	PDE4B	chr1	65881499	65881689	+	ENSG00000222624.1	RNU2-15P	#N/A
chr1	66258197	66840259	+	ENSG00000184588.13	cg04989278	PDE4B	chr1	65952089	65959871	+	ENSG00000237852.1	RP4-630A11.3	#N/A
chr1	66258197	66840259	+	ENSG00000184588.13	cg04989278	PDE4B	chr1	66037232	66037335	+	ENSG00000238931.1	snoU13	#N/A
chr1	66258197	66840259	+	ENSG00000184588.13	cg04989278	PDE4B	chr1	66226743	66227035	-	ENSG00000239319.2	RN7SL854P	#N/A
chr1	66258197	66840259	+	ENSG00000184588.13	cg04989278	PDE4B	chr1	66508183	66516401	-	ENSG00000227466.1	RP11-397C12.1	#N/A
chr1	66258197	66840259	+	ENSG00000184588.13	cg04989278	PDE4B	chr1	66560144	66560229	-	ENSG00000223152.1	RNU4-88P	#N/A
chr1	66258197	66840259	+	ENSG00000184588.13	cg04989278	PDE4B	chr1	65745139	65772204	-	ENSG00000229294.1	RP5-1044H5.1	#N/A
chr1	66258197	66840259	+	ENSG00000184588.13	cg04989278	PDE4B	chr1	65886270	65901690	+	ENSG00000213625.4	LEPROT	0.179252418507185
chr1	66258197	66840259	+	ENSG00000184588.13	cg04989278	PDE4B	chr1	66041812	66044063	-	ENSG00000224570.1	RP11-430H12.2	#N/A
chr1	66258197	66840259	+	ENSG00000184588.13	cg04989278	PDE4B	chr1	65713902	65881552	+	ENSG00000116675.11	DNAJC6	#N/A
chr1	66258197	66840259	+	ENSG00000184588.13	cg04989278	PDE4B	chr1	65886248	66107242	+	ENSG00000116678.14	LEPR	0.775203106720489
chr1	68167149	68299150	-	ENSG00000172380.5	cg04849985	GNG12	chr1	68122516	68122812	-	ENSG00000242482.2	RN7SL392P	#N/A
chr1	68167149	68299150	-	ENSG00000172380.5	cg04849985	GNG12	chr1	68125838	68126696	-	ENSG00000232048.2	HNRNPCP9	#N/A
chr1	68167149	68299150	-	ENSG00000172380.5	cg04849985	GNG12	chr1	68150744	68154021	+	ENSG00000116717.7	GADD45A	0.633090100800553
chr1	68167149	68299150	-	ENSG00000172380.5	cg04849985	GNG12	chr1	68238276	68238336	-	ENSG00000238778.1	RNU7-80P	#N/A
chr1	68167149	68299150	-	ENSG00000172380.5	cg04849985	GNG12	chr1	68509013	68509916	+	ENSG00000235055.3	RP4-609E1.2	#N/A
chr1	68167149	68299150	-	ENSG00000172380.5	cg04849985	GNG12	chr1	68511645	68517314	-	ENSG00000162595.4	DIRAS3	#N/A
chr1	68167149	68299150	-	ENSG00000172380.5	cg04849985	GNG12	chr1	68515043	68515428	-	ENSG00000228431.1	ARL5AP3	#N/A
chr1	68167149	68299150	-	ENSG00000172380.5	cg04849985	GNG12	chr1	68523860	68523945	+	ENSG00000263542.1	AL157407.1	#N/A
chr1	68167149	68299150	-	ENSG00000172380.5	cg04849985	GNG12	chr1	68627444	68628773	-	ENSG00000234383.1	CTBP2P8	#N/A
chr1	68167149	68299150	-	ENSG00000172380.5	cg04849985	GNG12	chr1	68649201	68649293	-	ENSG00000221203.1	MIR1262	#N/A
chr1	68167149	68299150	-	ENSG00000172380.5	cg04849985	GNG12	chr1	68708157	68708738	-	ENSG00000229133.1	RPS7P4	#N/A
chr1	68167149	68299150	-	ENSG00000172380.5	cg04849985	GNG12	chr1	68748071	68748305	+	ENSG00000225242.2	COX6B1P7	#N/A
chr1	68167149	68299150	-	ENSG00000172380.5	cg04849985	GNG12	chr1	68297986	68668670	+	ENSG00000232284.3	GNG12-AS1	#N/A
chr1	68167149	68299150	-	ENSG00000172380.5	cg04849985	GNG12	chr1	68564142	68698803	-	ENSG00000116729.9	WLS	#N/A
chr1	110091233	110136975	+	ENSG00000065135.7	cg19244300	GNAI3	chr1	109630593	109633480	-	ENSG00000273382.1	RP5-1065J22.8	#N/A
chr1	110091233	110136975	+	ENSG00000065135.7	cg19244300	GNAI3	chr1	109632425	109639556	+	ENSG00000215717.5	TMEM167B	0.633468306267743
chr1	110091233	110136975	+	ENSG00000065135.7	cg19244300	GNAI3	chr1	109642815	109643241	+	ENSG00000270066.2	SCARNA2	#N/A
chr1	110091233	110136975	+	ENSG00000065135.7	cg19244300	GNAI3	chr1	109646157	109647388	-	ENSG00000251484.3	RP5-1065J22.4	#N/A
chr1	110091233	110136975	+	ENSG00000065135.7	cg19244300	GNAI3	chr1	109648573	109656479	-	ENSG00000179902.8	C1orf194	#N/A
chr1	110091233	110136975	+	ENSG00000065135.7	cg19244300	GNAI3	chr1	109750416	109750470	-	ENSG00000238310.1	RNU7-122P	#N/A
chr1	110091233	110136975	+	ENSG00000065135.7	cg19244300	GNAI3	chr1	109822178	109825808	-	ENSG00000134222.12	PSRC1	#N/A
chr1	110091233	110136975	+	ENSG00000065135.7	cg19244300	GNAI3	chr1	110036674	110045554	+	ENSG00000174151.10	CYB561D1	0.98471310852827
chr1	110091233	110136975	+	ENSG00000065135.7	cg19244300	GNAI3	chr1	110134156	110134262	-	ENSG00000206832.1	RNU6V	#N/A
chr1	110091233	110136975	+	ENSG00000065135.7	cg19244300	GNAI3	chr1	110138847	110140403	+	ENSG00000225113.1	RP5-1160K1.3	#N/A
chr1	110091233	110136975	+	ENSG00000065135.7	cg19244300	GNAI3	chr1	110141515	110141589	+	ENSG00000207709.2	MIR197	#N/A
chr1	110091233	110136975	+	ENSG00000065135.7	cg19244300	GNAI3	chr1	110171039	110172927	-	ENSG00000228703.1	RP5-1160K1.6	#N/A
chr1	110091233	110136975	+	ENSG00000065135.7	cg19244300	GNAI3	chr1	110193992	110194721	+	ENSG00000235045.2	RP5-1160K1.1	#N/A
chr1	110091233	110136975	+	ENSG00000065135.7	cg19244300	GNAI3	chr1	110235739	110236364	-	ENSG00000260246.1	AC000032.2	#N/A
chr1	110091233	110136975	+	ENSG00000065135.7	cg19244300	GNAI3	chr1	109605108	109618624	-	ENSG00000197780.5	TAF13	0.521701784680371
chr1	110091233	110136975	+	ENSG00000065135.7	cg19244300	GNAI3	chr1	109756540	109780791	+	ENSG00000031698.8	SARS	0.410518187300309
chr1	110091233	110136975	+	ENSG00000065135.7	cg19244300	GNAI3	chr1	109792641	109818372	+	ENSG00000143126.7	CELSR2	#N/A
chr1	110091233	110136975	+	ENSG00000065135.7	cg19244300	GNAI3	chr1	109852192	109940573	-	ENSG00000134243.7	SORT1	#N/A
chr1	110091233	110136975	+	ENSG00000065135.7	cg19244300	GNAI3	chr1	109941653	109969062	-	ENSG00000143106.8	PSMA5	0.196463938442286
chr1	110091233	110136975	+	ENSG00000065135.7	cg19244300	GNAI3	chr1	110009180	110024759	+	ENSG00000143028.7	SYPL2	#N/A
chr1	110091233	110136975	+	ENSG00000065135.7	cg19244300	GNAI3	chr1	110026101	110035426	+	ENSG00000162650.11	ATXN7L2	#N/A
chr1	110091233	110136975	+	ENSG00000065135.7	cg19244300	GNAI3	chr1	110046797	110052360	-	ENSG00000181754.6	AMIGO1	#N/A
chr1	110091233	110136975	+	ENSG00000065135.7	cg19244300	GNAI3	chr1	110082494	110091028	+	ENSG00000156097.8	GPR61	#N/A
chr1	110091233	110136975	+	ENSG00000065135.7	cg19244300	GNAI3	chr1	110082528	110086459	-	ENSG00000254942.1	RP5-1160K1.8	#N/A
chr1	110091233	110136975	+	ENSG00000065135.7	cg19244300	GNAI3	chr1	110145889	110155679	-	ENSG00000134183.7	GNAT2	#N/A
chr1	110091233	110136975	+	ENSG00000065135.7	cg19244300	GNAI3	chr1	110158726	110174673	+	ENSG00000116337.11	AMPD2	#N/A
chr1	110091233	110136975	+	ENSG00000065135.7	cg19244300	GNAI3	chr1	110198703	110208118	+	ENSG00000168765.11	GSTM4	#N/A
chr1	110091233	110136975	+	ENSG00000065135.7	cg19244300	GNAI3	chr1	109656301	109749401	+	ENSG00000116299.12	KIAA1324	#N/A
chr1	110091233	110136975	+	ENSG00000065135.7	cg19244300	GNAI3	chr1	109834987	109849663	-	ENSG00000221986.2	MYBPHL	#N/A
chr1	110091233	110136975	+	ENSG00000065135.7	cg19244300	GNAI3	chr1	110210644	110252171	+	ENSG00000213366.8	GSTM2	0.7421832082787
chr1	110091233	110136975	+	ENSG00000065135.7	cg19244300	GNAI3	chr1	110230436	110251661	+	ENSG00000134184.8	GSTM1	0.987463097270578
chr1	203059782	203136533	+	ENSG00000163485.11	cg19678564	ADORA1	chr1	202573396	202574421	+	ENSG00000226862.1	RP11-569A11.1	#N/A
chr1	203059782	203136533	+	ENSG00000163485.11	cg19678564	ADORA1	chr1	202601556	202602039	+	ENSG00000225620.1	RP11-569A11.2	#N/A
chr1	203059782	203136533	+	ENSG00000163485.11	cg19678564	ADORA1	chr1	202736357	202736546	-	ENSG00000235449.2	RP11-480I12.2	#N/A
chr1	203059782	203136533	+	ENSG00000163485.11	cg19678564	ADORA1	chr1	202765158	202766222	+	ENSG00000226148.1	SLC25A39P1	#N/A
chr1	203059782	203136533	+	ENSG00000163485.11	cg19678564	ADORA1	chr1	202779366	202779957	-	ENSG00000260021.1	RP11-480I12.10	#N/A
chr1	203059782	203136533	+	ENSG00000163485.11	cg19678564	ADORA1	chr1	202780082	202781284	+	ENSG00000228288.2	PCAT6	#N/A
chr1	203059782	203136533	+	ENSG00000163485.11	cg19678564	ADORA1	chr1	202789394	202796353	+	ENSG00000184774.6	RP11-480I12.4	#N/A
chr1	203059782	203136533	+	ENSG00000163485.11	cg19678564	ADORA1	chr1	202820956	202830748	-	ENSG00000214796.4	RP11-480I12.5	#N/A
chr1	203059782	203136533	+	ENSG00000163485.11	cg19678564	ADORA1	chr1	202842422	202843454	+	ENSG00000243113.1	RP11-480I12.9	#N/A
chr1	203059782	203136533	+	ENSG00000163485.11	cg19678564	ADORA1	chr1	202880940	202881857	+	ENSG00000230280.2	HNRNPA1P59	#N/A
chr1	203059782	203136533	+	ENSG00000163485.11	cg19678564	ADORA1	chr1	202884008	202884108	-	ENSG00000199471.1	Y_RNA	#N/A
chr1	203059782	203136533	+	ENSG00000163485.11	cg19678564	ADORA1	chr1	202955685	202957710	-	ENSG00000234761.1	RP11-38O14.5	#N/A
chr1	203059782	203136533	+	ENSG00000163485.11	cg19678564	ADORA1	chr1	202968866	202969480	+	ENSG00000231547.1	RP11-38O14.6	#N/A
chr1	203059782	203136533	+	ENSG00000163485.11	cg19678564	ADORA1	chr1	203052260	203055164	-	ENSG00000122180.4	MYOG	#N/A
chr1	203059782	203136533	+	ENSG00000163485.11	cg19678564	ADORA1	chr1	203096387	203097082	-	ENSG00000234775.1	RP11-335O13.7	#N/A
chr1	203059782	203136533	+	ENSG00000163485.11	cg19678564	ADORA1	chr1	203113092	203122028	-	ENSG00000224671.1	RP11-335O13.8	#N/A
chr1	203059782	203136533	+	ENSG00000163485.11	cg19678564	ADORA1	chr1	203136939	203144941	-	ENSG00000133055.4	MYBPH	#N/A
chr1	203059782	203136533	+	ENSG00000163485.11	cg19678564	ADORA1	chr1	203148059	203155877	-	ENSG00000133048.8	CHI3L1	#N/A
chr1	203059782	203136533	+	ENSG00000163485.11	cg19678564	ADORA1	chr1	203224871	203225603	+	ENSG00000236523.2	NPM1P40	#N/A
chr1	203059782	203136533	+	ENSG00000163485.11	cg19678564	ADORA1	chr1	202830882	202844369	+	ENSG00000234996.3	RP11-480I12.7	#N/A
chr1	203059782	203136533	+	ENSG00000163485.11	cg19678564	ADORA1	chr1	202848085	202858263	-	ENSG00000183155.4	RABIF	#N/A
chr1	203059782	203136533	+	ENSG00000163485.11	cg19678564	ADORA1	chr1	202860228	202897764	-	ENSG00000117153.11	KLHL12	#N/A
chr1	203059782	203136533	+	ENSG00000163485.11	cg19678564	ADORA1	chr1	202909951	202927700	-	ENSG00000159346.8	ADIPOR1	#N/A
chr1	203059782	203136533	+	ENSG00000163485.11	cg19678564	ADORA1	chr1	202930997	202936408	-	ENSG00000159348.8	CYB5R1	#N/A
chr1	203059782	203136533	+	ENSG00000163485.11	cg19678564	ADORA1	chr1	202976514	202993976	+	ENSG00000163444.7	TMEM183A	#N/A
chr1	203059782	203136533	+	ENSG00000163485.11	cg19678564	ADORA1	chr1	203181955	203242769	-	ENSG00000133063.11	CHIT1	#N/A
chr1	203059782	203136533	+	ENSG00000163485.11	cg19678564	ADORA1	chr1	202559724	202679545	-	ENSG00000143858.7	SYT2	#N/A
chr1	203059782	203136533	+	ENSG00000163485.11	cg19678564	ADORA1	chr1	202696526	202778598	-	ENSG00000117139.12	KDM5B	0.0401
chr1	203059782	203136533	+	ENSG00000163485.11	cg19678564	ADORA1	chr1	202995626	203047868	+	ENSG00000143847.11	PPFIA4	#N/A
chr1	203059782	203136533	+	ENSG00000163485.11	cg19678564	ADORA1	chr1	202317827	202561834	+	ENSG00000077157.16	PPP1R12B	#N/A
chr2	75273590	75426826	-	ENSG00000115353.6	cg15127613	TACR1	chr2	75317939	75318041	+	ENSG00000263909.1	MIR5000	#N/A
chr2	75273590	75426826	-	ENSG00000115353.6	cg15127613	TACR1	chr2	75645972	75646075	-	ENSG00000238521.1	snoU13	#N/A
chr2	75273590	75426826	-	ENSG00000115353.6	cg15127613	TACR1	chr2	75683120	75683704	-	ENSG00000236167.1	GAPDHP57	#N/A
chr2	75273590	75426826	-	ENSG00000115353.6	cg15127613	TACR1	chr2	75701579	75709705	+	ENSG00000237293.1	AC007099.2	#N/A
chr2	75273590	75426826	-	ENSG00000115353.6	cg15127613	TACR1	chr2	75716702	75716836	+	ENSG00000238410.1	snoU109	#N/A
chr2	75273590	75426826	-	ENSG00000115353.6	cg15127613	TACR1	chr2	75825197	75825685	+	ENSG00000230477.1	AC005034.2	#N/A
chr2	75273590	75426826	-	ENSG00000115353.6	cg15127613	TACR1	chr2	75855079	75855293	+	ENSG00000221638.1	U3	#N/A
chr2	75273590	75426826	-	ENSG00000115353.6	cg15127613	TACR1	chr2	75862267	75862370	+	ENSG00000239018.1	snoU13	#N/A
chr2	75273590	75426826	-	ENSG00000115353.6	cg15127613	TACR1	chr2	75878414	75878753	-	ENSG00000226247.1	AC005034.3	#N/A
chr2	75273590	75426826	-	ENSG00000115353.6	cg15127613	TACR1	chr2	75887588	75889334	+	ENSG00000270696.1	RP11-342K6.1	#N/A
chr2	75273590	75426826	-	ENSG00000115353.6	cg15127613	TACR1	chr2	75897115	75897580	+	ENSG00000271452.1	RP11-342K6.2	#N/A
chr2	75273590	75426826	-	ENSG00000115353.6	cg15127613	TACR1	chr2	75924709	75925122	+	ENSG00000270462.1	RP11-342K6.3	#N/A
chr2	75273590	75426826	-	ENSG00000115353.6	cg15127613	TACR1	chr2	75185619	75197255	+	ENSG00000115350.7	POLE4	0.878519030119122
chr2	75273590	75426826	-	ENSG00000115353.6	cg15127613	TACR1	chr2	75381492	75417075	+	ENSG00000270571.2	RP11-355F16.1	#N/A
chr2	75273590	75426826	-	ENSG00000115353.6	cg15127613	TACR1	chr2	75696428	75796848	-	ENSG00000115363.9	EVA1A	#N/A
chr2	75273590	75426826	-	ENSG00000115353.6	cg15127613	TACR1	chr2	75751194	75769832	+	ENSG00000231172.2	AC007099.1	#N/A
chr2	75273590	75426826	-	ENSG00000115353.6	cg15127613	TACR1	chr2	75873909	75917977	+	ENSG00000115364.9	MRPL19	0.831186016663239
chr2	75273590	75426826	-	ENSG00000115353.6	cg15127613	TACR1	chr2	75879126	75938115	-	ENSG00000005436.9	GCFC2	#N/A
chr2	183004763	183387919	-	ENSG00000115252.14	cg05918312	PDE1A	chr2	182913549	182913632	+	ENSG00000222418.1	RNA5SP113	#N/A
chr2	183004763	183387919	-	ENSG00000115252.14	cg05918312	PDE1A	chr2	182953156	182953343	-	ENSG00000265129.1	AC064837.1	#N/A
chr2	183004763	183387919	-	ENSG00000115252.14	cg05918312	PDE1A	chr2	183179011	183179269	+	ENSG00000242121.2	RN7SL267P	#N/A
chr2	183004763	183387919	-	ENSG00000115252.14	cg05918312	PDE1A	chr2	183652825	183653162	+	ENSG00000232430.1	RPL31P15	#N/A
chr2	183004763	183387919	-	ENSG00000115252.14	cg05918312	PDE1A	chr2	183692851	183692948	+	ENSG00000212404.1	Y_RNA	#N/A
chr2	183004763	183387919	-	ENSG00000115252.14	cg05918312	PDE1A	chr2	183738569	183738675	+	ENSG00000207178.1	RNU6-1122P	#N/A
chr2	183004763	183387919	-	ENSG00000115252.14	cg05918312	PDE1A	chr2	183887587	183887699	-	ENSG00000202141.1	Y_RNA	#N/A
chr2	183004763	183387919	-	ENSG00000115252.14	cg05918312	PDE1A	chr2	183698002	183731890	-	ENSG00000162998.4	FRZB	0.391871823572118
chr2	183004763	183387919	-	ENSG00000115252.14	cg05918312	PDE1A	chr2	182818968	182996125	+	ENSG00000150722.6	PPP1R1C	#N/A
chr2	183004763	183387919	-	ENSG00000115252.14	cg05918312	PDE1A	chr2	183580999	183659191	+	ENSG00000077232.12	DNAJC10	0.401623345905325
chr2	183004763	183387919	-	ENSG00000115252.14	cg05918312	PDE1A	chr2	183773843	183903586	-	ENSG00000061676.10	NCKAP1	0.384101936399311
chr2	209224438	209719227	+	ENSG00000144407.5	cg10650753	PTH2R	chr2	208733306	208734639	-	ENSG00000225111.1	AC083900.1	#N/A
chr2	209224438	209719227	+	ENSG00000144407.5	cg10650753	PTH2R	chr2	208884362	208884465	-	ENSG00000212246.1	RNU6-360P	#N/A
chr2	209224438	209719227	+	ENSG00000144407.5	cg10650753	PTH2R	chr2	208896107	208896677	-	ENSG00000185078.3	AC093698.1	#N/A
chr2	209224438	209719227	+	ENSG00000144407.5	cg10650753	PTH2R	chr2	208918885	208918982	-	ENSG00000251941.1	RNA5SP116	#N/A
chr2	209224438	209719227	+	ENSG00000144407.5	cg10650753	PTH2R	chr2	208921972	208922469	-	ENSG00000224839.1	AC093698.2	#N/A
chr2	209224438	209719227	+	ENSG00000144407.5	cg10650753	PTH2R	chr2	208938785	208938886	-	ENSG00000238582.1	snoU13	#N/A
chr2	209224438	209719227	+	ENSG00000144407.5	cg10650753	PTH2R	chr2	208972957	208977235	-	ENSG00000229150.1	CRYGEP	#N/A
chr2	209224438	209719227	+	ENSG00000144407.5	cg10650753	PTH2R	chr2	208986331	208989225	-	ENSG00000118231.4	CRYGD	#N/A
chr2	209224438	209719227	+	ENSG00000144407.5	cg10650753	PTH2R	chr2	209000118	209002421	-	ENSG00000224529.1	AC093698.4	#N/A
chr2	209224438	209719227	+	ENSG00000144407.5	cg10650753	PTH2R	chr2	209072859	209073708	+	ENSG00000233869.1	AC016697.1	#N/A
chr2	209224438	209719227	+	ENSG00000144407.5	cg10650753	PTH2R	chr2	209079448	209087349	-	ENSG00000228111.1	AC016697.6	#N/A
chr2	209224438	209719227	+	ENSG00000144407.5	cg10650753	PTH2R	chr2	209098168	209098229	-	ENSG00000263524.1	AC016697.3	#N/A
chr2	209224438	209719227	+	ENSG00000144407.5	cg10650753	PTH2R	chr2	209119971	209120905	+	ENSG00000231908.1	IDH1-AS1	#N/A
chr2	209224438	209719227	+	ENSG00000144407.5	cg10650753	PTH2R	chr2	209134067	209134681	-	ENSG00000228380.1	AC016697.2	#N/A
chr2	209224438	209719227	+	ENSG00000144407.5	cg10650753	PTH2R	chr2	209225356	209226094	-	ENSG00000213081.3	AC012362.3	#N/A
chr2	209224438	209719227	+	ENSG00000144407.5	cg10650753	PTH2R	chr2	209234286	209234347	-	ENSG00000265454.1	AC012362.1	#N/A
chr2	209224438	209719227	+	ENSG00000144407.5	cg10650753	PTH2R	chr2	209330963	209331351	-	ENSG00000227430.1	AC019185.2	#N/A
chr2	209224438	209719227	+	ENSG00000144407.5	cg10650753	PTH2R	chr2	209381633	209381955	+	ENSG00000232409.1	AC019185.3	#N/A
chr2	209224438	209719227	+	ENSG00000144407.5	cg10650753	PTH2R	chr2	209785271	209785388	-	ENSG00000202164.1	RNA5SP117	#N/A
chr2	209224438	209719227	+	ENSG00000144407.5	cg10650753	PTH2R	chr2	208992861	208994554	-	ENSG00000163254.4	CRYGC	#N/A
chr2	209224438	209719227	+	ENSG00000144407.5	cg10650753	PTH2R	chr2	209007297	209010892	-	ENSG00000182187.3	CRYGB	#N/A
chr2	209224438	209719227	+	ENSG00000144407.5	cg10650753	PTH2R	chr2	209025464	209028300	-	ENSG00000168582.4	CRYGA	#N/A
chr2	209224438	209719227	+	ENSG00000144407.5	cg10650753	PTH2R	chr2	209030067	209054797	-	ENSG00000188674.6	C2orf80	#N/A
chr2	209224438	209719227	+	ENSG00000144407.5	cg10650753	PTH2R	chr2	209100951	209130798	-	ENSG00000138413.9	IDH1	0.955207213840922
chr2	209224438	209719227	+	ENSG00000144407.5	cg10650753	PTH2R	chr2	209334575	209405138	+	ENSG00000231896.1	AC019185.4	#N/A
chr2	209224438	209719227	+	ENSG00000144407.5	cg10650753	PTH2R	chr2	208693027	208890284	-	ENSG00000178385.9	PLEKHM3	#N/A
chr2	209224438	209719227	+	ENSG00000144407.5	cg10650753	PTH2R	chr2	209130991	209223475	+	ENSG00000115020.12	PIKFYVE	#N/A
chr2	241544848	241570676	+	ENSG00000178623.7	cg14109579	GPR35	chr2	241048519	241049469	+	ENSG00000213048.3	OR5S1P	#N/A
chr2	241544848	241570676	+	ENSG00000178623.7	cg14109579	GPR35	chr2	241078446	241083979	-	ENSG00000178602.3	OTOS	#N/A
chr2	241544848	241570676	+	ENSG00000178623.7	cg14109579	GPR35	chr2	241201132	241201277	-	ENSG00000221412.1	AC124861.2	#N/A
chr2	241544848	241570676	+	ENSG00000178623.7	cg14109579	GPR35	chr2	241388732	241396131	-	ENSG00000218416.3	AC110619.2	#N/A
chr2	241544848	241570676	+	ENSG00000178623.7	cg14109579	GPR35	chr2	241390181	241391848	-	ENSG00000255735.1	AC110619.1	#N/A
chr2	241544848	241570676	+	ENSG00000178623.7	cg14109579	GPR35	chr2	241395418	241395506	+	ENSG00000207611.1	MIR149	#N/A
chr2	241544848	241570676	+	ENSG00000178623.7	cg14109579	GPR35	chr2	241522117	241526116	-	ENSG00000260942.1	CAPN10-AS1	#N/A
chr2	241544848	241570676	+	ENSG00000178623.7	cg14109579	GPR35	chr2	241615835	241622323	-	ENSG00000185176.8	AQP12B	#N/A
chr2	241544848	241570676	+	ENSG00000178623.7	cg14109579	GPR35	chr2	241624478	241624705	-	ENSG00000268822.1	AC011298.1	#N/A
chr2	241544848	241570676	+	ENSG00000178623.7	cg14109579	GPR35	chr2	241625751	241629831	+	ENSG00000219159.3	AC011298.2	#N/A
chr2	241544848	241570676	+	ENSG00000178623.7	cg14109579	GPR35	chr2	241631262	241637900	+	ENSG00000184945.9	AQP12A	0.888251941225473
chr2	241544848	241570676	+	ENSG00000178623.7	cg14109579	GPR35	chr2	241053907	241064304	+	ENSG00000267963.1	AC013469.1	#N/A
chr2	241544848	241570676	+	ENSG00000178623.7	cg14109579	GPR35	chr2	241065980	241076224	-	ENSG00000172428.6	MYEOV2	#N/A
chr2	241544848	241570676	+	ENSG00000178623.7	cg14109579	GPR35	chr2	241375088	241407493	+	ENSG00000063660.4	GPC1	#N/A
chr2	241544848	241570676	+	ENSG00000178623.7	cg14109579	GPR35	chr2	241499471	241503431	+	ENSG00000188542.5	DUSP28	0.0416499715109245
chr2	241544848	241570676	+	ENSG00000178623.7	cg14109579	GPR35	chr2	241505221	241520789	+	ENSG00000142327.7	RNPEPL1	#N/A
chr2	241544848	241570676	+	ENSG00000178623.7	cg14109579	GPR35	chr2	241526133	241557122	+	ENSG00000142330.15	CAPN10	#N/A
chr2	241544848	241570676	+	ENSG00000178623.7	cg14109579	GPR35	chr2	241418839	241508626	-	ENSG00000144504.11	ANKMY1	0.462602822080503
chr2	241544848	241570676	+	ENSG00000178623.7	cg14109579	GPR35	chr2	241653181	241759725	-	ENSG00000130294.10	KIF1A	#N/A
chr2	241544848	241570676	+	ENSG00000178623.7	cg14109579	GPR35	chr2	241166977	241195452	-	ENSG00000227479.1	AC124861.1	#N/A
chr3	11178779	11305243	+	ENSG00000196639.6	cg26864526	HRH1	chr3	10801169	10805877	-	ENSG00000226567.1	LINC00606	#N/A
chr3	11178779	11305243	+	ENSG00000196639.6	cg26864526	HRH1	chr3	10809149	10813403	+	ENSG00000230599.2	AC018495.3	#N/A
chr3	11178779	11305243	+	ENSG00000196639.6	cg26864526	HRH1	chr3	11275942	11276268	-	ENSG00000213964.3	CHCHD4P4	#N/A
chr3	11178779	11305243	+	ENSG00000196639.6	cg26864526	HRH1	chr3	11332092	11332349	-	ENSG00000226621.1	AC083855.5	#N/A
chr3	11178779	11305243	+	ENSG00000196639.6	cg26864526	HRH1	chr3	11034410	11080933	+	ENSG00000157103.6	SLC6A1	0.535322363011047
chr3	11178779	11305243	+	ENSG00000196639.6	cg26864526	HRH1	chr3	11047784	11060910	-	ENSG00000232287.2	SLC6A1-AS1	#N/A
chr3	11178779	11305243	+	ENSG00000196639.6	cg26864526	HRH1	chr3	10857885	10982419	+	ENSG00000132164.5	SLC6A11	#N/A
chr3	11178779	11305243	+	ENSG00000196639.6	cg26864526	HRH1	chr3	10365707	10749716	-	ENSG00000157087.12	ATP2B2	0.404424405117331
chr3	11178779	11305243	+	ENSG00000196639.6	cg26864526	HRH1	chr3	11313995	11599139	+	ENSG00000197548.8	ATG7	0.633839363895718
chr3	119883492	120003941	-	ENSG00000175697.6	cg25762753	GPR156	chr3	119829345	119829633	-	ENSG00000244308.2	RN7SL762P	#N/A
chr3	119883492	120003941	-	ENSG00000175697.6	cg25762753	GPR156	chr3	119840756	119841051	+	ENSG00000244139.2	RN7SL397P	#N/A
chr3	119883492	120003941	-	ENSG00000175697.6	cg25762753	GPR156	chr3	119929167	119929268	+	ENSG00000206721.1	Y_RNA	#N/A
chr3	119883492	120003941	-	ENSG00000175697.6	cg25762753	GPR156	chr3	120025573	120026799	+	ENSG00000240882.1	RP11-174O3.1	#N/A
chr3	119883492	120003941	-	ENSG00000175697.6	cg25762753	GPR156	chr3	120106876	120108162	+	ENSG00000242613.1	RP11-174O3.4	#N/A
chr3	119883492	120003941	-	ENSG00000175697.6	cg25762753	GPR156	chr3	120203018	120203374	-	ENSG00000240774.1	RP11-359H3.4	#N/A
chr3	119883492	120003941	-	ENSG00000175697.6	cg25762753	GPR156	chr3	120231697	120232035	+	ENSG00000244441.1	RP11-359H3.1	#N/A
chr3	119883492	120003941	-	ENSG00000175697.6	cg25762753	GPR156	chr3	120262892	120263292	-	ENSG00000196095.1	AC126182.1	#N/A
chr3	119883492	120003941	-	ENSG00000175697.6	cg25762753	GPR156	chr3	120315156	120321347	+	ENSG00000065518.7	NDUFB4	#N/A
chr3	119883492	120003941	-	ENSG00000175697.6	cg25762753	GPR156	chr3	120440871	120441158	+	ENSG00000240452.1	RP11-567P17.1	#N/A
chr3	119883492	120003941	-	ENSG00000175697.6	cg25762753	GPR156	chr3	120441305	120441493	+	ENSG00000243257.1	RP11-567P17.2	#N/A
chr3	119883492	120003941	-	ENSG00000175697.6	cg25762753	GPR156	chr3	119813742	119855630	+	ENSG00000242622.1	RP11-18H7.1	#N/A
chr3	119883492	120003941	-	ENSG00000175697.6	cg25762753	GPR156	chr3	120068357	120086845	+	ENSG00000240661.1	RP11-174O3.3	#N/A
chr3	119883492	120003941	-	ENSG00000175697.6	cg25762753	GPR156	chr3	120111140	120170100	-	ENSG00000163430.5	FSTL1	0.17191206034301
chr3	119883492	120003941	-	ENSG00000175697.6	cg25762753	GPR156	chr3	120347020	120401418	-	ENSG00000113924.7	HGD	0.432168158811949
chr3	119883492	120003941	-	ENSG00000175697.6	cg25762753	GPR156	chr3	120461484	120501916	+	ENSG00000153767.5	GTF2E1	#N/A
chr3	119883492	120003941	-	ENSG00000175697.6	cg25762753	GPR156	chr3	119540170	119813264	-	ENSG00000082701.10	GSK3B	0.115925702800725
chr3	119883492	120003941	-	ENSG00000175697.6	cg25762753	GPR156	chr3	120043356	120068186	-	ENSG00000163428.3	LRRC58	0.999203150849691
chr3	119883492	120003941	-	ENSG00000175697.6	cg25762753	GPR156	chr3	120405528	120461840	-	ENSG00000144840.4	RABL3	0.564449968883875
chr3	127407909	127542051	-	ENSG00000074416.9	cg18274619	MGLL	chr3	127383547	127383653	+	ENSG00000221413.1	AC023593.1	#N/A
chr3	127407909	127542051	-	ENSG00000074416.9	cg18274619	MGLL	chr3	127391778	127399768	+	ENSG00000114626.13	ABTB1	0.0489836094740827
chr3	127407909	127542051	-	ENSG00000074416.9	cg18274619	MGLL	chr3	127682451	127682567	+	ENSG00000201210.1	RNA5SP139	#N/A
chr3	127407909	127542051	-	ENSG00000074416.9	cg18274619	MGLL	chr3	127793916	127794092	-	ENSG00000222627.1	RNU2-37P	#N/A
chr3	127407909	127542051	-	ENSG00000074416.9	cg18274619	MGLL	chr3	127291912	127317094	-	ENSG00000163870.10	TPRA1	#N/A
chr3	127407909	127542051	-	ENSG00000074416.9	cg18274619	MGLL	chr3	127317066	127341276	+	ENSG00000073111.9	MCM2	#N/A
chr3	127407909	127542051	-	ENSG00000074416.9	cg18274619	MGLL	chr3	127348024	127391652	+	ENSG00000114631.10	PODXL2	#N/A
chr3	127407909	127542051	-	ENSG00000074416.9	cg18274619	MGLL	chr3	127770484	127790526	+	ENSG00000058262.5	SEC61A1	0.443434727537107
chr3	127407909	127542051	-	ENSG00000074416.9	cg18274619	MGLL	chr3	127860718	127860820	-	ENSG00000212344.1	RNU6-823P	#N/A
chr3	127407909	127542051	-	ENSG00000074416.9	cg18274619	MGLL	chr3	127634075	127706514	+	ENSG00000187715.9	KBTBD12	#N/A
chr3	127407909	127542051	-	ENSG00000074416.9	cg18274619	MGLL	chr3	127783621	127872757	-	ENSG00000175792.7	RUVBL1	#N/A
chr3	127407909	127542051	-	ENSG00000074416.9	cg18274619	MGLL	chr3	127794653	127797899	+	ENSG00000239608.1	RUVBL1-AS1	#N/A
chr3	127407909	127542051	-	ENSG00000074416.9	cg18274619	MGLL	chr3	127872297	128127485	+	ENSG00000132394.6	EEFSEC	#N/A
chr4	2965335	3042474	+	ENSG00000125388.15	cg19224164	GRK4	chr4	2465524	2465851	+	ENSG00000248399.1	RP11-503N18.4	#N/A
chr4	2965335	3042474	+	ENSG00000125388.15	cg19224164	GRK4	chr4	2506808	2508006	-	ENSG00000251229.1	RP11-503N18.5	#N/A
chr4	2965335	3042474	+	ENSG00000125388.15	cg19224164	GRK4	chr4	2609597	2609873	-	ENSG00000248155.1	WI2-89927D4.1	#N/A
chr4	2965335	3042474	+	ENSG00000125388.15	cg19224164	GRK4	chr4	2616851	2616951	-	ENSG00000206738.1	Y_RNA	#N/A
chr4	2965335	3042474	+	ENSG00000125388.15	cg19224164	GRK4	chr4	3045828	3045934	+	ENSG00000199335.1	RNU6-204P	#N/A
chr4	2965335	3042474	+	ENSG00000125388.15	cg19224164	GRK4	chr4	3065198	3076241	-	ENSG00000251075.1	HTT-AS	#N/A
chr4	2965335	3042474	+	ENSG00000125388.15	cg19224164	GRK4	chr4	2626988	2734292	+	ENSG00000125386.10	FAM193A	0.81844672305765
chr4	2965335	3042474	+	ENSG00000125388.15	cg19224164	GRK4	chr4	2794750	2842825	+	ENSG00000087266.11	SH3BP2	#N/A
chr4	2965335	3042474	+	ENSG00000125388.15	cg19224164	GRK4	chr4	2932288	2936586	-	ENSG00000109736.10	MFSD10	0.365515847642392
chr4	2965335	3042474	+	ENSG00000125388.15	cg19224164	GRK4	chr4	2936626	2963465	+	ENSG00000249673.2	NOP14-AS1	#N/A
chr4	2965335	3042474	+	ENSG00000125388.15	cg19224164	GRK4	chr4	2939660	2965112	-	ENSG00000087269.11	NOP14	0.72748726808018
chr4	2965335	3042474	+	ENSG00000125388.15	cg19224164	GRK4	chr4	2463947	2627047	+	ENSG00000063978.11	RNF4	#N/A
chr4	2965335	3042474	+	ENSG00000125388.15	cg19224164	GRK4	chr4	2743375	2758103	-	ENSG00000168884.10	TNIP2	#N/A
chr4	2965335	3042474	+	ENSG00000125388.15	cg19224164	GRK4	chr4	2845584	2931803	+	ENSG00000087274.12	ADD1	0.62568930160733
chr4	2965335	3042474	+	ENSG00000125388.15	cg19224164	GRK4	chr4	3076408	3245676	+	ENSG00000197386.6	HTT	#N/A
chr4	46995740	47428461	+	ENSG00000163288.9	cg15393297	GABRB1	chr4	46533254	46533359	-	ENSG00000252243.1	RNU6-412P	#N/A
chr4	46995740	47428461	+	ENSG00000163288.9	cg15393297	GABRB1	chr4	46725793	46726625	-	ENSG00000249936.2	RAC1P2	#N/A
chr4	46995740	47428461	+	ENSG00000163288.9	cg15393297	GABRB1	chr4	47307951	47308054	-	ENSG00000238301.1	snoU13	#N/A
chr4	46995740	47428461	+	ENSG00000163288.9	cg15393297	GABRB1	chr4	47433977	47440976	+	ENSG00000260918.1	RP11-731J8.2	#N/A
chr4	46995740	47428461	+	ENSG00000163288.9	cg15393297	GABRB1	chr4	47492984	47493488	-	ENSG00000242431.2	RP11-731J8.1	#N/A
chr4	46995740	47428461	+	ENSG00000163288.9	cg15393297	GABRB1	chr4	47452885	47465736	-	ENSG00000169019.9	COMMD8	0.259944472587189
chr4	46995740	47428461	+	ENSG00000163288.9	cg15393297	GABRB1	chr4	46736844	46911252	-	ENSG00000170516.12	COX7B2	#N/A
chr4	46995740	47428461	+	ENSG00000163288.9	cg15393297	GABRB1	chr4	46920917	46996424	-	ENSG00000109158.6	GABRA4	#N/A
chr4	46995740	47428461	+	ENSG00000163288.9	cg15393297	GABRB1	chr4	47487305	47595503	+	ENSG00000145246.9	ATP10D	#N/A
chr4	72897521	73013784	+	ENSG00000056291.13	cg14010852	NPFFR2	chr4	72625235	72625333	-	ENSG00000222236.1	RNA5SP163	#N/A
chr4	72897521	73013784	+	ENSG00000056291.13	cg14010852	NPFFR2	chr4	72687022	72689697	-	ENSG00000248567.1	RP11-545L5.1	#N/A
chr4	72897521	73013784	+	ENSG00000056291.13	cg14010852	NPFFR2	chr4	72607410	72669758	-	ENSG00000145321.8	GC	0.615530355185381
chr4	72897521	73013784	+	ENSG00000056291.13	cg14010852	NPFFR2	chr4	72053003	72437804	+	ENSG00000080493.9	SLC4A4	0.889568119349841
chr4	93225550	94695707	+	ENSG00000152208.7	cg20934765	GRID2	chr4	92806197	92806405	-	ENSG00000249891.2	KRT19P6	#N/A
chr4	93225550	94695707	+	ENSG00000152208.7	cg20934765	GRID2	chr4	92949929	92950119	+	ENSG00000256889.1	AC093847.1	#N/A
chr4	93225550	94695707	+	ENSG00000152208.7	cg20934765	GRID2	chr4	93103628	93105203	-	ENSG00000248817.1	RP11-562F9.1	#N/A
chr4	93225550	94695707	+	ENSG00000152208.7	cg20934765	GRID2	chr4	93623496	93623810	+	ENSG00000251449.2	MTND1P19	#N/A
chr4	93225550	94695707	+	ENSG00000152208.7	cg20934765	GRID2	chr4	93743137	93744069	-	ENSG00000249239.2	RP11-428L21.2	#N/A
chr4	93225550	94695707	+	ENSG00000152208.7	cg20934765	GRID2	chr4	93754836	93759993	-	ENSG00000248627.1	RP11-428L21.1	#N/A
chr4	93225550	94695707	+	ENSG00000152208.7	cg20934765	GRID2	chr4	93805814	93806258	+	ENSG00000248750.2	RP11-131K17.1	#N/A
chr4	93225550	94695707	+	ENSG00000152208.7	cg20934765	GRID2	chr4	94741322	94741431	+	ENSG00000252342.1	RNA5SP164	#N/A
chr4	93225550	94695707	+	ENSG00000152208.7	cg20934765	GRID2	chr4	94750042	94751221	+	ENSG00000172238.3	ATOH1	#N/A
chr4	93225550	94695707	+	ENSG00000152208.7	cg20934765	GRID2	chr4	92809037	92825486	+	ENSG00000249052.1	RP11-354O24.1	#N/A
chr4	93225550	94695707	+	ENSG00000152208.7	cg20934765	GRID2	chr4	93218402	93225329	-	ENSG00000248511.1	RP11-9B6.1	#N/A
chr4	93225550	94695707	+	ENSG00000152208.7	cg20934765	GRID2	chr4	93189918	93198226	-	ENSG00000249152.1	RP11-562F9.2	#N/A
chr4	93225550	94695707	+	ENSG00000152208.7	cg20934765	GRID2	chr4	94239774	94240937	-	ENSG00000250908.1	RP11-703C10.1	#N/A
chr4	148402069	148466106	+	ENSG00000151617.11	cg22930773	EDNRA	chr4	147926644	147930297	+	ENSG00000260090.1	RP11-292D4.3	#N/A
chr4	148402069	148466106	+	ENSG00000151617.11	cg22930773	EDNRA	chr4	148265781	148265869	-	ENSG00000221369.1	MIR548G	#N/A
chr4	148402069	148466106	+	ENSG00000151617.11	cg22930773	EDNRA	chr4	148347126	148347503	-	ENSG00000241281.1	RP11-364M6.1	#N/A
chr4	148402069	148466106	+	ENSG00000151617.11	cg22930773	EDNRA	chr4	148379876	148380473	-	ENSG00000249004.1	RP11-752L20.1	#N/A
chr4	148402069	148466106	+	ENSG00000151617.11	cg22930773	EDNRA	chr4	148427243	148427917	+	ENSG00000251254.1	GTF2F2P1	#N/A
chr4	148402069	148466106	+	ENSG00000151617.11	cg22930773	EDNRA	chr4	148530703	148538396	-	ENSG00000251298.1	RP11-425A23.1	#N/A
chr4	148402069	148466106	+	ENSG00000151617.11	cg22930773	EDNRA	chr4	148538534	148593195	+	ENSG00000164168.3	TMEM184C	0.663286936561569
chr4	148402069	148466106	+	ENSG00000151617.11	cg22930773	EDNRA	chr4	148558936	148605381	-	ENSG00000164169.8	PRMT10	#N/A
chr4	148402069	148466106	+	ENSG00000151617.11	cg22930773	EDNRA	chr4	148488758	148515739	+	ENSG00000251688.1	RP11-752L20.5	#N/A
chr5	7396321	7830194	+	ENSG00000078295.11	cg05921947	ADCY2	chr5	7047340	7047449	+	ENSG00000212258.1	RNA5SP176	#N/A
chr5	7396321	7830194	+	ENSG00000078295.11	cg05921947	ADCY2	chr5	7288037	7288590	-	ENSG00000248775.1	RP11-404K5.3	#N/A
chr5	7396321	7830194	+	ENSG00000078295.11	cg05921947	ADCY2	chr5	7290936	7296458	+	ENSG00000247732.2	RP11-404K5.1	#N/A
chr5	7396321	7830194	+	ENSG00000078295.11	cg05921947	ADCY2	chr5	7299887	7306705	-	ENSG00000205976.4	RP11-404K5.2	#N/A
chr5	7396321	7830194	+	ENSG00000078295.11	cg05921947	ADCY2	chr5	7326177	7326722	+	ENSG00000251250.1	RP11-404K5.4	#N/A
chr5	7396321	7830194	+	ENSG00000078295.11	cg05921947	ADCY2	chr5	7344692	7346034	+	ENSG00000251678.1	CTD-2296D1.1	#N/A
chr5	7396321	7830194	+	ENSG00000078295.11	cg05921947	ADCY2	chr5	7347099	7348090	-	ENSG00000250668.1	CTD-2296D1.2	#N/A
chr5	7396321	7830194	+	ENSG00000078295.11	cg05921947	ADCY2	chr5	7363092	7364644	-	ENSG00000249638.1	CTD-2296D1.3	#N/A
chr5	7396321	7830194	+	ENSG00000078295.11	cg05921947	ADCY2	chr5	7373230	7379903	+	ENSG00000223597.2	CTD-2296D1.5	#N/A
chr5	7396321	7830194	+	ENSG00000078295.11	cg05921947	ADCY2	chr5	7924405	7925511	+	ENSG00000251168.1	CTD-2072I24.1	#N/A
chr5	7396321	7830194	+	ENSG00000078295.11	cg05921947	ADCY2	chr5	7368042	7373187	-	ENSG00000249865.1	CTD-2296D1.4	#N/A
chr5	7396321	7830194	+	ENSG00000078295.11	cg05921947	ADCY2	chr5	7830491	7851603	-	ENSG00000215217.2	C5orf49	#N/A
chr5	7396321	7830194	+	ENSG00000078295.11	cg05921947	ADCY2	chr5	6933783	7190925	+	ENSG00000250974.1	RP11-122F24.1	#N/A
chr5	7396321	7830194	+	ENSG00000078295.11	cg05921947	ADCY2	chr5	7707915	7749879	-	ENSG00000250761.2	RP11-711G10.1	#N/A
chr5	7396321	7830194	+	ENSG00000078295.11	cg05921947	ADCY2	chr5	7851299	7906138	+	ENSG00000124275.10	MTRR	0.429489772697468
chr5	7396321	7830194	+	ENSG00000078295.11	cg05921947	ADCY2	chr5	7859272	7869150	-	ENSG00000124279.7	FASTKD3	0.111103083278644
chr5	40679600	40693837	+	ENSG00000171522.5	cg11821200	PTGER4	chr5	40260759	40267759	+	ENSG00000250585.1	LINC00604	#N/A
chr5	40679600	40693837	+	ENSG00000171522.5	cg11821200	PTGER4	chr5	40269660	40269821	+	ENSG00000199361.1	RNU1-150P	#N/A
chr5	40679600	40693837	+	ENSG00000171522.5	cg11821200	PTGER4	chr5	40320420	40320517	+	ENSG00000265615.1	AC108105.1	#N/A
chr5	40679600	40693837	+	ENSG00000171522.5	cg11821200	PTGER4	chr5	40655065	40655196	+	ENSG00000199552.1	SNORA63	#N/A
chr5	40679600	40693837	+	ENSG00000171522.5	cg11821200	PTGER4	chr5	40790179	40790306	-	ENSG00000212567.1	SNORA57	#N/A
chr5	40679600	40693837	+	ENSG00000171522.5	cg11821200	PTGER4	chr5	40714577	40756077	-	ENSG00000113638.8	TTC33	#N/A
chr5	40679600	40693837	+	ENSG00000171522.5	cg11821200	PTGER4	chr5	40759481	40798476	-	ENSG00000132356.7	PRKAA1	0.00048121754342895
chr5	152869175	153193429	+	ENSG00000155511.13	cg20668321	GRIA1	chr5	153134942	153135238	+	ENSG00000242976.2	RN7SL177P	#N/A
chr5	152869175	153193429	+	ENSG00000155511.13	cg20668321	GRIA1	chr5	153281019	153282783	+	ENSG00000261382.1	RP11-461L18.1	#N/A
chr5	152869175	153193429	+	ENSG00000155511.13	cg20668321	GRIA1	chr5	153266988	153278547	-	ENSG00000251183.1	AC091962.3	#N/A
chr5	152869175	153193429	+	ENSG00000155511.13	cg20668321	GRIA1	chr5	151998525	152603103	-	ENSG00000249484.4	AC091969.1	#N/A
chr5	170190354	170241051	+	ENSG00000094755.12	cg22635402	GABRP	chr5	169758433	169760883	+	ENSG00000235172.3	CTB-114C7.3	#N/A
chr5	170190354	170241051	+	ENSG00000094755.12	cg22635402	GABRP	chr5	169910810	169913411	-	ENSG00000253858.1	CTB-147C13.1	#N/A
chr5	170190354	170241051	+	ENSG00000094755.12	cg22635402	GABRP	chr5	170293839	170294146	+	ENSG00000244501.2	RN7SL623P	#N/A
chr5	170190354	170241051	+	ENSG00000094755.12	cg22635402	GABRP	chr5	169673241	169725231	-	ENSG00000043462.7	LCP2	#N/A
chr5	170190354	170241051	+	ENSG00000094755.12	cg22635402	GABRP	chr5	169801675	169816681	-	ENSG00000145936.4	KCNMB1	#N/A
chr5	170190354	170241051	+	ENSG00000094755.12	cg22635402	GABRP	chr5	169816497	169849848	+	ENSG00000253647.1	CTD-2270F17.1	#N/A
chr5	170190354	170241051	+	ENSG00000094755.12	cg22635402	GABRP	chr5	170066162	170108441	-	ENSG00000253591.1	CTC-265N9.1	#N/A
chr5	170190354	170241051	+	ENSG00000094755.12	cg22635402	GABRP	chr5	170174051	170215654	-	ENSG00000253348.1	MIR4454	#N/A
chr5	170190354	170241051	+	ENSG00000094755.12	cg22635402	GABRP	chr5	170323933	170331465	+	ENSG00000253966.1	CTC-455F18.3	#N/A
chr5	170190354	170241051	+	ENSG00000094755.12	cg22635402	GABRP	chr5	169735705	169739720	-	ENSG00000250274.1	CTB-114C7.4	#N/A
chr5	170190354	170241051	+	ENSG00000094755.12	cg22635402	GABRP	chr5	170288874	170727019	+	ENSG00000204764.8	RANBP17	#N/A
chr5	170190354	170241051	+	ENSG00000094755.12	cg22635402	GABRP	chr5	169780491	170163636	+	ENSG00000182132.8	KCNIP1	#N/A
chr6	33989628	34123399	-	ENSG00000124493.9	cg00070899	GRM4	chr6	33967749	33967828	-	ENSG00000221697.1	MIR1275	#N/A
chr6	33989628	34123399	-	ENSG00000124493.9	cg00070899	GRM4	chr6	34036934	34036995	-	ENSG00000221779.2	AL590403.1	#N/A
chr6	33989628	34123399	-	ENSG00000124493.9	cg00070899	GRM4	chr6	34157557	34158856	+	ENSG00000271231.1	KRT18P9	#N/A
chr6	33989628	34123399	-	ENSG00000124493.9	cg00070899	GRM4	chr6	34187216	34187843	+	ENSG00000214810.4	CYCSP55	#N/A
chr6	33989628	34123399	-	ENSG00000124493.9	cg00070899	GRM4	chr6	34214157	34217247	-	ENSG00000186577.7	C6orf1	#N/A
chr6	33989628	34123399	-	ENSG00000124493.9	cg00070899	GRM4	chr6	34231088	34231450	-	ENSG00000220583.1	RPL35P2	#N/A
chr6	33989628	34123399	-	ENSG00000124493.9	cg00070899	GRM4	chr6	34247456	34254545	+	ENSG00000225339.2	RP11-513I15.6	#N/A
chr6	33989628	34123399	-	ENSG00000124493.9	cg00070899	GRM4	chr6	34438567	34438706	-	ENSG00000221635.1	BX255972.1	#N/A
chr6	33989628	34123399	-	ENSG00000124493.9	cg00070899	GRM4	chr6	34544035	34544433	-	ENSG00000196114.3	RP3-391O22.3	#N/A
chr6	33989628	34123399	-	ENSG00000124493.9	cg00070899	GRM4	chr6	34584315	34585035	+	ENSG00000216636.1	RP3-391O22.2	#N/A
chr6	33989628	34123399	-	ENSG00000124493.9	cg00070899	GRM4	chr6	33861100	33895408	+	ENSG00000233183.2	RP3-468B3.2	#N/A
chr6	33989628	34123399	-	ENSG00000124493.9	cg00070899	GRM4	chr6	34385231	34393902	-	ENSG00000124614.9	RPS10	0.189379588905341
chr6	33989628	34123399	-	ENSG00000124493.9	cg00070899	GRM4	chr6	34505579	34524110	-	ENSG00000124664.6	SPDEF	#N/A
chr6	33989628	34123399	-	ENSG00000124493.9	cg00070899	GRM4	chr6	34204650	34214008	+	ENSG00000137309.15	HMGA1	#N/A
chr6	33989628	34123399	-	ENSG00000124493.9	cg00070899	GRM4	chr6	34247456	34360451	-	ENSG00000272325.1	NUDT3	0.567073425102806
chr6	33989628	34123399	-	ENSG00000124493.9	cg00070899	GRM4	chr6	34256547	34393825	-	ENSG00000270800.1	RPS10-NUDT3	#N/A
chr6	33989628	34123399	-	ENSG00000124493.9	cg00070899	GRM4	chr6	34433916	34503006	+	ENSG00000124507.6	PACSIN1	#N/A
chr6	33989628	34123399	-	ENSG00000124493.9	cg00070899	GRM4	chr6	34555065	34664636	-	ENSG00000196821.5	C6orf106	0.859827698953852
chr6	87647024	87726349	+	ENSG00000168830.6	cg21577406	HTR1E	chr6	87183205	87183313	-	ENSG00000221101.1	AL391417.1	#N/A
chr6	87647024	87726349	+	ENSG00000168830.6	cg21577406	HTR1E	chr6	87439426	87439826	-	ENSG00000218561.1	RP1-253B10.1	#N/A
chr6	87647024	87726349	+	ENSG00000168830.6	cg21577406	HTR1E	chr6	87478240	87478650	-	ENSG00000219190.1	RP1-253B10.2	#N/A
chr6	87647024	87726349	+	ENSG00000168830.6	cg21577406	HTR1E	chr6	87606836	87607139	+	ENSG00000217769.4	RP11-76H14.2	#N/A
chr6	87647024	87726349	+	ENSG00000168830.6	cg21577406	HTR1E	chr6	87607265	87607401	+	ENSG00000220240.1	RP11-76H14.5	#N/A
chr6	87647024	87726349	+	ENSG00000168830.6	cg21577406	HTR1E	chr6	87680184	87680911	+	ENSG00000214457.3	RPL7P29	#N/A
chr6	87647024	87726349	+	ENSG00000168830.6	cg21577406	HTR1E	chr6	87709763	87710009	-	ENSG00000217169.2	MTHFD2P2	#N/A
chr6	87647024	87726349	+	ENSG00000168830.6	cg21577406	HTR1E	chr6	87779874	87780179	-	ENSG00000217776.1	RP11-156F23.2	#N/A
chr6	87647024	87726349	+	ENSG00000168830.6	cg21577406	HTR1E	chr6	87792951	87793254	+	ENSG00000252697.1	RN7SKP209	#N/A
chr6	87647024	87726349	+	ENSG00000168830.6	cg21577406	HTR1E	chr6	87795216	87804824	-	ENSG00000135346.4	CGA	#N/A
chr6	88849583	88876078	-	ENSG00000118432.11	cg18703951	CNR1	chr6	88974877	88975230	+	ENSG00000220131.1	RP4-570O12.2	#N/A
chr6	88849583	88876078	-	ENSG00000118432.11	cg18703951	CNR1	chr6	88985601	88986708	-	ENSG00000220267.1	ACTBP8	#N/A
chr6	88849583	88876078	-	ENSG00000118432.11	cg18703951	CNR1	chr6	88757507	88776550	+	ENSG00000118434.4	SPACA1	#N/A
chr6	88849583	88876078	-	ENSG00000118432.11	cg18703951	CNR1	chr6	89319985	89673348	-	ENSG00000111880.11	RNGTT	0.582761955154138
chr6	88849583	88876078	-	ENSG00000118432.11	cg18703951	CNR1	chr6	89008669	89130752	-	ENSG00000234426.1	RP11-459O1.2	#N/A
chr6	101846664	102517958	+	ENSG00000164418.15	cg18703951	GRIK2	chr6	101405036	101405139	+	ENSG00000238999.1	snoU13	#N/A
chr6	101846664	102517958	+	ENSG00000164418.15	cg18703951	GRIK2	chr6	101878287	101879429	-	ENSG00000218475.2	RP11-93K7.1	#N/A
chr6	101846664	102517958	+	ENSG00000164418.15	cg18703951	GRIK2	chr6	102526747	102527430	+	ENSG00000218536.1	AP002530.2	#N/A
chr7	6448757	6523821	-	ENSG00000164535.10	cg00437258	DAGLB	chr7	6522922	6524873	+	ENSG00000269781.1	FLJ20306	#N/A
chr7	6448757	6523821	-	ENSG00000164535.10	cg00437258	DAGLB	chr7	6530424	6530729	-	ENSG00000231359.3	AC072052.7	#N/A
chr7	6448757	6523821	-	ENSG00000164535.10	cg00437258	DAGLB	chr7	6655248	6663921	+	ENSG00000236609.3	ZNF853	#N/A
chr7	6448757	6523821	-	ENSG00000164535.10	cg00437258	DAGLB	chr7	6694495	6696063	+	ENSG00000260054.1	RP11-611L7.1	#N/A
chr7	6448757	6523821	-	ENSG00000164535.10	cg00437258	DAGLB	chr7	6713376	6715991	+	ENSG00000198580.6	AC073343.1	#N/A
chr7	6448757	6523821	-	ENSG00000164535.10	cg00437258	DAGLB	chr7	6731608	6731690	+	ENSG00000265245.1	AC073343.2	#N/A
chr7	6448757	6523821	-	ENSG00000164535.10	cg00437258	DAGLB	chr7	6875051	6875425	-	ENSG00000273252.1	OR7E39P	#N/A
chr7	6448757	6523821	-	ENSG00000164535.10	cg00437258	DAGLB	chr7	6906289	6907303	-	ENSG00000205897.5	OR7E136P	#N/A
chr7	6448757	6523821	-	ENSG00000164535.10	cg00437258	DAGLB	chr7	6918176	6918263	-	ENSG00000263457.1	AC079804.2	#N/A
chr7	6448757	6523821	-	ENSG00000164535.10	cg00437258	DAGLB	chr7	6919258	6920257	-	ENSG00000250561.2	OR7E59P	#N/A
chr7	6448757	6523821	-	ENSG00000164535.10	cg00437258	DAGLB	chr7	6940055	6940254	-	ENSG00000243531.1	RP11-740N7.3	#N/A
chr7	6448757	6523821	-	ENSG00000164535.10	cg00437258	DAGLB	chr7	6963435	6970466	+	ENSG00000226943.3	ALG1L5P	#N/A
chr7	6448757	6523821	-	ENSG00000164535.10	cg00437258	DAGLB	chr7	6963709	6964144	-	ENSG00000241539.1	RP11-740N7.4	#N/A
chr7	6448757	6523821	-	ENSG00000164535.10	cg00437258	DAGLB	chr7	6971315	6979234	-	ENSG00000242731.2	FAM86LP	#N/A
chr7	6448757	6523821	-	ENSG00000164535.10	cg00437258	DAGLB	chr7	6369040	6388612	-	ENSG00000178397.8	FAM220A	#N/A
chr7	6448757	6523821	-	ENSG00000164535.10	cg00437258	DAGLB	chr7	6485584	6523873	-	ENSG00000136240.5	KDELR2	0.55807986246556
chr7	6448757	6523821	-	ENSG00000164535.10	cg00437258	DAGLB	chr7	6617065	6629005	+	ENSG00000136247.10	ZDHHC4	0.0465393874114703
chr7	6448757	6523821	-	ENSG00000164535.10	cg00437258	DAGLB	chr7	6618196	6628605	-	ENSG00000232581.1	AC079742.4	#N/A
chr7	6448757	6523821	-	ENSG00000164535.10	cg00437258	DAGLB	chr7	6629648	6648357	+	ENSG00000146576.8	C7orf26	0.750310565056092
chr7	6448757	6523821	-	ENSG00000164535.10	cg00437258	DAGLB	chr7	6703605	6748532	+	ENSG00000228010.1	AC073343.13	#N/A
chr7	6448757	6523821	-	ENSG00000164535.10	cg00437258	DAGLB	chr7	6728064	6746554	-	ENSG00000164631.14	ZNF12	0.173590724687262
chr7	6448757	6523821	-	ENSG00000164535.10	cg00437258	DAGLB	chr7	6749759	6793493	+	ENSG00000187953.6	PMS2CL	#N/A
chr7	6448757	6523821	-	ENSG00000164535.10	cg00437258	DAGLB	chr7	6833765	6866401	-	ENSG00000146574.11	CCZ1B	#N/A
chr7	6448757	6523821	-	ENSG00000164535.10	cg00437258	DAGLB	chr7	6895116	6899461	-	ENSG00000155070.7	UNC93B2	#N/A
chr7	6448757	6523821	-	ENSG00000164535.10	cg00437258	DAGLB	chr7	6414154	6443608	+	ENSG00000136238.13	RAC1	0.00931622147845443
chr7	6448757	6523821	-	ENSG00000164535.10	cg00437258	DAGLB	chr7	6537093	6591067	-	ENSG00000215045.4	GRID2IP	#N/A
chr7	6448757	6523821	-	ENSG00000164535.10	cg00437258	DAGLB	chr7	6676953	6694242	+	ENSG00000205903.2	ZNF316	#N/A
chr7	6448757	6523821	-	ENSG00000164535.10	cg00437258	DAGLB	chr7	6793740	6838996	+	ENSG00000169402.11	RSPH10B2	#N/A
chr7	31092076	31151089	+	ENSG00000078549.10	cg21619594	ADCYAP1R1	chr7	30782047	30782434	-	ENSG00000223419.1	AC006022.4	#N/A
chr7	31092076	31151089	+	ENSG00000078549.10	cg21619594	ADCYAP1R1	chr7	30836307	30843026	-	ENSG00000229263.1	AC004691.5	#N/A
chr7	31092076	31151089	+	ENSG00000078549.10	cg21619594	ADCYAP1R1	chr7	31158898	31159186	-	ENSG00000232887.1	AC006466.5	#N/A
chr7	31092076	31151089	+	ENSG00000078549.10	cg21619594	ADCYAP1R1	chr7	30555925	30634425	-	ENSG00000196295.7	AC005154.6	#N/A
chr7	31092076	31151089	+	ENSG00000078549.10	cg21619594	ADCYAP1R1	chr7	30692200	30739745	-	ENSG00000106113.14	CRHR2	#N/A
chr7	31092076	31151089	+	ENSG00000078549.10	cg21619594	ADCYAP1R1	chr7	30737601	30797218	+	ENSG00000241644.2	INMT	0.821577576039752
chr7	31092076	31151089	+	ENSG00000078549.10	cg21619594	ADCYAP1R1	chr7	30811033	30932002	+	ENSG00000106125.14	FAM188B	#N/A
chr7	31092076	31151089	+	ENSG00000078549.10	cg21619594	ADCYAP1R1	chr7	30978284	31032869	+	ENSG00000106128.14	GHRHR	#N/A
chr7	31092076	31151089	+	ENSG00000078549.10	cg21619594	ADCYAP1R1	chr7	30634297	30673649	+	ENSG00000106105.9	GARS	0.222948741335656
chr7	31092076	31151089	+	ENSG00000078549.10	cg21619594	ADCYAP1R1	chr7	30791753	30931696	+	ENSG00000254959.2	INMT-FAM188B	#N/A
chr7	31092076	31151089	+	ENSG00000078549.10	cg21619594	ADCYAP1R1	chr7	30893010	30965131	+	ENSG00000240583.6	AQP1	#N/A
chr7	31092076	31151089	+	ENSG00000078549.10	cg21619594	ADCYAP1R1	chr7	30893010	30963427	+	ENSG00000250424.3	AQP1	#N/A
chr8	66629745	66754557	-	ENSG00000205268.6	cg14864167	PDE7A	chr8	66626569	66627013	-	ENSG00000272155.1	RP11-707M3.3	#N/A
chr8	66629745	66754557	-	ENSG00000205268.6	cg14864167	PDE7A	chr8	66754987	66755566	+	ENSG00000272192.1	CTD-2532N20.1	#N/A
chr8	66629745	66754557	-	ENSG00000205268.6	cg14864167	PDE7A	chr8	67088620	67090960	-	ENSG00000147571.3	CRH	#N/A
chr8	66629745	66754557	-	ENSG00000205268.6	cg14864167	PDE7A	chr8	66514694	66546442	-	ENSG00000104442.5	ARMC1	0.331076265700583
chr8	66629745	66754557	-	ENSG00000205268.6	cg14864167	PDE7A	chr8	67024902	67027440	+	ENSG00000253190.2	AC084082.3	#N/A
chr8	66629745	66754557	-	ENSG00000205268.6	cg14864167	PDE7A	chr8	67039131	67087720	+	ENSG00000147573.12	TRIM55	0.19504878978352
chr8	66629745	66754557	-	ENSG00000205268.6	cg14864167	PDE7A	chr8	66556969	66683496	+	ENSG00000066855.11	MTFR1	0.294907064162824
chr8	66629745	66754557	-	ENSG00000205268.6	cg14864167	PDE7A	chr8	66933795	67012751	+	ENSG00000147570.5	DNAJC5B	#N/A
chr8	66629745	66754557	-	ENSG00000205268.6	cg14864167	PDE7A	chr8	67104328	67109550	+	ENSG00000253138.1	LINC00967	#N/A
chr9	140772241	141019076	+	ENSG00000148408.8	cg13811936	CACNA1B	chr9	140315596	140315690	+	ENSG00000272272.1	snoU13	#N/A
chr9	140772241	141019076	+	ENSG00000148408.8	cg13811936	CACNA1B	chr9	140317802	140328858	+	ENSG00000188747.4	NOXA1	0.859277364673721
chr9	140772241	141019076	+	ENSG00000148408.8	cg13811936	CACNA1B	chr9	140440200	140440285	+	ENSG00000263933.1	AL365502.1	#N/A
chr9	140772241	141019076	+	ENSG00000148408.8	cg13811936	CACNA1B	chr9	140445651	140447007	+	ENSG00000182154.7	MRPL41	0.513437004414402
chr9	140772241	141019076	+	ENSG00000148408.8	cg13811936	CACNA1B	chr9	140476531	140484942	-	ENSG00000165724.5	ZMYND19	#N/A
chr9	140772241	141019076	+	ENSG00000148408.8	cg13811936	CACNA1B	chr9	140509784	140513358	-	ENSG00000203993.3	C9orf37	0.693187655407816
chr9	140772241	141019076	+	ENSG00000148408.8	cg13811936	CACNA1B	chr9	140535438	140535999	-	ENSG00000233998.1	SETP5	#N/A
chr9	140772241	141019076	+	ENSG00000148408.8	cg13811936	CACNA1B	chr9	140682117	140683139	-	ENSG00000255585.2	RP11-188C12.2	#N/A
chr9	140772241	141019076	+	ENSG00000148408.8	cg13811936	CACNA1B	chr9	140732871	140732968	+	ENSG00000207693.1	MIR602	#N/A
chr9	140772241	141019076	+	ENSG00000148408.8	cg13811936	CACNA1B	chr9	141090383	141093775	-	ENSG00000237419.1	RP11-885N19.6	#N/A
chr9	140772241	141019076	+	ENSG00000148408.8	cg13811936	CACNA1B	chr9	140328816	140336268	-	ENSG00000188833.5	ENTPD8	#N/A
chr9	140772241	141019076	+	ENSG00000148408.8	cg13811936	CACNA1B	chr9	140342022	140353786	-	ENSG00000165802.15	NSMF	#N/A
chr9	140772241	141019076	+	ENSG00000148408.8	cg13811936	CACNA1B	chr9	140449356	140473387	-	ENSG00000148399.7	DPH7	#N/A
chr9	140772241	141019076	+	ENSG00000148408.8	cg13811936	CACNA1B	chr9	141044565	141071821	+	ENSG00000159247.8	TUBBP5	#N/A
chr9	140772241	141019076	+	ENSG00000148408.8	cg13811936	CACNA1B	chr9	141106637	141143444	+	ENSG00000233013.4	FAM157B	#N/A
chr9	140772241	141019076	+	ENSG00000148408.8	cg13811936	CACNA1B	chr9	140201348	140317714	-	ENSG00000187609.11	EXD3	#N/A
chr9	140772241	141019076	+	ENSG00000148408.8	cg13811936	CACNA1B	chr9	140354404	140444986	-	ENSG00000130653.11	PNPLA7	0.274242580994895
chr9	140772241	141019076	+	ENSG00000148408.8	cg13811936	CACNA1B	chr9	140513444	140764468	+	ENSG00000181090.13	EHMT1	#N/A
chr9	140772241	141019076	+	ENSG00000148408.8	cg13811936	CACNA1B	chr9	140762377	140787022	-	ENSG00000203987.2	RP11-188C12.3	#N/A
chr9	140772241	141019076	+	ENSG00000148408.8	cg13811936	CACNA1B	chr9	141031547	141038316	+	ENSG00000229926.1	RP11-424E7.3	#N/A
chr9	140772241	141019076	+	ENSG00000148408.8	cg13811936	CACNA1B	chr9	140500106	140509812	+	ENSG00000197070.9	ARRDC1	#N/A
chr10	115803806	115806667	+	ENSG00000043591.4	cg10415685	ADRB1	chr10	115580218	115580349	+	ENSG00000212589.1	SNORA17	#N/A
chr10	115803806	115806667	+	ENSG00000043591.4	cg10415685	ADRB1	chr10	115674530	115676949	+	ENSG00000234631.1	AL162407.1	#N/A
chr10	115803806	115806667	+	ENSG00000043591.4	cg10415685	ADRB1	chr10	115871173	115871276	+	ENSG00000253066.1	RNU6-709P	#N/A
chr10	115803806	115806667	+	ENSG00000043591.4	cg10415685	ADRB1	chr10	115876906	115877310	+	ENSG00000226582.1	UBE2V1P5	#N/A
chr10	115803806	115806667	+	ENSG00000043591.4	cg10415685	ADRB1	chr10	115348475	115423886	-	ENSG00000197893.9	NRAP	#N/A
chr10	115803806	115806667	+	ENSG00000043591.4	cg10415685	ADRB1	chr10	115511213	115543188	+	ENSG00000148735.10	PLEKHS1	#N/A
chr10	115803806	115806667	+	ENSG00000043591.4	cg10415685	ADRB1	chr10	115614420	115676953	+	ENSG00000196865.4	NHLRC2	#N/A
chr10	115803806	115806667	+	ENSG00000043591.4	cg10415685	ADRB1	chr10	115880621	115933979	-	ENSG00000165813.12	C10orf118	#N/A
chr10	115803806	115806667	+	ENSG00000043591.4	cg10415685	ADRB1	chr10	115438942	115490662	+	ENSG00000165806.15	CASP7	0.517514406942531
chr10	115803806	115806667	+	ENSG00000043591.4	cg10415685	ADRB1	chr10	115470440	115479091	-	ENSG00000234393.1	RP11-211N11.5	#N/A
chr10	115803806	115806667	+	ENSG00000043591.4	cg10415685	ADRB1	chr10	115594488	115614142	-	ENSG00000198924.3	DCLRE1A	0.440804741022946
chr10	115803806	115806667	+	ENSG00000043591.4	cg10415685	ADRB1	chr10	115310596	115349361	+	ENSG00000148702.10	HABP2	0.614456849297597
chr11	61447905	61514473	+	ENSG00000134780.5	cg07011711	DAGLA	chr11	60970779	60980570	+	ENSG00000229859.4	PGA3	#N/A
chr11	61447905	61514473	+	ENSG00000134780.5	cg07011711	DAGLA	chr11	61129473	61136981	+	ENSG00000149483.7	TMEM138	0.417075253807641
chr11	61447905	61514473	+	ENSG00000134780.5	cg07011711	DAGLA	chr11	61211602	61211899	+	ENSG00000240823.2	RN7SL23P	#N/A
chr11	61447905	61514473	+	ENSG00000134780.5	cg07011711	DAGLA	chr11	61248592	61258403	+	ENSG00000162148.6	PPP1R32	#N/A
chr11	61447905	61514473	+	ENSG00000134780.5	cg07011711	DAGLA	chr11	61263912	61267548	+	ENSG00000255931.1	RP11-286N22.10	#N/A
chr11	61447905	61514473	+	ENSG00000134780.5	cg07011711	DAGLA	chr11	61276068	61276129	+	ENSG00000266006.1	MIR4488	#N/A
chr11	61447905	61514473	+	ENSG00000134780.5	cg07011711	DAGLA	chr11	61276272	61278482	+	ENSG00000204950.2	LRRC10B	#N/A
chr11	61447905	61514473	+	ENSG00000134780.5	cg07011711	DAGLA	chr11	61422137	61423174	-	ENSG00000255947.1	RP11-855O10.3	#N/A
chr11	61447905	61514473	+	ENSG00000134780.5	cg07011711	DAGLA	chr11	61559967	61560033	-	ENSG00000207601.1	MIR611	#N/A
chr11	61447905	61514473	+	ENSG00000134780.5	cg07011711	DAGLA	chr11	61560109	61564716	+	ENSG00000168496.3	FEN1	0.118129944898579
chr11	61447905	61514473	+	ENSG00000134780.5	cg07011711	DAGLA	chr11	61582633	61582712	-	ENSG00000222326.1	MIR1908	#N/A
chr11	61447905	61514473	+	ENSG00000134780.5	cg07011711	DAGLA	chr11	60989688	61018929	+	ENSG00000229183.4	PGA4	#N/A
chr11	61447905	61514473	+	ENSG00000134780.5	cg07011711	DAGLA	chr11	60994640	61016005	+	ENSG00000256220.1	CTD-2331C18.5	#N/A
chr11	61447905	61514473	+	ENSG00000134780.5	cg07011711	DAGLA	chr11	61008514	61018920	+	ENSG00000256713.3	PGA5	#N/A
chr11	61447905	61514473	+	ENSG00000134780.5	cg07011711	DAGLA	chr11	61025762	61062896	-	ENSG00000167992.8	VWCE	0.685127599856505
chr11	61447905	61514473	+	ENSG00000134780.5	cg07011711	DAGLA	chr11	61100682	61120767	+	ENSG00000149476.10	DAK	0.267215447532902
chr11	61447905	61514473	+	ENSG00000134780.5	cg07011711	DAGLA	chr11	61116217	61129771	-	ENSG00000162144.5	CYB561A3	#N/A
chr11	61447905	61514473	+	ENSG00000134780.5	cg07011711	DAGLA	chr11	61159159	61166335	+	ENSG00000187049.5	TMEM216	0.0987338298746374
chr11	61447905	61514473	+	ENSG00000134780.5	cg07011711	DAGLA	chr11	61170121	61197503	-	ENSG00000149532.11	CPSF7	#N/A
chr11	61447905	61514473	+	ENSG00000134780.5	cg07011711	DAGLA	chr11	61306988	61309731	-	ENSG00000256443.1	RP11-794G24.1	#N/A
chr11	61447905	61514473	+	ENSG00000134780.5	cg07011711	DAGLA	chr11	61355966	61375022	+	ENSG00000250230.2	RP11-855O10.2	#N/A
chr11	61447905	61514473	+	ENSG00000134780.5	cg07011711	DAGLA	chr11	61382508	61406921	+	ENSG00000243742.1	RPLP0P2	#N/A
chr11	61447905	61514473	+	ENSG00000134780.5	cg07011711	DAGLA	chr11	61513965	61525127	-	ENSG00000124915.6	RP11-467L20.10	#N/A
chr11	61447905	61514473	+	ENSG00000134780.5	cg07011711	DAGLA	chr11	61520114	61555990	+	ENSG00000124920.9	MYRF	#N/A
chr11	61447905	61514473	+	ENSG00000134780.5	cg07011711	DAGLA	chr11	61535973	61560274	-	ENSG00000134825.9	TMEM258	#N/A
chr11	61447905	61514473	+	ENSG00000134780.5	cg07011711	DAGLA	chr11	61567099	61596790	-	ENSG00000149485.12	FADS1	0.507530111086818
chr11	61447905	61514473	+	ENSG00000134780.5	cg07011711	DAGLA	chr11	61066923	61110068	-	ENSG00000167986.9	DDB1	0.585123726046834
chr11	61447905	61514473	+	ENSG00000134780.5	cg07011711	DAGLA	chr11	61196692	61253294	+	ENSG00000256591.1	RP11-286N22.8	#N/A
chr11	61447905	61514473	+	ENSG00000134780.5	cg07011711	DAGLA	chr11	61197514	61215001	+	ENSG00000167985.2	SDHAF2	0.0123706525354004
chr11	61447905	61514473	+	ENSG00000134780.5	cg07011711	DAGLA	chr11	61282785	61348620	-	ENSG00000011347.5	SYT7	0.646259779750631
chr11	61447905	61514473	+	ENSG00000134780.5	cg07011711	DAGLA	chr11	61560452	61634826	+	ENSG00000134824.9	FADS2	#N/A
chr11	72975550	73009662	+	ENSG00000171631.10	cg19641315	P2RY6	chr11	72477049	72477161	+	ENSG00000202522.1	Y_RNA	#N/A
chr11	72975550	73009662	+	ENSG00000171631.10	cg19641315	P2RY6	chr11	72494575	72494637	+	ENSG00000265064.1	MIR4692	#N/A
chr11	72975550	73009662	+	ENSG00000171631.10	cg19641315	P2RY6	chr11	72580589	72580695	-	ENSG00000206638.1	RNU6-672P	#N/A
chr11	72975550	73009662	+	ENSG00000171631.10	cg19641315	P2RY6	chr11	72651543	72652157	+	ENSG00000234751.1	AP002381.2	#N/A
chr11	72975550	73009662	+	ENSG00000171631.10	cg19641315	P2RY6	chr11	72926043	72926958	-	ENSG00000215841.3	RP11-800A3.2	#N/A
chr11	72975550	73009662	+	ENSG00000171631.10	cg19641315	P2RY6	chr11	72950020	72953380	+	ENSG00000260401.1	RP11-800A3.4	#N/A
chr11	72975550	73009662	+	ENSG00000171631.10	cg19641315	P2RY6	chr11	72959824	72960912	+	ENSG00000256347.1	OR8R1P	#N/A
chr11	72975550	73009662	+	ENSG00000171631.10	cg19641315	P2RY6	chr11	73018280	73020406	-	ENSG00000257038.1	RP11-800A3.7	#N/A
chr11	72975550	73009662	+	ENSG00000171631.10	cg19641315	P2RY6	chr11	73068180	73068286	+	ENSG00000266866.1	AP002761.1	#N/A
chr11	72975550	73009662	+	ENSG00000171631.10	cg19641315	P2RY6	chr11	73106604	73107481	-	ENSG00000256928.1	RP11-809N8.2	#N/A
chr11	72975550	73009662	+	ENSG00000171631.10	cg19641315	P2RY6	chr11	72525353	72554719	+	ENSG00000168010.6	ATG16L2	0.881341601931218
chr11	72975550	73009662	+	ENSG00000171631.10	cg19641315	P2RY6	chr11	72887739	72892741	+	ENSG00000256568.1	RP11-800A3.3	#N/A
chr11	72975550	73009662	+	ENSG00000171631.10	cg19641315	P2RY6	chr11	72929343	72947397	+	ENSG00000175591.7	P2RY2	#N/A
chr11	72975550	73009662	+	ENSG00000171631.10	cg19641315	P2RY6	chr11	73019334	73080136	+	ENSG00000110237.3	ARHGEF17	#N/A
chr11	72975550	73009662	+	ENSG00000171631.10	cg19641315	P2RY6	chr11	73087309	73108519	+	ENSG00000054967.8	RELT	#N/A
chr11	72975550	73009662	+	ENSG00000171631.10	cg19641315	P2RY6	chr11	72396114	72504644	-	ENSG00000186635.10	ARAP1	0.673564814824807
chr11	72975550	73009662	+	ENSG00000171631.10	cg19641315	P2RY6	chr11	72465774	72504726	-	ENSG00000214530.3	STARD10	0.935721295692116
chr11	72975550	73009662	+	ENSG00000171631.10	cg19641315	P2RY6	chr11	72547790	72853306	-	ENSG00000137478.10	FCHSD2	0.0232096238403157
chr11	113280318	113346413	-	ENSG00000149295.9	cg18248586	DRD2	chr11	113239200	113239839	+	ENSG00000270179.1	RP11-159N11.4	#N/A
chr11	113280318	113346413	-	ENSG00000149295.9	cg18248586	DRD2	chr11	113320745	113320810	-	ENSG00000265140.1	MIR4301	#N/A
chr11	113280318	113346413	-	ENSG00000149295.9	cg18248586	DRD2	chr11	113582442	113583120	+	ENSG00000256091.1	RP11-627G1.1	#N/A
chr11	113280318	113346413	-	ENSG00000149295.9	cg18248586	DRD2	chr11	113621838	113622008	-	ENSG00000243353.1	RP11-667M19.1	#N/A
chr11	113280318	113346413	-	ENSG00000149295.9	cg18248586	DRD2	chr11	113640382	113640716	+	ENSG00000257070.1	RP11-667M19.4	#N/A
chr11	113280318	113346413	-	ENSG00000149295.9	cg18248586	DRD2	chr11	113641115	113642413	-	ENSG00000256603.1	RP11-667M19.2	#N/A
chr11	113280318	113346413	-	ENSG00000149295.9	cg18248586	DRD2	chr11	113650469	113651222	+	ENSG00000228607.2	CLDN25	#N/A
chr11	113280318	113346413	-	ENSG00000149295.9	cg18248586	DRD2	chr11	113659953	113662088	+	ENSG00000256167.1	ATF4P4	#N/A
chr11	113280318	113346413	-	ENSG00000149295.9	cg18248586	DRD2	chr11	113659964	113660749	+	ENSG00000255870.1	RP11-667M19.5	#N/A
chr11	113280318	113346413	-	ENSG00000149295.9	cg18248586	DRD2	chr11	113662188	113662474	+	ENSG00000257101.1	LRRC37A13P	#N/A
chr11	113280318	113346413	-	ENSG00000149295.9	cg18248586	DRD2	chr11	113688799	113693180	+	ENSG00000256452.1	RP11-667M19.10	#N/A
chr11	113280318	113346413	-	ENSG00000149295.9	cg18248586	DRD2	chr11	113691578	113692607	-	ENSG00000255710.2	RP11-667M19.9	#N/A
chr11	113280318	113346413	-	ENSG00000149295.9	cg18248586	DRD2	chr11	113730068	113730171	+	ENSG00000201687.1	RNU6-1107P	#N/A
chr11	113280318	113346413	-	ENSG00000149295.9	cg18248586	DRD2	chr11	113149159	113185159	-	ENSG00000255129.1	RP11-839D17.3	#N/A
chr11	113280318	113346413	-	ENSG00000149295.9	cg18248586	DRD2	chr11	113258513	113271140	+	ENSG00000170209.4	ANKK1	#N/A
chr11	113280318	113346413	-	ENSG00000149295.9	cg18248586	DRD2	chr11	113276043	113282839	+	ENSG00000256757.1	RP11-159N11.3	#N/A
chr11	113280318	113346413	-	ENSG00000149295.9	cg18248586	DRD2	chr11	113558272	113577095	-	ENSG00000166682.6	TMPRSS5	#N/A
chr11	113280318	113346413	-	ENSG00000149295.9	cg18248586	DRD2	chr11	113668596	113746292	-	ENSG00000048028.7	USP28	#N/A
chr11	113280318	113346413	-	ENSG00000149295.9	cg18248586	DRD2	chr11	113775399	113817287	+	ENSG00000149305.2	HTR3B	#N/A
chr11	113280318	113346413	-	ENSG00000149295.9	cg18248586	DRD2	chr11	113845603	113861035	+	ENSG00000166736.7	HTR3A	#N/A
chr11	113280318	113346413	-	ENSG00000149295.9	cg18248586	DRD2	chr11	113603909	113644533	-	ENSG00000086827.4	ZW10	0.781199704533646
chr11	113280318	113346413	-	ENSG00000149295.9	cg18248586	DRD2	chr11	113185251	113254266	+	ENSG00000149292.12	TTC12	#N/A
chr11	120382468	120859613	+	ENSG00000149403.7	cg14462402	GRIK4	chr11	120039685	120042387	+	ENSG00000176984.2	AP000679.2	#N/A
chr11	120382468	120859613	+	ENSG00000149403.7	cg14462402	GRIK4	chr11	120195838	120204391	+	ENSG00000181264.4	TMEM136	#N/A
chr11	120382468	120859613	+	ENSG00000149403.7	cg14462402	GRIK4	chr11	120329880	120330047	-	ENSG00000269601.1	AP000758.1	#N/A
chr11	120382468	120859613	+	ENSG00000149403.7	cg14462402	GRIK4	chr11	120382511	120385732	+	ENSG00000204306.2	AP002348.1	#N/A
chr11	120382468	120859613	+	ENSG00000149403.7	cg14462402	GRIK4	chr11	120490643	120490976	-	ENSG00000255006.1	TCEB1P22	#N/A
chr11	120382468	120859613	+	ENSG00000149403.7	cg14462402	GRIK4	chr11	120806811	120807363	-	ENSG00000254735.1	HMGB1P42	#N/A
chr11	120382468	120859613	+	ENSG00000149403.7	cg14462402	GRIK4	chr11	119879313	119882867	-	ENSG00000255216.1	RP11-831A10.1	#N/A
chr11	120382468	120859613	+	ENSG00000149403.7	cg14462402	GRIK4	chr11	119981983	120056237	-	ENSG00000137699.12	TRIM29	#N/A
chr11	120382468	120859613	+	ENSG00000149403.7	cg14462402	GRIK4	chr11	120081475	120101041	+	ENSG00000184232.4	OAF	0.973940506924351
chr11	120382468	120859613	+	ENSG00000149403.7	cg14462402	GRIK4	chr11	120107349	120190653	+	ENSG00000137709.5	POU2F3	#N/A
chr11	120382468	120859613	+	ENSG00000149403.7	cg14462402	GRIK4	chr11	120120468	120136641	-	ENSG00000259541.1	RP11-778O17.4	#N/A
chr11	120382468	120859613	+	ENSG00000149403.7	cg14462402	GRIK4	chr11	120738642	120765506	-	ENSG00000250493.2	RP11-640N11.2	#N/A
chr11	120382468	120859613	+	ENSG00000149403.7	cg14462402	GRIK4	chr11	120894781	120961484	+	ENSG00000154114.8	TBCEL	#N/A
chr11	120382468	120859613	+	ENSG00000149403.7	cg14462402	GRIK4	chr11	120207787	120360645	+	ENSG00000196914.4	ARHGEF12	0.189517757304001
chr11	128761251	128790930	+	ENSG00000120457.7	cg23895722	KCNJ5	chr11	128396037	128400284	+	ENSG00000254588.1	RP11-1007G5.2	#N/A
chr11	128761251	128790930	+	ENSG00000120457.7	cg23895722	KCNJ5	chr11	128484235	128485131	-	ENSG00000270160.1	RP11-264E20.2	#N/A
chr11	128761251	128790930	+	ENSG00000120457.7	cg23895722	KCNJ5	chr11	128485762	128491701	-	ENSG00000255465.3	RP11-264E20.1	#N/A
chr11	128761251	128790930	+	ENSG00000120457.7	cg23895722	KCNJ5	chr11	128750220	128750563	-	ENSG00000255369.1	RP11-740D6.3	#N/A
chr11	128761251	128790930	+	ENSG00000120457.7	cg23895722	KCNJ5	chr11	128769460	128775930	-	ENSG00000174370.5	C11orf45	#N/A
chr11	128761251	128790930	+	ENSG00000120457.7	cg23895722	KCNJ5	chr11	128863132	128863235	-	ENSG00000212597.1	RNU6-876P	#N/A
chr11	128761251	128790930	+	ENSG00000120457.7	cg23895722	KCNJ5	chr11	128499548	128556817	-	ENSG00000245008.3	RP11-744N12.3	#N/A
chr11	128761251	128790930	+	ENSG00000120457.7	cg23895722	KCNJ5	chr11	128561567	128565918	-	ENSG00000254703.2	FLI1-AS1	#N/A
chr11	128761251	128790930	+	ENSG00000120457.7	cg23895722	KCNJ5	chr11	128804626	128813040	-	ENSG00000120471.10	TP53AIP1	#N/A
chr11	128761251	128790930	+	ENSG00000120457.7	cg23895722	KCNJ5	chr11	128328656	128457453	-	ENSG00000134954.10	ETS1	0.71158542741056
chr11	128761251	128790930	+	ENSG00000120457.7	cg23895722	KCNJ5	chr11	128556430	128683162	+	ENSG00000151702.12	FLI1	0.350082909437499
chr11	128761251	128790930	+	ENSG00000120457.7	cg23895722	KCNJ5	chr11	128706210	128737268	-	ENSG00000151704.11	KCNJ1	#N/A
chr11	128761251	128790930	+	ENSG00000120457.7	cg23895722	KCNJ5	chr11	128834955	129149219	-	ENSG00000134909.14	ARHGAP32	#N/A
chr12	2079952	2802108	+	ENSG00000151067.16	cg16303353	CACNA1C	chr12	1609691	1616484	-	ENSG00000249628.2	LINC00942	#N/A
chr12	2079952	2802108	+	ENSG00000151067.16	cg16303353	CACNA1C	chr12	1769481	1769546	-	ENSG00000266043.1	MIR3649	#N/A
chr12	2079952	2802108	+	ENSG00000151067.16	cg16303353	CACNA1C	chr12	1804996	1807210	-	ENSG00000271500.1	RP11-288K12.1	#N/A
chr12	2079952	2802108	+	ENSG00000151067.16	cg16303353	CACNA1C	chr12	1866397	1867177	-	ENSG00000243663.1	RPS4XP14	#N/A
chr12	2079952	2802108	+	ENSG00000151067.16	cg16303353	CACNA1C	chr12	2038368	2045740	-	ENSG00000235049.1	LINC00940	#N/A
chr12	2079952	2802108	+	ENSG00000151067.16	cg16303353	CACNA1C	chr12	2113832	2120558	+	ENSG00000203593.3	RP5-1096D14.6	#N/A
chr12	2079952	2802108	+	ENSG00000151067.16	cg16303353	CACNA1C	chr12	2127379	2129698	+	ENSG00000256837.1	CACNA1C-IT1	#N/A
chr12	2079952	2802108	+	ENSG00000151067.16	cg16303353	CACNA1C	chr12	2157518	2158629	+	ENSG00000256257.1	CACNA1C-IT2	#N/A
chr12	2079952	2802108	+	ENSG00000151067.16	cg16303353	CACNA1C	chr12	2329703	2332645	-	ENSG00000256025.1	CACNA1C-AS4	#N/A
chr12	2079952	2802108	+	ENSG00000151067.16	cg16303353	CACNA1C	chr12	2712516	2716606	-	ENSG00000256769.1	CACNA1C-AS3	#N/A
chr12	2079952	2802108	+	ENSG00000151067.16	cg16303353	CACNA1C	chr12	2769103	2770135	+	ENSG00000203648.3	AC007618.3	#N/A
chr12	2079952	2802108	+	ENSG00000151067.16	cg16303353	CACNA1C	chr12	2777666	2781386	-	ENSG00000256271.1	CACNA1C-AS2	#N/A
chr12	2079952	2802108	+	ENSG00000151067.16	cg16303353	CACNA1C	chr12	2861763	2862298	-	ENSG00000256902.1	RP11-986G18.1	#N/A
chr12	2079952	2802108	+	ENSG00000151067.16	cg16303353	CACNA1C	chr12	2870366	2879621	-	ENSG00000255669.1	RP11-885B4.2	#N/A
chr12	2079952	2802108	+	ENSG00000151067.16	cg16303353	CACNA1C	chr12	2891070	2891537	+	ENSG00000224438.3	RP4-816N1.1	#N/A
chr12	2079952	2802108	+	ENSG00000151067.16	cg16303353	CACNA1C	chr12	1675159	1703331	-	ENSG00000171823.6	FBXL14	#N/A
chr12	2079952	2802108	+	ENSG00000151067.16	cg16303353	CACNA1C	chr12	1929433	1945918	+	ENSG00000166159.6	LRTM2	#N/A
chr12	2079952	2802108	+	ENSG00000151067.16	cg16303353	CACNA1C	chr12	2027117	2032033	+	ENSG00000256706.1	RP5-1096D14.3	#N/A
chr12	2079952	2802108	+	ENSG00000151067.16	cg16303353	CACNA1C	chr12	2378942	2398103	+	ENSG00000256721.1	CACNA1C-IT3	#N/A
chr12	2079952	2802108	+	ENSG00000151067.16	cg16303353	CACNA1C	chr12	2785167	2800366	-	ENSG00000246627.2	CACNA1C-AS1	#N/A
chr12	2079952	2802108	+	ENSG00000151067.16	cg16303353	CACNA1C	chr12	2851792	2881074	-	ENSG00000256150.1	RP11-885B4.1	#N/A
chr12	2079952	2802108	+	ENSG00000151067.16	cg16303353	CACNA1C	chr12	2896097	2903461	-	ENSG00000256030.1	CBX3P4	#N/A
chr12	2079952	2802108	+	ENSG00000151067.16	cg16303353	CACNA1C	chr12	1099675	1605099	+	ENSG00000082805.15	ERC1	#N/A
chr12	2079952	2802108	+	ENSG00000151067.16	cg16303353	CACNA1C	chr12	1639057	1756409	+	ENSG00000111186.8	WNT5B	0.294300916485949
chr12	2079952	2802108	+	ENSG00000151067.16	cg16303353	CACNA1C	chr12	1797740	1897844	+	ENSG00000006831.9	ADIPOR2	0.284910481720605
chr12	2079952	2802108	+	ENSG00000151067.16	cg16303353	CACNA1C	chr12	1901123	2028002	-	ENSG00000151062.10	CACNA2D4	#N/A
chr12	2079952	2802108	+	ENSG00000151067.16	cg16303353	CACNA1C	chr12	2055220	2113701	-	ENSG00000151065.9	DCP1B	#N/A
chr12	8210898	8219067	-	ENSG00000171860.4	cg09238677	C3AR1	chr12	8128855	8128956	+	ENSG00000206636.1	Y_RNA	#N/A
chr12	8210898	8219067	-	ENSG00000171860.4	cg09238677	C3AR1	chr12	8147366	8147680	-	ENSG00000240739.1	RP11-69M1.1	#N/A
chr12	8210898	8219067	-	ENSG00000171860.4	cg09238677	C3AR1	chr12	8167620	8169002	+	ENSG00000255964.1	RP11-69M1.3	#N/A
chr12	8210898	8219067	-	ENSG00000171860.4	cg09238677	C3AR1	chr12	8169797	8170456	-	ENSG00000255581.1	RP11-69M1.4	#N/A
chr12	8210898	8219067	-	ENSG00000171860.4	cg09238677	C3AR1	chr12	8286368	8287447	-	ENSG00000235602.4	POU5F1P3	#N/A
chr12	8210898	8219067	-	ENSG00000171860.4	cg09238677	C3AR1	chr12	8293764	8295293	-	ENSG00000256171.1	GCSHP4	#N/A
chr12	8210898	8219067	-	ENSG00000171860.4	cg09238677	C3AR1	chr12	8373856	8380214	-	ENSG00000171847.6	FAM90A1	#N/A
chr12	8210898	8219067	-	ENSG00000171860.4	cg09238677	C3AR1	chr12	8380330	8384360	+	ENSG00000254016.2	ALG1L10P	#N/A
chr12	8210898	8219067	-	ENSG00000171860.4	cg09238677	C3AR1	chr12	8382368	8382433	+	ENSG00000266026.1	AC092111.1	#N/A
chr12	8210898	8219067	-	ENSG00000171860.4	cg09238677	C3AR1	chr12	8474472	8482210	+	ENSG00000256101.1	RP11-90D4.3	#N/A
chr12	8210898	8219067	-	ENSG00000171860.4	cg09238677	C3AR1	chr12	8476927	8477027	+	ENSG00000221307.1	AC092745.1	#N/A
chr12	8210898	8219067	-	ENSG00000171860.4	cg09238677	C3AR1	chr12	8511650	8512430	-	ENSG00000242661.1	RPS3AP43	#N/A
chr12	8210898	8219067	-	ENSG00000171860.4	cg09238677	C3AR1	chr12	8519282	8519427	+	ENSG00000221104.1	AC092865.1	#N/A
chr12	8210898	8219067	-	ENSG00000171860.4	cg09238677	C3AR1	chr12	8559429	8559791	-	ENSG00000256136.1	RP11-113C12.8	#N/A
chr12	8210898	8219067	-	ENSG00000171860.4	cg09238677	C3AR1	chr12	8567376	8568401	-	ENSG00000238152.2	OR7E140P	#N/A
chr12	8210898	8219067	-	ENSG00000171860.4	cg09238677	C3AR1	chr12	8579196	8579283	-	ENSG00000266218.1	AC092865.2	#N/A
chr12	8210898	8219067	-	ENSG00000171860.4	cg09238677	C3AR1	chr12	8580236	8581206	-	ENSG00000214487.3	OR7E148P	#N/A
chr12	8210898	8219067	-	ENSG00000171860.4	cg09238677	C3AR1	chr12	8589999	8591021	-	ENSG00000177586.6	OR7E149P	#N/A
chr12	8210898	8219067	-	ENSG00000171860.4	cg09238677	C3AR1	chr12	8613214	8613828	+	ENSG00000243830.2	RP11-113C12.2	#N/A
chr12	8210898	8219067	-	ENSG00000171860.4	cg09238677	C3AR1	chr12	8637342	8637448	+	ENSG00000201780.1	RNU6-275P	#N/A
chr12	8210898	8219067	-	ENSG00000171860.4	cg09238677	C3AR1	chr12	8664970	8665322	-	ENSG00000246115.3	RP11-561P12.2	#N/A
chr12	8210898	8219067	-	ENSG00000171860.4	cg09238677	C3AR1	chr12	8685901	8693559	-	ENSG00000166523.3	CLEC4E	#N/A
chr12	8210898	8219067	-	ENSG00000171860.4	cg09238677	C3AR1	chr12	8185299	8208099	+	ENSG00000065970.4	FOXJ2	0.215979499043604
chr12	8210898	8219067	-	ENSG00000171860.4	cg09238677	C3AR1	chr12	8234807	8250367	+	ENSG00000089818.12	NECAP1	0.898326895771306
chr12	8210898	8219067	-	ENSG00000171860.4	cg09238677	C3AR1	chr12	8276228	8291203	+	ENSG00000111729.8	CLEC4A	#N/A
chr12	8210898	8219067	-	ENSG00000171860.4	cg09238677	C3AR1	chr12	8290733	8341133	+	ENSG00000196946.5	ZNF705A	#N/A
chr12	8210898	8219067	-	ENSG00000171860.4	cg09238677	C3AR1	chr12	8332805	8368747	+	ENSG00000226711.2	FAM66C	#N/A
chr12	8210898	8219067	-	ENSG00000171860.4	cg09238677	C3AR1	chr12	8352195	8371507	-	ENSG00000244050.2	RP11-266K4.1	#N/A
chr12	8210898	8219067	-	ENSG00000171860.4	cg09238677	C3AR1	chr12	8407123	8461445	-	ENSG00000256589.1	ENPP7P5	#N/A
chr12	8210898	8219067	-	ENSG00000171860.4	cg09238677	C3AR1	chr12	8608522	8630926	+	ENSG00000205846.3	CLEC6A	#N/A
chr12	8210898	8219067	-	ENSG00000171860.4	cg09238677	C3AR1	chr12	8662071	8674962	+	ENSG00000166527.3	CLEC4D	#N/A
chr12	8210898	8219067	-	ENSG00000171860.4	cg09238677	C3AR1	chr12	8700957	8720209	-	ENSG00000255801.1	RP11-561P12.5	#N/A
chr12	8210898	8219067	-	ENSG00000171860.4	cg09238677	C3AR1	chr12	8448582	8549399	-	ENSG00000226091.3	LINC00937	#N/A
chr12	8210898	8219067	-	ENSG00000171860.4	cg09238677	C3AR1	chr12	8472977	8522151	+	ENSG00000256552.2	RP11-113C12.4	#N/A
chr12	8210898	8219067	-	ENSG00000171860.4	cg09238677	C3AR1	chr12	8385108	8395544	-	ENSG00000164845.12	FAM86FP	#N/A
chr12	8210898	8219067	-	ENSG00000171860.4	cg09238677	C3AR1	chr12	8388011	8395160	+	ENSG00000215241.3	RP11-266K4.9	#N/A
chr12	49159975	49182820	-	ENSG00000174233.7	cg02423534	ADCY6	chr12	49061240	49061376	-	ENSG00000207313.1	SNORA2B	0.160341108971886
chr12	49159975	49182820	-	ENSG00000174233.7	cg02423534	ADCY6	chr12	49159977	49161106	+	ENSG00000257653.1	RP11-579D7.2	#N/A
chr12	49159975	49182820	-	ENSG00000174233.7	cg02423534	ADCY6	chr12	49165758	49165820	-	ENSG00000264201.1	MIR4701	#N/A
chr12	49159975	49182820	-	ENSG00000174233.7	cg02423534	ADCY6	chr12	49182930	49184318	+	ENSG00000257660.1	RP11-579D7.4	#N/A
chr12	49159975	49182820	-	ENSG00000174233.7	cg02423534	ADCY6	chr12	49194359	49194869	-	ENSG00000271547.1	RP11-579D7.8	#N/A
chr12	49159975	49182820	-	ENSG00000174233.7	cg02423534	ADCY6	chr12	49203694	49203799	+	ENSG00000207467.1	Y_RNA	#N/A
chr12	49159975	49182820	-	ENSG00000174233.7	cg02423534	ADCY6	chr12	49250928	49259681	-	ENSG00000172602.5	RND1	#N/A
chr12	49159975	49182820	-	ENSG00000174233.7	cg02423534	ADCY6	chr12	49285913	49286011	-	ENSG00000199394.1	RNU6-600P	#N/A
chr12	49159975	49182820	-	ENSG00000174233.7	cg02423534	ADCY6	chr12	49297201	49297596	-	ENSG00000239617.1	RP11-302B13.1	#N/A
chr12	49159975	49182820	-	ENSG00000174233.7	cg02423534	ADCY6	chr12	49321722	49321816	-	ENSG00000201678.1	Y_RNA	#N/A
chr12	49159975	49182820	-	ENSG00000174233.7	cg02423534	ADCY6	chr12	49354521	49354619	-	ENSG00000238395.1	snoU13	#N/A
chr12	49159975	49182820	-	ENSG00000174233.7	cg02423534	ADCY6	chr12	49369326	49369429	+	ENSG00000200303.1	RNU6-940P	#N/A
chr12	49159975	49182820	-	ENSG00000174233.7	cg02423534	ADCY6	chr12	49372398	49375459	+	ENSG00000125084.7	WNT1	#N/A
chr12	49159975	49182820	-	ENSG00000174233.7	cg02423534	ADCY6	chr12	49388932	49393092	-	ENSG00000181418.7	DDN	#N/A
chr12	49159975	49182820	-	ENSG00000174233.7	cg02423534	ADCY6	chr12	49388933	49390117	+	ENSG00000258283.1	RP11-386G11.3	#N/A
chr12	49159975	49182820	-	ENSG00000174233.7	cg02423534	ADCY6	chr12	49483204	49488602	-	ENSG00000139549.2	DHH	#N/A
chr12	49159975	49182820	-	ENSG00000174233.7	cg02423534	ADCY6	chr12	49483991	49487095	+	ENSG00000257346.1	RP11-386G11.8	#N/A
chr12	49159975	49182820	-	ENSG00000174233.7	cg02423534	ADCY6	chr12	49521565	49525180	-	ENSG00000123416.11	TUBA1B	0.343710345703396
chr12	49159975	49182820	-	ENSG00000174233.7	cg02423534	ADCY6	chr12	49526636	49526730	-	ENSG00000200309.1	Y_RNA	#N/A
chr12	49159975	49182820	-	ENSG00000174233.7	cg02423534	ADCY6	chr12	49578579	49583107	-	ENSG00000167552.9	TUBA1A	0.948046891038684
chr12	49159975	49182820	-	ENSG00000174233.7	cg02423534	ADCY6	chr12	49047184	49076021	-	ENSG00000139620.8	KANSL2	#N/A
chr12	49159975	49182820	-	ENSG00000174233.7	cg02423534	ADCY6	chr12	49082247	49110681	-	ENSG00000129315.5	CCNT1	#N/A
chr12	49159975	49182820	-	ENSG00000174233.7	cg02423534	ADCY6	chr12	49207577	49222724	+	ENSG00000167535.3	CACNB3	#N/A
chr12	49159975	49182820	-	ENSG00000174233.7	cg02423534	ADCY6	chr12	49223547	49246625	-	ENSG00000174243.5	DDX23	0.404200735429171
chr12	49159975	49182820	-	ENSG00000174233.7	cg02423534	ADCY6	chr12	49297286	49351148	-	ENSG00000272822.1	RP11-302B13.5	#N/A
chr12	49159975	49182820	-	ENSG00000174233.7	cg02423534	ADCY6	chr12	49297893	49325623	+	ENSG00000139537.6	CCDC65	#N/A
chr12	49159975	49182820	-	ENSG00000174233.7	cg02423534	ADCY6	chr12	49315301	49320257	-	ENSG00000134285.6	FKBP11	0.677675497098171
chr12	49159975	49182820	-	ENSG00000174233.7	cg02423534	ADCY6	chr12	49315767	49333446	-	ENSG00000255863.1	AC073610.5	#N/A
chr12	49159975	49182820	-	ENSG00000174233.7	cg02423534	ADCY6	chr12	49329506	49351334	-	ENSG00000134287.5	ARF3	0.0847906801614499
chr12	49159975	49182820	-	ENSG00000174233.7	cg02423534	ADCY6	chr12	49359123	49365546	-	ENSG00000169884.9	WNT10B	#N/A
chr12	49159975	49182820	-	ENSG00000174233.7	cg02423534	ADCY6	chr12	49392150	49412988	+	ENSG00000257913.1	RP11-386G11.5	#N/A
chr12	49159975	49182820	-	ENSG00000174233.7	cg02423534	ADCY6	chr12	49396057	49412980	-	ENSG00000181929.7	PRKAG1	0.121615613302405
chr12	49159975	49182820	-	ENSG00000174233.7	cg02423534	ADCY6	chr12	49458468	49463808	-	ENSG00000167550.6	RHEBL1	#N/A
chr12	49159975	49182820	-	ENSG00000174233.7	cg02423534	ADCY6	chr12	49490919	49504683	-	ENSG00000139636.11	LMBR1L	#N/A
chr12	49159975	49182820	-	ENSG00000174233.7	cg02423534	ADCY6	chr12	49521565	49541652	+	ENSG00000258017.1	RP11-386G11.10	#N/A
chr12	49159975	49182820	-	ENSG00000174233.7	cg02423534	ADCY6	chr12	49582519	49667114	+	ENSG00000167553.10	TUBA1C	0.462022245724366
chr12	49159975	49182820	-	ENSG00000174233.7	cg02423534	ADCY6	chr12	49627352	49658539	-	ENSG00000258101.1	RP11-977B10.2	#N/A
chr12	49159975	49182820	-	ENSG00000174233.7	cg02423534	ADCY6	chr12	49658939	49667089	-	ENSG00000258232.2	RP11-161H23.5	#N/A
chr12	49159975	49182820	-	ENSG00000174233.7	cg02423534	ADCY6	chr12	49121218	49159569	+	ENSG00000257987.1	LINC00935	#N/A
chr12	49159975	49182820	-	ENSG00000174233.7	cg02423534	ADCY6	chr12	49412758	49453557	-	ENSG00000167548.10	KMT2D	#N/A
chr14	52781023	52795324	+	ENSG00000125384.6	cg09208942	PTGER2	chr14	52382863	52385289	-	ENSG00000258928.1	RP11-463J10.2	#N/A
chr14	52781023	52795324	+	ENSG00000125384.6	cg09208942	PTGER2	chr14	52433721	52436518	-	ENSG00000259007.1	RP11-463J10.3	#N/A
chr14	52781023	52795324	+	ENSG00000125384.6	cg09208942	PTGER2	chr14	52436014	52436247	-	ENSG00000267802.1	AL358333.1	#N/A
chr14	52781023	52795324	+	ENSG00000125384.6	cg09208942	PTGER2	chr14	52449238	52453937	-	ENSG00000258854.1	RP11-463J10.4	#N/A
chr14	52781023	52795324	+	ENSG00000125384.6	cg09208942	PTGER2	chr14	52584320	52584713	+	ENSG00000258981.1	COX5AP2	#N/A
chr14	52781023	52795324	+	ENSG00000125384.6	cg09208942	PTGER2	chr14	52622458	52622897	+	ENSG00000258440.1	RP11-1033H12.3	#N/A
chr14	52781023	52795324	+	ENSG00000125384.6	cg09208942	PTGER2	chr14	52753515	52755986	+	ENSG00000261208.1	RP11-452D12.1	#N/A
chr14	52781023	52795324	+	ENSG00000125384.6	cg09208942	PTGER2	chr14	52231994	52292140	+	ENSG00000258535.1	RP11-280K24.4	#N/A
chr14	52781023	52795324	+	ENSG00000125384.6	cg09208942	PTGER2	chr14	52456193	52471420	+	ENSG00000087302.4	C14orf166	0.123207701225188
chr14	52781023	52795324	+	ENSG00000125384.6	cg09208942	PTGER2	chr14	52471521	52535712	-	ENSG00000087303.12	NID2	#N/A
chr14	52781023	52795324	+	ENSG00000125384.6	cg09208942	PTGER2	chr14	52577840	52596343	-	ENSG00000258694.1	RP11-1033H12.1	#N/A
chr14	52781023	52795324	+	ENSG00000125384.6	cg09208942	PTGER2	chr14	52734431	52743442	+	ENSG00000168229.3	PTGDR	#N/A
chr14	52781023	52795324	+	ENSG00000125384.6	cg09208942	PTGER2	chr14	52292913	52446060	+	ENSG00000186469.4	GNG2	#N/A
chr14	96671016	96710666	+	ENSG00000168398.5	cg15892963	BDKRB2	chr14	96176304	96180533	-	ENSG00000100721.6	TCL1A	#N/A
chr14	96671016	96710666	+	ENSG00000168398.5	cg15892963	BDKRB2	chr14	96317818	96317927	-	ENSG00000263357.1	AL133167.1	#N/A
chr14	96671016	96710666	+	ENSG00000168398.5	cg15892963	BDKRB2	chr14	96321885	96332801	-	ENSG00000258516.1	RP11-185P18.2	#N/A
chr14	96671016	96710666	+	ENSG00000168398.5	cg15892963	BDKRB2	chr14	96485821	96486102	+	ENSG00000271358.1	RP11-241N4.2	#N/A
chr14	96671016	96710666	+	ENSG00000168398.5	cg15892963	BDKRB2	chr14	96603188	96603280	+	ENSG00000221236.2	AL137190.1	#N/A
chr14	96671016	96710666	+	ENSG00000168398.5	cg15892963	BDKRB2	chr14	96677197	96681155	+	ENSG00000258412.1	RP11-404P21.5	#N/A
chr14	96671016	96710666	+	ENSG00000168398.5	cg15892963	BDKRB2	chr14	96689445	96689684	+	ENSG00000258788.3	RP11-404P21.9	#N/A
chr14	96671016	96710666	+	ENSG00000168398.5	cg15892963	BDKRB2	chr14	96699768	96700438	-	ENSG00000259036.1	RP11-404P21.1	#N/A
chr14	96671016	96710666	+	ENSG00000168398.5	cg15892963	BDKRB2	chr14	96741383	96743060	-	ENSG00000258729.1	DKFZP434O1614	#N/A
chr14	96671016	96710666	+	ENSG00000168398.5	cg15892963	BDKRB2	chr14	96790045	96790124	-	ENSG00000238776.1	snoU13	#N/A
chr14	96671016	96710666	+	ENSG00000168398.5	cg15892963	BDKRB2	chr14	96342729	96391908	+	ENSG00000250366.2	LINC00617	#N/A
chr14	96671016	96710666	+	ENSG00000168398.5	cg15892963	BDKRB2	chr14	96505661	96560417	+	ENSG00000227051.4	C14orf132	0.0167589111062762
chr14	96671016	96710666	+	ENSG00000168398.5	cg15892963	BDKRB2	chr14	96671181	96730266	+	ENSG00000258691.1	RP11-404P21.8	#N/A
chr14	96671016	96710666	+	ENSG00000168398.5	cg15892963	BDKRB2	chr14	96747595	96830207	-	ENSG00000066739.7	ATG2B	#N/A
chr14	96671016	96710666	+	ENSG00000168398.5	cg15892963	BDKRB2	chr14	96178084	96223993	+	ENSG00000257275.2	RP11-164H13.1	#N/A
chr14	96671016	96710666	+	ENSG00000168398.5	cg15892963	BDKRB2	chr14	96722161	96735304	+	ENSG00000100739.6	BDKRB1	#N/A
chr14	96671016	96710666	+	ENSG00000168398.5	cg15892963	BDKRB2	chr14	96725748	96734961	-	ENSG00000258793.1	RP11-404P21.3	#N/A
chr15	78885394	78913637	-	ENSG00000080644.11	cg16570223	CHRNA3	chr15	78830023	78831288	+	ENSG00000268838.1	AC027228.1	#N/A
chr15	78885394	78913637	-	ENSG00000080644.11	cg16570223	CHRNA3	chr15	78881465	78883618	-	ENSG00000261762.1	RP11-650L12.2	#N/A
chr15	78885394	78913637	-	ENSG00000080644.11	cg16570223	CHRNA3	chr15	78918237	78920535	+	ENSG00000259555.1	RP11-335K5.2	#N/A
chr15	78885394	78913637	-	ENSG00000080644.11	cg16570223	CHRNA3	chr15	78953389	78953918	-	ENSG00000213307.4	RPL18P11	#N/A
chr15	78885394	78913637	-	ENSG00000080644.11	cg16570223	CHRNA3	chr15	79044449	79045715	+	ENSG00000238166.2	RP11-160C18.4	#N/A
chr15	78885394	78913637	-	ENSG00000080644.11	cg16570223	CHRNA3	chr15	79155589	79156071	-	ENSG00000243711.1	RPL21P116	#N/A
chr15	78885394	78913637	-	ENSG00000080644.11	cg16570223	CHRNA3	chr15	79191182	79191278	-	ENSG00000252061.1	RNU6-415P	#N/A
chr15	78885394	78913637	-	ENSG00000080644.11	cg16570223	CHRNA3	chr15	79271231	79278268	+	ENSG00000177699.4	RP11-16K12.1	#N/A
chr15	78885394	78913637	-	ENSG00000080644.11	cg16570223	CHRNA3	chr15	79406635	79406701	+	ENSG00000239022.1	AC069082.1	#N/A
chr15	78885394	78913637	-	ENSG00000080644.11	cg16570223	CHRNA3	chr15	78799906	78829714	+	ENSG00000188266.9	HYKK	#N/A
chr15	78885394	78913637	-	ENSG00000080644.11	cg16570223	CHRNA3	chr15	78832747	78841604	+	ENSG00000041357.11	PSMA4	0.974169730335417
chr15	78885394	78913637	-	ENSG00000080644.11	cg16570223	CHRNA3	chr15	78857862	78887611	+	ENSG00000169684.9	CHRNA5	0.379340322559622
chr15	78885394	78913637	-	ENSG00000080644.11	cg16570223	CHRNA3	chr15	78916461	79020096	-	ENSG00000117971.7	CHRNB4	#N/A
chr15	78885394	78913637	-	ENSG00000080644.11	cg16570223	CHRNA3	chr15	78952986	79027837	+	ENSG00000261303.1	RP11-160C18.2	#N/A
chr15	78885394	78913637	-	ENSG00000080644.11	cg16570223	CHRNA3	chr15	79051545	79103773	-	ENSG00000136378.10	ADAMTS7	#N/A
chr15	78885394	78913637	-	ENSG00000080644.11	cg16570223	CHRNA3	chr15	79213400	79241916	-	ENSG00000103811.11	CTSH	0.131786252799267
chr15	78885394	78913637	-	ENSG00000080644.11	cg16570223	CHRNA3	chr15	78729773	78793798	+	ENSG00000136381.8	IREB2	#N/A
chr15	78885394	78913637	-	ENSG00000080644.11	cg16570223	CHRNA3	chr15	79102829	79190475	+	ENSG00000185787.10	MORF4L1	0.332277992341333
chr15	78885394	78913637	-	ENSG00000080644.11	cg16570223	CHRNA3	chr15	79252289	79383115	-	ENSG00000058335.11	RASGRF1	#N/A
chr16	4003388	4166186	-	ENSG00000162104.5	cg27014608	ADCY9	chr16	4082013	4082937	+	ENSG00000263159.1	RP11-462G12.4	#N/A
chr16	4003388	4166186	-	ENSG00000162104.5	cg27014608	ADCY9	chr16	4180556	4180821	+	ENSG00000262471.1	RP11-95P2.4	#N/A
chr16	4003388	4166186	-	ENSG00000162104.5	cg27014608	ADCY9	chr16	4230118	4233516	-	ENSG00000263105.1	RP11-95P2.3	#N/A
chr16	4003388	4166186	-	ENSG00000162104.5	cg27014608	ADCY9	chr16	4295826	4303790	-	ENSG00000262468.1	RP11-95P2.1	#N/A
chr16	4003388	4166186	-	ENSG00000162104.5	cg27014608	ADCY9	chr16	4374668	4378341	-	ENSG00000262686.1	AC005356.1	#N/A
chr16	4003388	4166186	-	ENSG00000162104.5	cg27014608	ADCY9	chr16	4385871	4387819	-	ENSG00000262712.1	RP11-295D4.1	#N/A
chr16	4003388	4166186	-	ENSG00000162104.5	cg27014608	ADCY9	chr16	4610002	4611663	-	ENSG00000261789.1	RP11-709D24.5	#N/A
chr16	4003388	4166186	-	ENSG00000162104.5	cg27014608	ADCY9	chr16	4612815	4613129	-	ENSG00000261612.1	SUB1P3	#N/A
chr16	4003388	4166186	-	ENSG00000162104.5	cg27014608	ADCY9	chr16	4658884	4665028	-	ENSG00000153443.8	UBALD1	#N/A
chr16	4003388	4166186	-	ENSG00000162104.5	cg27014608	ADCY9	chr16	3981218	3996306	-	ENSG00000262888.1	RP11-462G12.2	#N/A
chr16	4003388	4166186	-	ENSG00000162104.5	cg27014608	ADCY9	chr16	3997610	4000445	-	ENSG00000262185.1	RP11-462G12.1	#N/A
chr16	4003388	4166186	-	ENSG00000162104.5	cg27014608	ADCY9	chr16	4239375	4292081	-	ENSG00000185739.9	SRL	#N/A
chr16	4003388	4166186	-	ENSG00000162104.5	cg27014608	ADCY9	chr16	4307187	4323076	-	ENSG00000090447.7	TFAP4	#N/A
chr16	4003388	4166186	-	ENSG00000162104.5	cg27014608	ADCY9	chr16	4364762	4389598	+	ENSG00000126603.4	GLIS2	#N/A
chr16	4003388	4166186	-	ENSG00000162104.5	cg27014608	ADCY9	chr16	4381550	4405608	-	ENSG00000217930.3	PAM16	#N/A
chr16	4003388	4166186	-	ENSG00000162104.5	cg27014608	ADCY9	chr16	4421849	4433529	+	ENSG00000168140.4	VASN	0.970601540096606
chr16	4003388	4166186	-	ENSG00000162104.5	cg27014608	ADCY9	chr16	4475806	4506776	+	ENSG00000103423.9	DNAJA3	0.372840262938381
chr16	4003388	4166186	-	ENSG00000162104.5	cg27014608	ADCY9	chr16	4511681	4545764	-	ENSG00000153406.9	NMRAL1	0.173677038018629
chr16	4003388	4166186	-	ENSG00000162104.5	cg27014608	ADCY9	chr16	4524691	4560348	+	ENSG00000103415.7	HMOX2	#N/A
chr16	4003388	4166186	-	ENSG00000162104.5	cg27014608	ADCY9	chr16	4606491	4650715	+	ENSG00000205832.7	C16orf96	#N/A
chr16	4003388	4166186	-	ENSG00000162104.5	cg27014608	ADCY9	chr16	3775055	3930727	-	ENSG00000005339.8	CREBBP	0.958939231718875
chr16	4003388	4166186	-	ENSG00000162104.5	cg27014608	ADCY9	chr16	4390252	4470495	-	ENSG00000103426.8	CORO7-PAM16	#N/A
chr16	4003388	4166186	-	ENSG00000162104.5	cg27014608	ADCY9	chr16	4404543	4475706	-	ENSG00000262246.1	CORO7	0.761589346371455
chr16	4003388	4166186	-	ENSG00000162104.5	cg27014608	ADCY9	chr16	4560676	4588829	-	ENSG00000089486.12	CDIP1	#N/A
chr17	3468738	3500392	-	ENSG00000196689.6	cg25002318	TRPV1	chr17	3481249	3482147	-	ENSG00000263338.1	RP11-235E17.3	#N/A
chr17	3468738	3500392	-	ENSG00000196689.6	cg25002318	TRPV1	chr17	3505055	3505566	-	ENSG00000261916.1	RP11-235E17.4	#N/A
chr17	3468738	3500392	-	ENSG00000196689.6	cg25002318	TRPV1	chr17	3558915	3561386	-	ENSG00000262903.1	RP11-235E17.6	#N/A
chr17	3468738	3500392	-	ENSG00000196689.6	cg25002318	TRPV1	chr17	3568514	3568996	+	ENSG00000240898.1	RP11-48B14.1	#N/A
chr17	3468738	3500392	-	ENSG00000196689.6	cg25002318	TRPV1	chr17	3572109	3572962	+	ENSG00000127774.6	EMC6	#N/A
chr17	3468738	3500392	-	ENSG00000196689.6	cg25002318	TRPV1	chr17	3624922	3625782	+	ENSG00000262692.1	CTD-3195I5.3	#N/A
chr17	3468738	3500392	-	ENSG00000196689.6	cg25002318	TRPV1	chr17	3627211	3630067	+	ENSG00000177602.4	GSG2	#N/A
chr17	3468738	3500392	-	ENSG00000196689.6	cg25002318	TRPV1	chr17	3632655	3633787	+	ENSG00000262358.1	CTD-3195I5.4	#N/A
chr17	3468738	3500392	-	ENSG00000196689.6	cg25002318	TRPV1	chr17	3705459	3706676	-	ENSG00000262194.1	CTD-3195I5.5	#N/A
chr17	3468738	3500392	-	ENSG00000196689.6	cg25002318	TRPV1	chr17	3710042	3712148	-	ENSG00000262758.1	CTD-3195I5.1	#N/A
chr17	3468738	3500392	-	ENSG00000196689.6	cg25002318	TRPV1	chr17	3960050	3960170	-	ENSG00000252456.1	RNA5SP434	#N/A
chr17	3468738	3500392	-	ENSG00000196689.6	cg25002318	TRPV1	chr17	3375668	3406713	+	ENSG00000108381.6	ASPA	0.894359112888834
chr17	3468738	3500392	-	ENSG00000196689.6	cg25002318	TRPV1	chr17	3413796	3461289	-	ENSG00000167723.10	TRPV3	#N/A
chr17	3468738	3500392	-	ENSG00000196689.6	cg25002318	TRPV1	chr17	3522550	3523207	-	ENSG00000262248.1	RP11-235E17.5	#N/A
chr17	3468738	3500392	-	ENSG00000196689.6	cg25002318	TRPV1	chr17	3539762	3564836	+	ENSG00000040531.10	CTNS	0.856821046850454
chr17	3468738	3500392	-	ENSG00000196689.6	cg25002318	TRPV1	chr17	3566196	3571976	-	ENSG00000213977.3	TAX1BP3	0.594148227751577
chr17	3468738	3500392	-	ENSG00000196689.6	cg25002318	TRPV1	chr17	3566357	3599488	-	ENSG00000257950.3	P2RX5-TAX1BP3	#N/A
chr17	3468738	3500392	-	ENSG00000196689.6	cg25002318	TRPV1	chr17	3575493	3599698	-	ENSG00000083454.17	P2RX5	#N/A
chr17	3468738	3500392	-	ENSG00000196689.6	cg25002318	TRPV1	chr17	3714460	3749545	-	ENSG00000074356.12	C17orf85	0.801026319460849
chr17	3468738	3500392	-	ENSG00000196689.6	cg25002318	TRPV1	chr17	3763609	3798185	-	ENSG00000004660.10	CAMKK1	#N/A
chr17	3468738	3500392	-	ENSG00000196689.6	cg25002318	TRPV1	chr17	3827169	3867736	-	ENSG00000074370.13	ATP2A3	#N/A
chr17	3468738	3500392	-	ENSG00000196689.6	cg25002318	TRPV1	chr17	3880397	3885193	+	ENSG00000263312.1	RP11-459C13.1	#N/A
chr17	3468738	3500392	-	ENSG00000196689.6	cg25002318	TRPV1	chr17	3343313	3417146	-	ENSG00000141255.8	SPATA22	#N/A
chr17	3468738	3500392	-	ENSG00000196689.6	cg25002318	TRPV1	chr17	3468738	3539543	-	ENSG00000262304.1	SHPK	0.508196764948378
chr17	3468738	3500392	-	ENSG00000196689.6	cg25002318	TRPV1	chr17	3511556	3539616	-	ENSG00000197417.7	SHPK	0.508196764948378
chr17	3468738	3500392	-	ENSG00000196689.6	cg25002318	TRPV1	chr17	3617922	3704537	-	ENSG00000083457.7	ITGAE	0.603910626859744
chr17	3468738	3500392	-	ENSG00000196689.6	cg25002318	TRPV1	chr17	3799886	3819794	-	ENSG00000108405.3	P2RX1	#N/A
chr17	3468738	3500392	-	ENSG00000196689.6	cg25002318	TRPV1	chr17	3907739	4046314	-	ENSG00000074755.10	ZZEF1	0.961130273646917
chr17	9725523	9795419	+	ENSG00000065325.8	cg01056568	GLP2R	chr17	9368059	9370739	+	ENSG00000262815.1	RP11-565F19.4	#N/A
chr17	9725523	9795419	+	ENSG00000065325.8	cg01056568	GLP2R	chr17	9450615	9451858	+	ENSG00000263051.1	RP11-565F19.3	#N/A
chr17	9725523	9795419	+	ENSG00000065325.8	cg01056568	GLP2R	chr17	9456640	9459013	-	ENSG00000271851.1	RP11-565F19.2	#N/A
chr17	9725523	9795419	+	ENSG00000065325.8	cg01056568	GLP2R	chr17	9493219	9493799	-	ENSG00000241654.1	RPL19P18	#N/A
chr17	9725523	9795419	+	ENSG00000065325.8	cg01056568	GLP2R	chr17	9542085	9548642	-	ENSG00000265349.1	RP11-55L4.2	#N/A
chr17	9725523	9795419	+	ENSG00000065325.8	cg01056568	GLP2R	chr17	9550337	9550977	-	ENSG00000262296.1	RP11-55L4.1	#N/A
chr17	9725523	9795419	+	ENSG00000065325.8	cg01056568	GLP2R	chr17	9756065	9756623	-	ENSG00000265593.1	NPM1P45	#N/A
chr17	9725523	9795419	+	ENSG00000065325.8	cg01056568	GLP2R	chr17	9799637	9808938	-	ENSG00000109047.7	RCVRN	#N/A
chr17	9725523	9795419	+	ENSG00000065325.8	cg01056568	GLP2R	chr17	9355514	9373331	+	ENSG00000225751.2	AC087501.1	#N/A
chr17	9725523	9795419	+	ENSG00000065325.8	cg01056568	GLP2R	chr17	9479944	9546776	+	ENSG00000166596.10	WDR16	#N/A
chr17	9725523	9795419	+	ENSG00000065325.8	cg01056568	GLP2R	chr17	9674751	9694614	-	ENSG00000184544.7	DHRS7C	#N/A
chr17	9725523	9795419	+	ENSG00000065325.8	cg01056568	GLP2R	chr17	9548015	9633008	+	ENSG00000154914.12	USP43	#N/A
chr17	9725523	9795419	+	ENSG00000065325.8	cg01056568	GLP2R	chr17	9694544	9725388	-	ENSG00000214978.6	RP11-477N12.3	#N/A
chr17	9725523	9795419	+	ENSG00000065325.8	cg01056568	GLP2R	chr17	9813926	10101868	-	ENSG00000007237.14	GAS7	#N/A
chr17	9725523	9795419	+	ENSG00000065325.8	cg01056568	GLP2R	chr17	9153788	9479908	-	ENSG00000170310.10	STX8	0.191401846925012
chr17	47280153	47287936	-	ENSG00000167083.2	cg22960869	GNGT2	chr17	47187124	47187413	+	ENSG00000271770.1	Metazoa_SRP	#N/A
chr17	47280153	47287936	-	ENSG00000167083.2	cg22960869	GNGT2	chr17	47225701	47226473	-	ENSG00000240995.2	RP11-708H21.1	#N/A
chr17	47280153	47287936	-	ENSG00000167083.2	cg22960869	GNGT2	chr17	47249257	47250608	+	ENSG00000262973.1	RP11-708H21.4	#N/A
chr17	47280153	47287936	-	ENSG00000167083.2	cg22960869	GNGT2	chr17	47287589	47300587	+	ENSG00000108798.4	ABI3	#N/A
chr17	47280153	47287936	-	ENSG00000167083.2	cg22960869	GNGT2	chr17	47300724	47308128	-	ENSG00000173868.7	PHOSPHO1	#N/A
chr17	47280153	47287936	-	ENSG00000167083.2	cg22960869	GNGT2	chr17	47403202	47403263	-	ENSG00000251964.1	RNU7-135P	#N/A
chr17	47280153	47287936	-	ENSG00000167083.2	cg22960869	GNGT2	chr17	47438527	47447360	+	ENSG00000248714.2	RP11-1079K10.3	#N/A
chr17	47280153	47287936	-	ENSG00000167083.2	cg22960869	GNGT2	chr17	47452742	47457456	+	ENSG00000250948.1	RP11-1079K10.2	#N/A
chr17	47280153	47287936	-	ENSG00000167083.2	cg22960869	GNGT2	chr17	47477791	47478162	-	ENSG00000186244.6	RP11-1079K10.1	#N/A
chr17	47280153	47287936	-	ENSG00000167083.2	cg22960869	GNGT2	chr17	47481414	47492246	-	ENSG00000167085.7	PHB	0.499850718205931
chr17	47280153	47287936	-	ENSG00000167083.2	cg22960869	GNGT2	chr17	47481443	47482559	+	ENSG00000250186.3	RP11-1079K10.4	#N/A
chr17	47280153	47287936	-	ENSG00000167083.2	cg22960869	GNGT2	chr17	47494106	47494212	-	ENSG00000207127.1	Y_RNA	#N/A
chr17	47280153	47287936	-	ENSG00000167083.2	cg22960869	GNGT2	chr17	47500970	47502298	-	ENSG00000229944.2	AC004797.1	#N/A
chr17	47280153	47287936	-	ENSG00000167083.2	cg22960869	GNGT2	chr17	47535223	47539111	-	ENSG00000249497.1	RP11-1079K10.5	#N/A
chr17	47280153	47287936	-	ENSG00000167083.2	cg22960869	GNGT2	chr17	47638364	47638447	-	ENSG00000252789.1	AC006487.1	#N/A
chr17	47280153	47287936	-	ENSG00000167083.2	cg22960869	GNGT2	chr17	47778305	47786376	-	ENSG00000121073.9	SLC35B1	0.337623531892626
chr17	47280153	47287936	-	ENSG00000167083.2	cg22960869	GNGT2	chr17	47209822	47247351	+	ENSG00000167080.4	B4GALNT2	#N/A
chr17	47280153	47287936	-	ENSG00000167083.2	cg22960869	GNGT2	chr17	47325601	47336024	+	ENSG00000177369.4	RP1-62O9.3	#N/A
chr17	47280153	47287936	-	ENSG00000167083.2	cg22960869	GNGT2	chr17	47366568	47439835	-	ENSG00000198740.4	ZNF652	0.723752704174542
chr17	47280153	47287936	-	ENSG00000167083.2	cg22960869	GNGT2	chr17	47448102	47554350	+	ENSG00000262039.1	RP11-81K2.1	#N/A
chr17	47280153	47287936	-	ENSG00000167083.2	cg22960869	GNGT2	chr17	47583019	47651426	-	ENSG00000249906.1	RP5-1029K10.2	#N/A
chr17	47280153	47287936	-	ENSG00000167083.2	cg22960869	GNGT2	chr17	47622209	47655324	-	ENSG00000250310.1	RP5-1029K10.4	#N/A
chr17	47280153	47287936	-	ENSG00000167083.2	cg22960869	GNGT2	chr17	47653220	47661189	+	ENSG00000182575.7	NXPH3	#N/A
chr17	47280153	47287936	-	ENSG00000167083.2	cg22960869	GNGT2	chr17	47785696	47797422	+	ENSG00000250751.1	RP11-613C6.2	#N/A
chr17	47280153	47287936	-	ENSG00000167083.2	cg22960869	GNGT2	chr17	47572655	47592379	+	ENSG00000064300.4	NGFR	0.912590729916889
chr17	47280153	47287936	-	ENSG00000167083.2	cg22960869	GNGT2	chr17	47676246	47755596	-	ENSG00000121067.13	SPOP	0.724913288492887
chr17	47280153	47287936	-	ENSG00000167083.2	cg22960869	GNGT2	chr17	47787694	47866542	-	ENSG00000121104.3	FAM117A	#N/A
chr17	64298754	64806861	+	ENSG00000154229.7	cg14648237	PRKCA	chr17	64193811	64194356	+	ENSG00000266707.1	PSMD7P1	#N/A
chr17	64298754	64806861	+	ENSG00000154229.7	cg14648237	PRKCA	chr17	64263861	64263966	+	ENSG00000252653.1	RNA5SP444	#N/A
chr17	64298754	64806861	+	ENSG00000154229.7	cg14648237	PRKCA	chr17	64360147	64360436	+	ENSG00000244044.2	RN7SL735P	#N/A
chr17	64298754	64806861	+	ENSG00000154229.7	cg14648237	PRKCA	chr17	64634389	64634492	+	ENSG00000252685.1	RNU6-928P	#N/A
chr17	64298754	64806861	+	ENSG00000154229.7	cg14648237	PRKCA	chr17	64635387	64635501	+	ENSG00000251698.1	RNA5SP445	#N/A
chr17	64298754	64806861	+	ENSG00000154229.7	cg14648237	PRKCA	chr17	64672490	64673522	+	ENSG00000229330.2	AC006947.1	#N/A
chr17	64298754	64806861	+	ENSG00000154229.7	cg14648237	PRKCA	chr17	64783190	64783286	+	ENSG00000207943.1	MIR634	#N/A
chr17	64298754	64806861	+	ENSG00000154229.7	cg14648237	PRKCA	chr17	64891608	64891689	+	ENSG00000251764.1	RNA5SP446	#N/A
chr17	64298754	64806861	+	ENSG00000154229.7	cg14648237	PRKCA	chr17	64394187	64412972	-	ENSG00000264630.1	RP11-4F22.2	#N/A
chr17	64298754	64806861	+	ENSG00000154229.7	cg14648237	PRKCA	chr17	64208151	64252643	-	ENSG00000091583.6	APOH	0.562908482750816
chr17	64298754	64806861	+	ENSG00000154229.7	cg14648237	PRKCA	chr17	64831235	64881603	+	ENSG00000075429.4	CACNG5	#N/A
chr17	64298754	64806861	+	ENSG00000154229.7	cg14648237	PRKCA	chr17	63631656	64188202	-	ENSG00000154240.12	CEP112	#N/A
chr18	13824154	13826861	+	ENSG00000176136.4	cg14219111	MC5R	chr18	13362202	13366242	-	ENSG00000267393.1	RP11-691H4.3	#N/A
chr18	13824154	13826861	+	ENSG00000176136.4	cg14219111	MC5R	chr18	13419420	13427479	-	ENSG00000267690.1	LDLRAD4-AS1	#N/A
chr18	13824154	13826861	+	ENSG00000176136.4	cg14219111	MC5R	chr18	13459946	13460025	+	ENSG00000266146.1	MIR5190	#N/A
chr18	13824154	13826861	+	ENSG00000176136.4	cg14219111	MC5R	chr18	13471849	13472669	-	ENSG00000267529.2	RP11-53B2.1	#N/A
chr18	13824154	13826861	+	ENSG00000176136.4	cg14219111	MC5R	chr18	13486461	13490675	+	ENSG00000267702.1	RP11-53B2.2	#N/A
chr18	13824154	13826861	+	ENSG00000176136.4	cg14219111	MC5R	chr18	13500640	13501288	-	ENSG00000267366.1	RP11-53B2.5	#N/A
chr18	13824154	13826861	+	ENSG00000176136.4	cg14219111	MC5R	chr18	13526077	13526687	+	ENSG00000272746.1	RP11-53B2.6	#N/A
chr18	13824154	13826861	+	ENSG00000176136.4	cg14219111	MC5R	chr18	13561398	13565034	-	ENSG00000267503.1	RP11-53B2.4	#N/A
chr18	13824154	13826861	+	ENSG00000176136.4	cg14219111	MC5R	chr18	13611113	13611199	+	ENSG00000263527.1	MIR4526	#N/A
chr18	13824154	13826861	+	ENSG00000176136.4	cg14219111	MC5R	chr18	13644814	13645684	-	ENSG00000266954.1	RP11-701H16.4	#N/A
chr18	13824154	13826861	+	ENSG00000176136.4	cg14219111	MC5R	chr18	13665114	13665165	+	ENSG00000266606.1	AP001010.1	#N/A
chr18	13824154	13826861	+	ENSG00000176136.4	cg14219111	MC5R	chr18	13715099	13715367	-	ENSG00000242707.2	RN7SL362P	#N/A
chr18	13824154	13826861	+	ENSG00000176136.4	cg14219111	MC5R	chr18	13823914	13823985	-	ENSG00000211528.2	AP001525.1	#N/A
chr18	13824154	13826861	+	ENSG00000176136.4	cg14219111	MC5R	chr18	13919602	13919922	-	ENSG00000243779.1	RP11-681N23.1	#N/A
chr18	13824154	13826861	+	ENSG00000176136.4	cg14219111	MC5R	chr18	13461019	13470822	-	ENSG00000267694.1	RP11-691H4.4	#N/A
chr18	13824154	13826861	+	ENSG00000176136.4	cg14219111	MC5R	chr18	13514519	13522887	-	ENSG00000267136.1	RP11-53B2.3	#N/A
chr18	13824154	13826861	+	ENSG00000176136.4	cg14219111	MC5R	chr18	13663346	13726662	-	ENSG00000177150.8	FAM210A	#N/A
chr18	13824154	13826861	+	ENSG00000176136.4	cg14219111	MC5R	chr18	13726659	13764557	+	ENSG00000101654.13	RNMT	0.342567613699199
chr18	13824154	13826861	+	ENSG00000176136.4	cg14219111	MC5R	chr18	13882043	13915706	-	ENSG00000185231.4	MC2R	#N/A
chr18	13824154	13826861	+	ENSG00000176136.4	cg14219111	MC5R	chr18	13217497	13652754	+	ENSG00000168675.14	LDLRAD4	#N/A
chr19	3594504	3606838	-	ENSG00000006638.7	cg26665507	TBXA2R	chr19	3490819	3500938	-	ENSG00000129932.3	DOHH	#N/A
chr19	3594504	3606838	-	ENSG00000006638.7	cg26665507	TBXA2R	chr19	3501316	3501587	+	ENSG00000264159.1	RN7SL866P	#N/A
chr19	3594504	3606838	-	ENSG00000006638.7	cg26665507	TBXA2R	chr19	3521246	3521318	-	ENSG00000252408.1	SNORD38	#N/A
chr19	3594504	3606838	-	ENSG00000006638.7	cg26665507	TBXA2R	chr19	3539152	3544028	+	ENSG00000183397.5	C19orf71	#N/A
chr19	3594504	3606838	-	ENSG00000006638.7	cg26665507	TBXA2R	chr19	3558013	3558484	+	ENSG00000267231.1	AC005786.5	#N/A
chr19	3594504	3606838	-	ENSG00000006638.7	cg26665507	TBXA2R	chr19	3568118	3568271	-	ENSG00000266959.1	AC005786.3	#N/A
chr19	3594504	3606838	-	ENSG00000006638.7	cg26665507	TBXA2R	chr19	3572775	3579086	+	ENSG00000064961.14	HMG20B	0.355805005406785
chr19	3594504	3606838	-	ENSG00000006638.7	cg26665507	TBXA2R	chr19	3607245	3613928	+	ENSG00000226800.5	CACTIN-AS1	#N/A
chr19	3594504	3606838	-	ENSG00000006638.7	cg26665507	TBXA2R	chr19	3672580	3674293	+	ENSG00000267304.1	AC004637.1	#N/A
chr19	3594504	3606838	-	ENSG00000006638.7	cg26665507	TBXA2R	chr19	3753838	3756515	+	ENSG00000267205.1	AC005954.4	#N/A
chr19	3594504	3606838	-	ENSG00000006638.7	cg26665507	TBXA2R	chr19	3754618	3756657	-	ENSG00000267138.1	AC005954.3	#N/A
chr19	3594504	3606838	-	ENSG00000006638.7	cg26665507	TBXA2R	chr19	3769087	3772233	-	ENSG00000173976.11	RAX2	0.0759312656576853
chr19	3594504	3606838	-	ENSG00000006638.7	cg26665507	TBXA2R	chr19	3775994	3776180	-	ENSG00000267148.1	AC005777.3	#N/A
chr19	3594504	3606838	-	ENSG00000006638.7	cg26665507	TBXA2R	chr19	3870989	3872105	+	ENSG00000266989.1	FTLP5	#N/A
chr19	3594504	3606838	-	ENSG00000006638.7	cg26665507	TBXA2R	chr19	3920247	3920504	-	ENSG00000266627.1	RN7SL202P	#N/A
chr19	3594504	3606838	-	ENSG00000006638.7	cg26665507	TBXA2R	chr19	3933101	3942414	+	ENSG00000077009.9	NMRK2	#N/A
chr19	3594504	3606838	-	ENSG00000006638.7	cg26665507	TBXA2R	chr19	3961412	3961510	-	ENSG00000207733.1	MIR637	#N/A
chr19	3594504	3606838	-	ENSG00000006638.7	cg26665507	TBXA2R	chr19	3982505	3982570	-	ENSG00000206775.1	SNORD37	#N/A
chr19	3594504	3606838	-	ENSG00000006638.7	cg26665507	TBXA2R	chr19	4041127	4043154	-	ENSG00000205147.3	AC016586.1	#N/A
chr19	3594504	3606838	-	ENSG00000006638.7	cg26665507	TBXA2R	chr19	4061613	4062747	-	ENSG00000268670.1	CTD-2622I13.3	#N/A
chr19	3594504	3606838	-	ENSG00000006638.7	cg26665507	TBXA2R	chr19	3506271	3538328	+	ENSG00000105325.9	FZR1	#N/A
chr19	3594504	3606838	-	ENSG00000006638.7	cg26665507	TBXA2R	chr19	3544197	3557567	+	ENSG00000267436.1	AC005786.7	#N/A
chr19	3594504	3606838	-	ENSG00000006638.7	cg26665507	TBXA2R	chr19	3585551	3593539	+	ENSG00000179855.5	GIPC3	#N/A
chr19	3594504	3606838	-	ENSG00000006638.7	cg26665507	TBXA2R	chr19	3610639	3626813	-	ENSG00000105298.9	CACTIN	#N/A
chr19	3594504	3606838	-	ENSG00000006638.7	cg26665507	TBXA2R	chr19	3708107	3750811	+	ENSG00000105289.10	TJP3	#N/A
chr19	3594504	3606838	-	ENSG00000006638.7	cg26665507	TBXA2R	chr19	3750817	3761697	-	ENSG00000011132.7	APBA3	0.877563831207356
chr19	3594504	3606838	-	ENSG00000006638.7	cg26665507	TBXA2R	chr19	3762662	3768573	+	ENSG00000183617.4	MRPL54	0.978649598843485
chr19	3594504	3606838	-	ENSG00000006638.7	cg26665507	TBXA2R	chr19	3804022	3869030	-	ENSG00000105278.6	ZFR2	#N/A
chr19	3594504	3606838	-	ENSG00000006638.7	cg26665507	TBXA2R	chr19	3879862	3928077	+	ENSG00000167654.13	ATCAY	#N/A
chr19	3594504	3606838	-	ENSG00000006638.7	cg26665507	TBXA2R	chr19	3958451	3971121	-	ENSG00000167657.7	DAPK3	#N/A
chr19	3594504	3606838	-	ENSG00000006638.7	cg26665507	TBXA2R	chr19	3976054	3985467	-	ENSG00000167658.11	EEF2	0.92607178246144
chr19	3594504	3606838	-	ENSG00000006638.7	cg26665507	TBXA2R	chr19	4007644	4039384	+	ENSG00000105229.2	PIAS4	0.119849037468944
chr19	3594504	3606838	-	ENSG00000006638.7	cg26665507	TBXA2R	chr19	4090319	4124126	-	ENSG00000126934.9	MAP2K2	0.886863465623868
chr19	3594504	3606838	-	ENSG00000006638.7	cg26665507	TBXA2R	chr19	3538259	3574288	-	ENSG00000161091.8	MFSD12	#N/A
chr19	3594504	3606838	-	ENSG00000006638.7	cg26665507	TBXA2R	chr19	3630181	3700477	-	ENSG00000186111.4	PIP5K1C	#N/A
chr19	3594504	3606838	-	ENSG00000006638.7	cg26665507	TBXA2R	chr19	3777971	3802127	-	ENSG00000007264.9	MATK	0.358908416036679
chr19	3594504	3606838	-	ENSG00000006638.7	cg26665507	TBXA2R	chr19	4044362	4066943	-	ENSG00000178951.4	ZBTB7A	0.630696305680823
chr21	38979678	39288749	-	ENSG00000157542.8	cg07827943	KCNJ6	chr21	38888740	38888973	+	ENSG00000267937.1	AP001421.1	#N/A
chr21	38979678	39288749	-	ENSG00000157542.8	cg07827943	KCNJ6	chr21	39089405	39091872	-	ENSG00000233213.1	KCNJ6-IT1	#N/A
chr21	38979678	39288749	-	ENSG00000157542.8	cg07827943	KCNJ6	chr21	39334968	39335068	+	ENSG00000264691.1	AP001427.1	#N/A
chr21	38979678	39288749	-	ENSG00000157542.8	cg07827943	KCNJ6	chr21	39378846	39382920	-	ENSG00000223608.1	DSCR4-IT1	#N/A
chr21	38979678	39288749	-	ENSG00000157542.8	cg07827943	KCNJ6	chr21	39559551	39559656	-	ENSG00000238581.1	snoU13	#N/A
chr21	38979678	39288749	-	ENSG00000157542.8	cg07827943	KCNJ6	chr21	39576638	39577700	-	ENSG00000270835.1	AP001425.14	#N/A
chr21	38979678	39288749	-	ENSG00000157542.8	cg07827943	KCNJ6	chr21	39578250	39580738	+	ENSG00000233316.3	DSCR10	#N/A
chr21	38979678	39288749	-	ENSG00000157542.8	cg07827943	KCNJ6	chr21	39609139	39610123	-	ENSG00000226012.1	AP001434.2	#N/A
chr21	38979678	39288749	-	ENSG00000157542.8	cg07827943	KCNJ6	chr21	39610149	39610586	-	ENSG00000231123.1	SPATA20P1	#N/A
chr21	38979678	39288749	-	ENSG00000157542.8	cg07827943	KCNJ6	chr21	39493545	39560110	+	ENSG00000198054.7	DSCR8	#N/A
chr21	38979678	39288749	-	ENSG00000157542.8	cg07827943	KCNJ6	chr21	39695557	39705343	-	ENSG00000231231.1	AP001422.3	#N/A
chr21	38979678	39288749	-	ENSG00000157542.8	cg07827943	KCNJ6	chr21	39323728	39493454	-	ENSG00000184029.5	DSCR4	#N/A
chr21	38979678	39288749	-	ENSG00000157542.8	cg07827943	KCNJ6	chr21	39529128	39679279	+	ENSG00000157551.13	KCNJ15	#N/A
chr21	38979678	39288749	-	ENSG00000157542.8	cg07827943	KCNJ6	chr21	38738092	38889753	+	ENSG00000157540.15	DYRK1A	0.939226435781297
chr21	38979678	39288749	-	ENSG00000157542.8	cg07827943	KCNJ6	chr21	39751949	40033704	-	ENSG00000157554.14	ERG	#N/A
chr22	43547520	43559248	+	ENSG00000100300.13	cg13160331	TSPO	chr22	43158866	43158965	-	ENSG00000200448.1	Y_RNA	#N/A
chr22	43547520	43559248	+	ENSG00000100300.13	cg13160331	TSPO	chr22	43172412	43173302	-	ENSG00000234009.1	RPL5P34	#N/A
chr22	43547520	43559248	+	ENSG00000100300.13	cg13160331	TSPO	chr22	43180468	43183106	+	ENSG00000229608.1	GOLGA2P4	#N/A
chr22	43547520	43559248	+	ENSG00000100300.13	cg13160331	TSPO	chr22	43249409	43249805	-	ENSG00000226989.1	AL049758.2	#N/A
chr22	43547520	43559248	+	ENSG00000100300.13	cg13160331	TSPO	chr22	43434591	43448372	+	ENSG00000230319.1	AL022476.2	#N/A
chr22	43547520	43559248	+	ENSG00000100300.13	cg13160331	TSPO	chr22	43488173	43488530	+	ENSG00000234735.1	AL022237.3	#N/A
chr22	43547520	43559248	+	ENSG00000100300.13	cg13160331	TSPO	chr22	43608680	43609667	+	ENSG00000236272.1	Z82214.3	#N/A
chr22	43547520	43559248	+	ENSG00000100300.13	cg13160331	TSPO	chr22	43088127	43117304	-	ENSG00000128274.11	A4GALT	#N/A
chr22	43547520	43559248	+	ENSG00000100300.13	cg13160331	TSPO	chr22	43435522	43485434	-	ENSG00000100271.12	TTLL1	#N/A
chr22	43547520	43559248	+	ENSG00000100300.13	cg13160331	TSPO	chr22	43528212	43539400	-	ENSG00000100294.8	MCAT	#N/A
chr22	43547520	43559248	+	ENSG00000100300.13	cg13160331	TSPO	chr22	43562628	43583139	-	ENSG00000100304.12	TTLL12	0.822489422809555
chr22	43547520	43559248	+	ENSG00000100300.13	cg13160331	TSPO	chr22	43628147	43635016	+	ENSG00000234892.1	Z82214.2	#N/A
chr22	43547520	43559248	+	ENSG00000100300.13	cg13160331	TSPO	chr22	43192508	43254112	-	ENSG00000242247.6	ARFGAP3	0.13329232351748
chr22	43547520	43559248	+	ENSG00000100300.13	cg13160331	TSPO	chr22	43231418	43411151	-	ENSG00000100266.13	PACSIN2	0.0557017844330669
chr22	43547520	43559248	+	ENSG00000100300.13	cg13160331	TSPO	chr22	43506754	43525718	+	ENSG00000100290.2	BIK	#N/A
chr22	43547520	43559248	+	ENSG00000100300.13	cg13160331	TSPO	chr22	43593289	43739394	-	ENSG00000159307.14	SCUBE1	#N/A
