# Supplementary material for: Liver saturated fat content associates with hepatic DNA methylation in obese individuals
Source: Clin Epigenetics. 2023 Feb 11;15:21. doi: 10.1186/s13148-023-01431-x (PMC9921201; doi:10.1186/s13148-023-01431-x)
Supplement: Supplementary file 6 — Additional file 6: Table S3. Proportions of significant correlation between the CpGs and the clinical variables. The correlations for all the four groups CpGs were correlated with the clinical variables and were adjusted for multiple testing. The proportions of significant correlations (adjusted p value < 0.1) for each variable and group are tabulated in the file. [file 13148_2023_1431_MOESM6_ESM.xlsx]

## Sheet: Sheet1
	All 450K	Only NASH	NASH-SFA	Only SFA		% proportion of significant (adjusted p-value) correlations
Cholesterol	0	0	0	0		Pearson's correlation
HDL-c	0	0	0	0.084317		p-value<0.1
LDL-c	0	0	0	0
Triglycerides	0.00175621	0	0	0.505902
Glucose	0.789417	0.301395	68.5069	79.8904
Insulin	2.78184	59.8172	32.3714	0
