# Supplementary material for: Liver saturated fat content associates with hepatic DNA methylation in obese individuals
Source: Clin Epigenetics. 2023 Feb 11;15:21. doi: 10.1186/s13148-023-01431-x (PMC9921201; doi:10.1186/s13148-023-01431-x)
Supplement: Supplementary file 7 — Additional file 7: Table S4. Proportions of significant correlation between the CpGs and the individual fatty acids. The correlations for all the four groups CpGs were correlated with the individual fatty acids and were adjusted for multiple testing. The proportions of significant correlations (adjusted p value < 0.1) for each variable and group are tabulated in the file. [file 13148_2023_1431_MOESM7_ESM.xlsx]

## Sheet: Sheet1
	Only NASH	NASH-SFA	Only SFA		% proportion of significant (adjusted p-value) correlations
14:00:00	0	0	0		Pearson's correlation
15:00:00	0	0	0		p-value<0.1
16:00:00	0.000291673	0.959849	0.791315
17:00:00	0	0	0
18:00:00	0.0165281	0.664994	0.425801
